# Supplementary material for: SUMO-mediated regulation of H3K4me3 reader SET-26 controls germline development in C. elegans
Source: PLoS Biol. 2025 Jan 6;23(1):e3002980. doi: 10.1371/journal.pbio.3002980 (PMC11703099; doi:10.1371/journal.pbio.3002980)
Supplement: S1 Data — (XLSX) [file pbio.3002980.s010.xlsx]

## Sheet: Fig.1B
Fig 1B dataset
genotype
N2	Plate 1 total egg number	plate 1 dead eggs after 24 hours	Plate 2 total egg number	plate 2 dead eggs after 24 hours	Plate 3 total egg number	plate 3 dead eggs after 24 hours	Plate 4 total egg number	plate 4 dead eggs after 24 hours	brood size	unviability percentage	Average viability	Average brood size
worm1	186	2	35	1	27	2	11	1	259	2.3166	1.98461	284.333
worm2	194	2	51	2	39	0	17	3	301	2.32558
worm3	178	2	67	3	53	0	16	3	314	2.54777
worm4	176	1	25	0	29	1	8	0	238	0.840336
worm5	189	1	42	1	42	3	9	2	282	2.48227
worm6	197	1	54	1	37	0	21	1	309	0.970874
worm7	175	0	29	3	28	0	5	4	237	2.95359
worm9	149	1	27	3	52	0	27	5	255	3.52941
worm10	209	2	50	1	44	0	6	0	309	0.970874
worm11	174	1	67	3	55	0	8	4	304	2.63158
worm13	190	2	57	2	52	1	8	1	307	1.9544
worm14	141	0	56	1	41	0	3	2	241	1.24481
worm15	210	1	38	2	38	3	4	1	290	2.41379
worm16	171	2	74	1	42	0	13	1	300	1.33333
worm17	192	2	82	0	43	0	2	2	319	1.25392
genotype
N2	Plate 1 total egg number	plate 1 dead eggs after 24 hours	Plate 2 total egg number	plate 2 dead eggs after 24 hours	Plate 3 total egg number	plate 3 dead eggs after 24 hours	Plate 4 total egg number	plate 4 dead eggs after 24 hours	Plate 5 total egg number	plate 5 dead eggs after 24 hours	brood size
worm1	66	0	53	0	76	1	48	1	14	0	257
worm2	67	2	42	0	79	3	49	0	5	0	242
worm3	66	1	44	1	79	2	25	0	8	0	222
worm4	77	0	43	1	103	1	77	1	6	0	306
worm5	70	0	38	0	91	0	68	1	39	2	306
worm6	57	0	49	0	75	1	52	0	0	0	233
worm7	73	0	50	1	89	2	31	2	3	0	246
worm8	55	0	49	0	87	2	87	1	12	0	290
worm9	64	0	44	2	75	2	68	0	13	0	264
worm10	59	1	45	0	71	0	91	2	7	0	273
worm 11	58	0	50	1	83	1	49	1	27	2	267
worm 12	63	0	48	0	82	1	57	1	11	0	261
worm 13	64	1	52	0	81	2	40	0	25	1	262
worm 14	67	0	38	1	82	0	89	4	22	2	298
worm 15	65	0	48	0	71	2	101	2	44	1	329
genotype
F1 ulp-2tv380	Plate 1 total egg number	plate 1 dead eggs after 24 hours	Plate 2 total egg number	plate 2 dead eggs after 24 hours	Plate 3 total egg number	plate 3 dead eggs after 24 hours	Plate 4 total egg number	plate 4 dead eggs after 24 hours	brood size	unviability percentage	Average viability	Average brood size
worm1	149	87	27	19	36	16	4	4	216	58.3333	60.8886	178.35
worm2	145	71	28	14	29	19	11	11	213	53.9906
worm3	129	89	28	24	47	34	8	8	212	73.1132
worm4	157	102	37	18	32	21	9	8	235	63.4043
worm5	167	100	37	24	57	41	9	7	270	63.7037
worm6	147	98	13	10	26	8	3	2	189	62.4339
worm7	88	47	15	10	2	2	0	0	105	56.1905
worm8	66	49	7	6	11	9	0	0	84	76.1905
worm9	108	56	13	11	8	5	1	1	130	56.1538
worm10	133	79	31	18	41	28	9	9	214	62.6168
worm11	152	91	37	24	45	23	20	15	254	60.2362
worm12	148	87	33	25	29	28	6	5	216	67.1296
worm13	136	75	13	6	19	13	11	8	179	56.9832
worm14	142	78	13	8	16	8	3	3	174	55.7471
worm15	90	49	17	7	17	11	1	1	125	54.4
worm16	148	107	25	16	26	16	16	15	215	71.6279
worm17	69	33	2	1	0	0	0	0	71	47.8873
worm18	52	24	17	12	15	6	5	2	89	49.4382
worm19	138	96	18	12	24	20	8	8	188	72.3404
worm20	135	72	13	9	23	9	17	15	188	55.8511
genotype
F1 ulp-2tv380	Plate 1 total egg number	plate 1 dead eggs after 24 hours	Plate 2 total egg number	plate 2 dead eggs after 24 hours	Plate 3 total egg number	plate 3 dead eggs after 24 hours	brood size	unviability percentage	Average unviability	Average brood size
worm1	31	13	51	24	32	24	114	53.5088	58.5315	110.5
worm2	26	16	67	37	73	49	166	61.4458
worm4	22	8	93	57	55	31	170	56.4706
worm5	16	7	52	23	28	19	96	51.0417
worm6	21	20	43	22	16	8	80	62.5
worm9	21	18	59	44	22	17	102	77.451
worm10	7	4	21	14	3	2	31	64.5161
worm12	27	14	101	62	39	30	167	63.4731
worm13	22	15	83	55	33	28	138	71.0145
worm14	13	3	48	16	21	8	82	32.9268
worm15	25	19	33	12	11	5	69	52.1739
worm16	16	7	64	29	31	26	111	55.8559
genotype
F1 ulp-2tv380	Total number of eggs plate 1	Eggs dead after 24h plate 1	Total number of eggs plate 2	Eggs dead after 24h plate 2	Total number of eggs plate 3	Eggs dead after 24h plate 3	Total number of eggs plate 4	Eggs dead after 24h plate 4	Total number of eggs plate 5	Eggs dead after 24h plate 5	total brood size	lethality embryo percentage	average brood size	average embryonic lethality
Worm1	74	56	49	28	9	6	14	10	5	3	151	0.682119	153.762	0.590688
Worm2	71	27	81	46	17	8	51	27	12	7	232	0.49569
Worm3	46	34	62	45	14	10	19	14	8	6	149	0.731544
Worm4	57	43	60	41	8	7	23	18	3	2	151	0.735099
Worm5	48	38	49	28	15	13	24	16	13	12	149	0.718121
Worm6	39	24	76	44	24	21	47	32	1	1	187	0.652406
Worm7	55	26	30	18	10	7	9	5	4	3	108	0.546296
worm 9	46	29	74	55	19	16	58	36	7	5	204	0.691176
worm 10	59	30	39	17	17	11	41	26	18	12	174	0.551724
worm 11	54	44	34	25	13	8	28	15	10	7	139	0.71223
worm 12	46	30	38	21	19	14	20	13	1	1	124	0.637097
worm 13	52	36	23	14	14	7	17	13	6	5	112	0.669643
worm 14	68	35	69	47	15	12	19	12	7	4	178	0.617978
worm 15	64	31	68	40	25	18	26	19	8	7	191	0.602094
worm 16	42	32	19	11	4	3	2	1	3	2	70	0.7
worm 17	63	37	31	16	21	13	33	15	25	16	173	0.560694
worm 18	42	31	68	40	23	12	24	17	11	7	168	0.636905
worm 19	50	30	53	37	8	6	10	8	14	10	135	0.674074
worm 20	71	39	56	43	9	6	11	6	11	7	158	0.639241
worm 21	66	52	35	24	19	16	31	26	6	4	157	0.77707
worm 23	13	6	27	10	22	11	36	26	21	13	119	0.554622
genotype
F2 ulp-2tv380	plate 1 total egg number
worm1	0
worm2	0
worm3	0
worm4	0
worm5	0
worm6	0
worm7	0
worm8	0
worm9	0
worm10	0
worm11	0
worm12	0
worm13	0
worm14	0
worm15	0
worm16	0
worm17	0
worm18	0
worm19	0
worm20	0
worm21	0
worm22	0
worm23	0
worm24	0
worm25	0
worm26	0
worm28	0
worm29	0
worm30	0
worm32	0
worm33	0
worm34	0
worm35	0
worm36	0
worm37	0
worm38	0
worm39	0
worm40	0
worm41	0
worm42	0
worm43	0
worm44	0
worm45	0
worm46	0
worm47	0
worm48	0
worm49	0
worm50	0
worm51	0
worm52	0
worm53	0
worm54	0
worm55	0
worm56	0
worm57	0
worm58	0
genotype
F2 ulp-2tv380
worm1	0
worm2	0
worm3	0
worm4	0
worm5	0
worm6	0
worm7	0
worm8	0
worm9	0
worm10	0
worm11	0
worm12	0
worm13	0
worm14	0
worm15	0
worm16	0
worm17	0
worm18	0
worm19	0
worm20	0
worm21	0
worm22	0
worm23	0
worm24	0
worm25	0
worm26	0
worm28	0
worm29	0
worm30	0
worm32	0
worm33	0
worm34	0
worm35	0
worm36	0
worm37	0
worm38	0
worm39	0
worm40	19	(11 alive)

## Sheet: Fig. 1C
Fig 1C dataset
Lifespan assay N2 started on 10th April 2021														Lifespan assay of N2 started on 4th of february 2022
The first day (1st day adults) is on the 10/4/2021. Worms were bleached for 3 generations and on the 4th they were picked to start this assay.														The first day (1st day adults) is on the 4/2/2022. Worms were bleached for 3 generations
Date	number of worms alive	number of worms missing	number of worms dead	Plate number	Genotype	Observations	Days lived/per dead worm							Date	number of worms alive	number of worms missing	number of worms dead	Plate number	Genotype	Observations
2021-10-04	20			1	N2					day 1			day 1	2022-04-02	20			1	N2	plate change
	20			2	N2										20			2	N2
	20			3	N2										20			3	N2
	20			4	N2										20			4	N2
	20			5	N2										20			5	N2
	20			6	N2										20			6	N2
	20			7	N2										20			7	N2
	20			8	N2										20			8	N2
	20			9	N2										20			9	N2
	20			10	N2										20			10	N2
	20			11	N2								day4	Date	number of worms alive	number of worms missing	number of worms dead	Plate number	Genotype	Observations
	20			12	N2									2022-07-02	17	3		1	N2	plate change		dead=2
Date	number of worms alive	number of worms missing	number of worms dead	Plate number	Genotype	Observations				day 3					19	1		2	N2			missing=17
2021-12-04	14	6		1	N2	plate changed									20			3	N2
	20			2	N2			missing=18							19	1		4	N2
	20			3	N2										18	2		5	N2
	19	1		4	N2										18	2		6	N2
	20			5	N2										18	2		7	N2
	15	5		6	N2										16	2	2	8	N2
	20			7	N2										19	1		9	N2
	20			8	N2										17	3		10	N2
	19	1		9	N2									Date	number of worms alive	number of worms missing	number of worms dead	Plate number	Genotype	Observations
	20			10	N2								day 6	2022-09-02	13	6	1	1	N2	plate change		dead=9
	18	2		11	N2										17	2	1	2	N2			missing=36
	17	3		12	N2										20			3	N2
Date	number of worms alive	number of worms missing	number of worms dead	Plate number	Genotype	Observations									13	4	3	4	N2
14/4/2021	12	7	1	1	N2	plate changed				day 5					16	4		5	N2
	18	1	1	2	N2			missing=27							17	2	1	6	N2
	18	1	1	3	N2			dead=10							15	4	1	7	N2
	19	1		4	N2										16	2	2	8	N2	contaminated
	18	2		5	N2										16	4		9	N2
	14	5	1	6	N2										12	8		10	N2
	18	1	1	7	N2									Date	number of worms alive	number of worms missing	number of worms dead	Plate number	Genotype	Observations
	19	1		8	N2								day 9	2022-12-02	9	9	2	1	N2	plate change			dead=24
	17	2	1	9	N2										14	3	3	2	N2				missing=49
	18	1	1	10	N2										19		1	3	N2
	18	2		11	N2										9	7	4	4	N2
	14	3	3	12	N2										14	4	2	5	N2
Date	number of worms alive	number of worms missing	number of worms dead	Plate number	Genotype	Observations									13	6	3	6	N2
16/4/2021	11	8	1	1	N2	plate changed			dead =41	day 7					13	4	3	7	N2
	15	1	4	2	N2				missing=38						16	2	2	8	N2	contaminated
	12	4	4	3	N2										12	5	3	9	N2
	15	4	1	4	N2										10	9	1	10	N2
	13	3	4	5	N2								day 12	Date	number of worms alive	number of worms missing	number of worms dead	Plate number	Genotype	Observations		plate change
	10	5	5	6	N2									15/2/2022	9	9	2	1	N2	contaminated
	18	1	1	7	N2										14	3	3	2	N2					dead=27
	17	1	2	8	N2										18		2	3	N2					missing=51
	11	4	5	9	N2										7	8	5	4	N2
	12	1	7	10	N2										14	4	2	5	N2	contaminated
	14	3	3	11	N2										13	6	3	6	N2
	13	3	4	12	N2										13	4	3	7	N2
Date	number of worms alive	number of worms missing	number of worms dead	Plate number	Genotype	Observations				day 9					16	2	2	8	N2	contaminated
18/4/2021	10	8	2	1	N2	plate changed									10	6	4	9	N2
	13	1	6	2	N2				dead=62						10	9	1	10	N2
	9	5	6	3	N2				missing=46				day 14	Date	number of worms alive	number of worms missing	number of worms dead	Plate number	Genotype	Observations		plate change
	11	5	4	4	N2									17/2/2022	9	9	2	1	N2	contaminated
	13	3	4	5	N2										13	3	4	2	N2					dead=36
	8	5	7	6	N2										16		4	3	N2					missing=51
	14	4	2	7	N2										6	8	6	4	N2
	15	2	3	8	N2										14	4	2	5	N2	contaminated
	8	5	7	9	N2										12	6	4	6	N2
	9	1	10	10	N2										11	4	5	7	N2
	11	4	5	11	N2										16	2	2	8	N2	contaminated
	11	3	6	12	N2										10	6	4	9	N2
Date	number of worms alive	number of worms missing	number of worms dead	Plate number	Genotype	Observations									8	9	3	10	N2
20/4/2021	8	8	4	1	N2	plate changed			dead=70	day 11			day 17	Date	number of worms alive	number of worms missing	number of worms dead	Plate number	Genotype	Observations		plate change
	11	1	8	2	N2				missing=47					20/2/2022	9	9	2	1	N2	contaminated				dead=43
	9	5	6	3	N2										11	3	6	2	N2					missing=52
	11	5	4	4	N2										14	1	5	3	N2
	12	4	4	5	N2										6	8	6	4	N2	contaminated
	8	5	7	6	N2										14	4	2	5	N2	contaminated
	14	4	2	7	N2										10	6	6	6	N2
	14	2	4	8	N2										11	4	5	7	N2	contaminated
	7	5	8	9	N2										16	2	2	8	N2	contaminated
	9	1	10	10	N2										9	6	5	9	N2
	9	4	7	11	N2										7	9	4	10	N2
	11	3	6	12	N2									Date	number of worms alive	number of worms missing	number of worms dead	Plate number	Genotype	Observations		plate change
Date	number of worms alive	number of worms missing	number of worms dead	Plate number	Genotype	Observations							day 20	23/2/2022	9	9	2	1	N2	contaminated				dead=52
22/4/2021	7	8	5	1	N2	plate changed			day 13						6	3	11	2	N2					missing=52
	9	1	10	2	N2			dead=87							14	1	5	3	N2	contaminated
	7	5	8	3	N2			missing=47							6	8	6	4	N2	contaminated
	9	5	6	4	N2										14	4	2	5	N2	contaminated
	12	4	4	5	N2										7	6	9	6	N2
	7	5	8	6	N2										11	4	5	7	N2	contaminated
	11	4	5	7	N2										16	2	2	8	N2	contaminated
	14	2	4	8	N2										9	6	5	9	N2
	6	5	9	9	N2										6	9	5	10	N2
	9	1	10	10	N2								day 22	Date	number of worms alive	number of worms missing	number of worms dead	Plate number	Genotype	Observations		plate change
	8	4	8	11	N2									25/2/2022	9	9	2	1	N2	contaminated				dead=59
	7	3	10	12	N2										3	3	14	2	N2					missing=52
Date	number of worms alive	number of worms missing	number of worms dead	Plate number	Genotype	Observations		day 16							14	1	5	3	N2	contaminated
25/4/2021	5	8	7	1	N2	plate changed									6	8	6	4	N2	contaminated
	5	1	14	2	N2										14	4	2	5	N2	contaminated
	4	5	11	3	N2			dead=114							5	6	11	6	N2
	9	5	6	gone	N2			missing=47							11	4	5	7	N2	contaminated
	12	4	4	5	N2										16	2	2	8	N2	contaminated
	7	5	8	6	N2										9	6	5	9	N2
	11	4	5	gone	N2										4	9	7	10	N2
	5	2	13	8	N2								day 24	c	number of worms alive	number of worms missing	number of worms dead	Plate number	Genotype	Observations		plate change
	3	5	12	9	N2									27/2/2022	9	9	2	1	N2	contaminated
	6	1	13	10	N2										3	3	14	2	N2					dead=64
	5	5	10	11	N2										14	1	5	3	N2	contaminated				missing=52
	6	3	11	12	N2										6	8	6	4	N2	contaminated
Date	number of worms alive	number of worms missing	number of worms dead	Plate number	Genotype	Observations		day 19							14	4	2	5	N2	contaminated
28/4/2021	4	8	8	1	N2	plate changed									4	6	12	6	N2
	2	1	17	2	N2										11	4	5	7	N2	contaminated
	2	5	13	3	N2			dead=131							16	2	2	8	N2	contaminated
	9	5	6	gone	N2			missing=48							7	6	7	9	N2
	9	4	7	5	N2										2	9	9	10	N2
	5	5	10	6	N2									c	number of worms alive	number of worms missing	number of worms dead	Plate number	Genotype	Observations		plate change
	11	4	5	gone	N2								day 26	2022-01-03	9	9	2	1	N2	contaminated				dead=71
	4	2	14	8	N2										1	3	16	2	N2					missing=52
	3	5	12	9	N2										14	1	5	3	N2	contaminated
	5	1	14	10	N2										6	8	6	4	N2	contaminated
	3	5	12	11	N2										14	4	2	5	N2	contaminated
	4	3	13	12	N2										3	6	13	6	N2
Date	number of worms alive	number of worms missing	number of worms dead	Plate number	Genotype	Observations		day 21							11	4	5	7	N2	contaminated
30/4/2021	3	8	9	1	N2	plate changed									16	2	2	8	N2	contaminated
	0	1	19	2	N2										4	6	10	9	N2
	1	5	14	3	N2			dead=148							1	9	10	10	N2
	9	5	6	gone	N2			missing=48					day 28	c	number of worms alive	number of worms missing	number of worms dead	Plate number	Genotype	Observations		plate change
	4	4	12	5	N2									2022-03-03	9	9	2	1	N2	contaminated
	3	5	12	6	N2										0	3	17	2	N2					dead=76
	11	4	5	gone	N2										14	1	5	3	N2	contaminated				missing=52
	3	2	15	8	N2										6	8	6	4	N2	contaminated
	2	5	13	9	N2										14	4	2	5	N2	contaminated
	4	1	15	10	N2										2	6	14	6	N2
	2	5	13	11	N2										11	4	5	7	N2	contaminated
	2	3	15	12	N2										16	2	2	8	N2	contaminated
Date	number of worms alive	number of worms missing	number of worms dead	Plate number	Genotype	Observations		day 23							2	6	12	9	N2
2021-02-05	1	8	11	1	N2	plate changed									0	9	11	10	N2
	0	1	19	2	N2			dead=158					day 30	c	number of worms alive	number of worms missing	number of worms dead	Plate number	Genotype	Observations		plate change
	0	5	15	3	N2			missing=48						2022-05-03	9	9	2	1	N2	contaminated
	9	5	6	gone	N2										0	3	17	2	N2					dead=79
	2	4	14	5	N2										14	1	5	3	N2	contaminated				missing=52
	3	5	12	6	N2										6	8	6	4	N2	contaminated
	11	4	5	gone	N2										14	4	2	5	N2	contaminated
	2	2	16	8	N2										1	6	15	6	N2
	2	5	13	9	N2										11	4	5	7	N2	contaminated
	2	1	17	10	N2										16	2	2	8	N2	contaminated
	1	5	14	11	N2										0	6	14	9	N2
	1	3	16	12	N2										0	9	11	10	N2
Date	number of worms alive	number of worms missing	number of worms dead	Plate number	Genotype	Observations		day 26					day 32	c	number of worms alive	number of worms missing	number of worms dead	Plate number	Genotype	Observations		plate change
2021-05-05	1	8	11	1	N2	plate changed								2022-07-03	9	9	2	1	N2	contaminated
	0	1	19	2	N2										0	3	17	2	N2					dead=79
	0	5	15	3	N2			dead=164							14	1	5	3	N2	contaminated				missing=52
	9	5	6	gone	N2			missing=							6	8	6	4	N2	contaminated
	1	4	15	5	N2										14	4	2	5	N2	contaminated
	2	5	13	6	N2										1	6	15	6	N2
	11	4	5	gone	N2										11	4	5	7	N2	contaminated
	1	2	17	8	N2										16	2	2	8	N2	contaminated
	2	5	13	9	N2										0	6	14	9	N2
	0	1	19	10	N2										0	9	11	10	N2
	1	5	14	11	N2									c	number of worms alive	number of worms missing	number of worms dead	Plate number	Genotype	Observations		plate change
	0	3	17	12	N2								day 34	2022-09-03	9	9	2	1	N2	contaminated
Date	number of worms alive	number of worms missing	number of worms dead	Plate number	Genotype	Observations									0	3	17	2	N2					dead=79
2021-07-05	1	8	11	1	N2	plate changed		day 28							14	1	5	3	N2	contaminated				missing=52
	0	1	19	2	N2										6	8	6	4	N2	contaminated
	0	5	15	3	N2			dead=168							14	4	2	5	N2	contaminated
	9	5	6	gone	N2			missing=48							1	6	15	6	N2
	1	4	15	5	N2										11	4	5	7	N2	contaminated
	1	5	14	6	N2										16	2	2	8	N2	contaminated
	11	4	5	gone	N2										0	6	14	9	N2
	0	2	18	8	N2										0	9	11	10	N2
	1	5	14	9	N2									c	number of worms alive	number of worms missing	number of worms dead	Plate number	Genotype	Observations		plate change
	0	1	19	10	N2								day 35	2022-10-03	9	9	2	1	N2	contaminated
	0	5	15	11	N2										0	3	17	2	N2					dead=80
	0	3	17	12	N2										14	1	5	3	N2	contaminated				missing=52
Date	number of worms alive	number of worms missing	number of worms dead	Plate number	Genotype	Observations		day 30							6	8	6	4	N2	contaminated
2021-09-05	0	8	12	1	N2	plate changed									14	4	2	5	N2	contaminated
	0	1	19	2	N2			dead=172							0	6	16	6	N2
	0	5	15	3	N2			missing=48							11	4	5	7	N2	contaminated
	9	5	6	gone	N2										16	2	2	8	N2	contaminated
	0	4	16	5	N2										0	6	14	9	N2
	0	5	15	6	N2										0	9	11	10	N2
	11	4	5	gone	N2
	0	2	18	8	N2
	0	5	15	9	N2
	0	1	19	10	N2
	0	5	15	11	N2
	0	3	17	12	N2
Lifespan assay F1 Ulp-2tv380 started on 10th April 2021														Lifespan assay of F1 ulp-2tv380 started on 4th of february 2022
The first day (1st day adults) is on the 10/4/2021. Worms were bleached for 3 generations and on the 4th they were picked to start this assay.														The first day (1st day adults) is on the 4/2/2022. Worms were bleached for 3 generations
Date	number of worms alive	number of worms missing	number of worms dead	Plate number	Genotype	Observations								Date	number of worms alive	number of worms missing	number of worms dead	Plate number	Genotype	Observations
2021-10-04	20			1	F1 ulp-2tv380			day 1					day 1	2022-04-02	20			1	F1 ulp-2tv380
	20			2	F1 ulp-2tv380										20			2	F1 ulp-2tv380
	20			3	F1 ulp-2tv380										20			3	F1 ulp-2tv380
	20			4	F1 ulp-2tv380										20			4	F1 ulp-2tv380
	20			5	F1 ulp-2tv380										20			5	F1 ulp-2tv380
	20			6	F1 ulp-2tv380										20			6	F1 ulp-2tv380
	20			7	F1 ulp-2tv380										20			7	F1 ulp-2tv380
	20			8	F1 ulp-2tv380										20			8	F1 ulp-2tv380
	20			9	F1 ulp-2tv380										20			9	F1 ulp-2tv380
	20			10	F1 ulp-2tv380										20			10	F1 ulp-2tv380
	20			11	F1 ulp-2tv380									Date	number of worms alive	number of worms missing	number of worms dead	Plate number	Genotype	Observations
	20			12	F1 ulp-2tv380								day 3	2022-06-02	18	2		1	F1 ulp-2tv380	plate change			dead=10
Date	number of worms alive	number of worms missing	number of worms dead	Plate number	Genotype	Observations		day 3							18		2	2	F1 ulp-2tv380				missing=7
2021-12-04	19	1		1	F1 ulp-2tv380	plate changed									16	2	2	3	F1 ulp-2tv380
	18	2		2	F1 ulp-2tv380			dead=6							19	1		4	F1 ulp-2tv380
	18	1	1	3	F1 ulp-2tv380			missing=10							20			5	F1 ulp-2tv380
	17		3	4	F1 ulp-2tv380										19	1		6	F1 ulp-2tv380
	19		1	5	F1 ulp-2tv380										20			7	F1 ulp-2tv380
	19	1		6	F1 ulp-2tv380										19		1	8	F1 ulp-2tv380
	18	2		7	F1 ulp-2tv380										17		3	9	F1 ulp-2tv380
	19	1		8	F1 ulp-2tv380										17	1	2	10	F1 ulp-2tv380
	19	1		9	F1 ulp-2tv380								day 6	Date	number of worms alive	number of worms missing	number of worms dead	Plate number	Genotype	Observations
	19		1	10	F1 ulp-2tv380									2022-09-02	16	4		1	F1 ulp-2tv380	plate change				dead=12
	20			11	F1 ulp-2tv380										17	1	2	2	F1 ulp-2tv380					missing=31
	19	1		12	F1 ulp-2tv380										14	4	2	3	F1 ulp-2tv380
Date	number of worms alive	number of worms missing	number of worms dead	Plate number	Genotype	Observations		day 5							14	6		4	F1 ulp-2tv380
14/4/2021	16	4		1	F1 ulp-2tv380	plate changed									16	4		5	F1 ulp-2tv380
	16	4		2	F1 ulp-2tv380			dead=11							18	2		6	F1 ulp-2tv380
	14	4	2	3	F1 ulp-2tv380			missing=32							14	4	2	7	F1 ulp-2tv380
	16	1	3	4	F1 ulp-2tv380										19		1	8	F1 ulp-2tv380	contaminated
	18	1	1	5	F1 ulp-2tv380										14	3	3	9	F1 ulp-2tv380
	16	3	1	6	F1 ulp-2tv380										15	3	2	10	F1 ulp-2tv380
	17	3		7	F1 ulp-2tv380								day 9	Date	number of worms alive	number of worms missing	number of worms dead	Plate number	Genotype	Observations				daed=19
	16	3	1	8	F1 ulp-2tv380									2022-12-02	11	8	1	1	F1 ulp-2tv380	plate change				missing=47
	17	2	1	9	F1 ulp-2tv380										17	1	2	2	F1 ulp-2tv380
	18	1	1	10	F1 ulp-2tv380										11	6	3	3	F1 ulp-2tv380
	17	3		11	F1 ulp-2tv380										10	9	1	4	F1 ulp-2tv380
	16	3	1	12	F1 ulp-2tv380										14	6		5	F1 ulp-2tv380
Date	number of worms alive	number of worms missing	number of worms dead	Plate number	Genotype	Observations		day 7							16	4		6	F1 ulp-2tv380
16/4/2021	13	7		1	F1 ulp-2tv380	plate changed									14	4	2	7	F1 ulp-2tv380
	10	10		2	F1 ulp-2tv380			dead=12							19		1	8	F1 ulp-2tv380	contaminated
	8	10	2	3	F1 ulp-2tv380			missing=100							12	3	5	9	F1 ulp-2tv380
	9	8	3	4	F1 ulp-2tv380										10	6	4	10	F1 ulp-2tv380
	8	10	2	5	F1 ulp-2tv380								day 12	Date	number of worms alive	number of worms missing	number of worms dead	Plate number	Genotype	Observations
	9	10	1	6	F1 ulp-2tv380									15/2/2022	11	8	1	1	F1 ulp-2tv380	plate change				dead=24
	17	3		GONE	F1 ulp-2tv380										15	1	4	2	F1 ulp-2tv380					missing=48
	14	5	1	8	F1 ulp-2tv380										11	6	3	3	F1 ulp-2tv380
	8	11	1	9	F1 ulp-2tv380										10	9	1	4	F1 ulp-2tv380
	13	6	1	10	F1 ulp-2tv380										14	6		5	F1 ulp-2tv380
	10	10		11	F1 ulp-2tv380										15	4	1	6	F1 ulp-2tv380
	9	10	1	12	F1 ulp-2tv380										14	4	2	7	F1 ulp-2tv380
Date	number of worms alive	number of worms missing	number of worms dead	Plate number	Genotype	Observations		day 9							19		1	8	F1 ulp-2tv380	contaminated
18/4/2021	12	7	1	1	F1 ulp-2tv380	plate changed									10	4	6	9	F1 ulp-2tv380
	9	10	1	2	F1 ulp-2tv380										9	6	5	10	F1 ulp-2tv380
	5	12	3	3	F1 ulp-2tv380			dead =17					day 14	Date	number of worms alive	number of worms missing	number of worms dead	Plate number	Genotype	Observations
	6	10	4	4	F1 ulp-2tv380			missing=110						17/2/2022	9	8	3	1	F1 ulp-2tv380	plate change				dead=40
	7	10	3	5	F1 ulp-2tv380										13	1	6	2	F1 ulp-2tv380					missing=48
	8	11	1	6	F1 ulp-2tv380										11	6	3	3	F1 ulp-2tv380
	17	3		GONE	F1 ulp-2tv380										8	9	3	4	F1 ulp-2tv380
	13	6	1	8	F1 ulp-2tv380										12	6	2	5	F1 ulp-2tv380
	8	11	1	9	F1 ulp-2tv380										12	4	4	6	F1 ulp-2tv380
	13	6	1	GONE	F1 ulp-2tv380										11	4	5	7	F1 ulp-2tv380
	7	13		11	F1 ulp-2tv380										19		1	8	F1 ulp-2tv380	contaminated
	8	11	1	12	F1 ulp-2tv380										8	4	8	9	F1 ulp-2tv380
Date	number of worms alive	number of worms missing	number of worms dead	Plate number	Genotype	Observations		day 11							9	6	5	10	F1 ulp-2tv380
20/4/2021	12	7	1	1	F1 ulp-2tv380	plate changed							day 17	Date	number of worms alive	number of worms missing	number of worms dead	Plate number	Genotype	Observations
	9	10	1	2	F1 ulp-2tv380									20/2/2022	8	8	4	1	F1 ulp-2tv380	plate change
	5	12	3	3	F1 ulp-2tv380			dead=17							12	1	7	2	F1 ulp-2tv380					dead=57
	6	10	4	4	F1 ulp-2tv380			missing=110							7	6	7	3	F1 ulp-2tv380					missing=48
	7	10	3	5	F1 ulp-2tv380										7	9	4	4	F1 ulp-2tv380
	8	11	1	6	F1 ulp-2tv380										7	6	7	5	F1 ulp-2tv380
	17	3		GONE	F1 ulp-2tv380										11	4	5	6	F1 ulp-2tv380
	13	6	1	8	F1 ulp-2tv380										9	4	7	7	F1 ulp-2tv380
	8	11	1	9	F1 ulp-2tv380										19		1	8	F1 ulp-2tv380	contaminated
	13	6	1	GONE	F1 ulp-2tv380										6	4	10	9	F1 ulp-2tv380
	7	13		11	F1 ulp-2tv380										9	6	5	10	F1 ulp-2tv380	contaminated
	8	11	1	12	F1 ulp-2tv380								day 20	Date	number of worms alive	number of worms missing	number of worms dead	Plate number	Genotype	Observations
Date	number of worms alive	number of worms missing	number of worms dead	Plate number	Genotype	Observations		day 14						23/2/2022	5	8	7	1	F1 ulp-2tv380	plate change				dead=77
23/4/2021	10	7	3	1	F1 ulp-2tv380	plate changed									9	1	10	2	F1 ulp-2tv380					missing=48
	8	10	2	2	F1 ulp-2tv380			dead=24							3	6	11	3	F1 ulp-2tv380
	4	12	4	3	F1 ulp-2tv380			missing=114							5	9	6	4	F1 ulp-2tv380
	6	10	4	4	F1 ulp-2tv380										6	6	8	5	F1 ulp-2tv380
	7	10	3	5	F1 ulp-2tv380										10	4	6	6	F1 ulp-2tv380
	6	11	3	6	F1 ulp-2tv380										6	4	10	7	F1 ulp-2tv380
	17	3		GONE	F1 ulp-2tv380										19		1	8	F1 ulp-2tv380	contaminated
	12	6	2	8	F1 ulp-2tv380										3	4	13	9	F1 ulp-2tv380
	6	13	1	9	F1 ulp-2tv380										9	6	5	10	F1 ulp-2tv380	contaminated
	13	6	1	GONE	F1 ulp-2tv380								day 22	Date	number of worms alive	number of worms missing	number of worms dead	Plate number	Genotype	Observations
	5	15		11	F1 ulp-2tv380									25/2/2022	2	8	10	1	F1 ulp-2tv380	plate change				dead=90
	8	11	1	12	F1 ulp-2tv380										8	1	11	2	F1 ulp-2tv380					missing=48
Date	number of worms alive	number of worms missing	number of worms dead	Plate number	Genotype	Observations		day 16							2	6	12	3	F1 ulp-2tv380
25/4/2021	7	7	6	1	F1 ulp-2tv380	plate changed									4	9	7	4	F1 ulp-2tv380
	6	10	4	2	F1 ulp-2tv380			dead=38							6	6	8	5	F1 ulp-2tv380
	4	12	4	3	F1 ulp-2tv380										7	4	9	6	F1 ulp-2tv380
	5	10	5	4	F1 ulp-2tv380			missing=114							3	4	13	7	F1 ulp-2tv380
	6	10	4	5	F1 ulp-2tv380										19		1	8	F1 ulp-2tv380	contaminated
	4	11	5	6	F1 ulp-2tv380										2	4	14	9	F1 ulp-2tv380
	17	3		GONE	F1 ulp-2tv380										9	6	5	10	F1 ulp-2tv380	contaminated
	12	6	2	8	F1 ulp-2tv380								day 24	Date	number of worms alive	number of worms missing	number of worms dead	Plate number	Genotype	Observations
	4	13	3	9	F1 ulp-2tv380									27/2/2022	2	8	10	1	F1 ulp-2tv380	plate change
	13	6	1	GONE	F1 ulp-2tv380										4	1	15	2	F1 ulp-2tv380					dead=103
	4	15	1	11	F1 ulp-2tv380										2	6	12	3	F1 ulp-2tv380
	6	11	3	12	F1 ulp-2tv380										1	9	10	4	F1 ulp-2tv380					missing=48
Date	number of worms alive	number of worms missing	number of worms dead	Plate number	Genotype	Observations		day 19							4	6	10	5	F1 ulp-2tv380
28/4/2021	5	7	8	1	F1 ulp-2tv380	plate changed									5	4	11	6	F1 ulp-2tv380
	4	10	6	2	F1 ulp-2tv380										2	4	14	7	F1 ulp-2tv380
	0	12	8	3	F1 ulp-2tv380			dead=63							19		1	8	F1 ulp-2tv380	contaminated
	3	10	7	4	F1 ulp-2tv380			missing=114							1	4	15	9	F1 ulp-2tv380
	4	10	6	5	F1 ulp-2tv380										9	6	5	10	F1 ulp-2tv380	contaminated
	2	11	7	6	F1 ulp-2tv380								day 26	Date	number of worms alive	number of worms missing	number of worms dead	Plate number	Genotype	Observations
	17	3		GONE	F1 ulp-2tv380									2022-01-03	1	8	11	1	F1 ulp-2tv380	plate change
	8	6	6	8	F1 ulp-2tv380										2	1	17	2	F1 ulp-2tv380					dead=111
	3	13	4	9	F1 ulp-2tv380										2	6	12	3	F1 ulp-2tv380					missing=48
	13	6	1	GONE	F1 ulp-2tv380										0	9	11	4	F1 ulp-2tv380
	4	15	1	11	F1 ulp-2tv380										2	6	12	5	F1 ulp-2tv380
	0	11	9	12	F1 ulp-2tv380										4	4	12	6	F1 ulp-2tv380
Date	number of worms alive	number of worms missing	number of worms dead	Plate number	Genotype	Observations		day 21							1	4	15	7	F1 ulp-2tv380
30/4/2021	3	7	10	1	F1 ulp-2tv380	plate changed									19		1	8	F1 ulp-2tv380	contaminated
	0	10	10	2	F1 ulp-2tv380										1	4	15	9	F1 ulp-2tv380
	0	12	8	3	F1 ulp-2tv380			daed=77							9	6	5	10	F1 ulp-2tv380	contaminated
	2	10	8	4	F1 ulp-2tv380								day 28	Date	number of worms alive	number of worms missing	number of worms dead	Plate number	Genotype	Observations
	4	10	6	5	F1 ulp-2tv380			missing=114						2022-03-03	1	8	11	1	F1 ulp-2tv380	plate change				dead=114
	1	11	8	6	F1 ulp-2tv380										2	1	17	2	F1 ulp-2tv380					missing=48
	17	3		GONE	F1 ulp-2tv380										2	6	12	3	F1 ulp-2tv380
	4	6	10	8	F1 ulp-2tv380										0	9	11	4	F1 ulp-2tv380
	3	13	4	9	F1 ulp-2tv380										1	6	13	5	F1 ulp-2tv380
	13	6	1	GONE	F1 ulp-2tv380										2	4	14	6	F1 ulp-2tv380
	2	15	3	11	F1 ulp-2tv380										1	4	15	7	F1 ulp-2tv380
	0	11	9	12	F1 ulp-2tv380										19		1	8	F1 ulp-2tv380	contaminated
Date	number of worms alive	number of worms missing	number of worms dead	Plate number	Genotype	Observations		day 23							1	4	15	9	F1 ulp-2tv380
2021-02-05	2	7	11	1	F1 ulp-2tv380	plate changed									9	6	5	10	F1 ulp-2tv380	contaminated
	0	10	10	2	F1 ulp-2tv380								day 30	Date	number of worms alive	number of worms missing	number of worms dead	Plate number	Genotype	Observations
	0	12	8	3	F1 ulp-2tv380			dead=83						2022-05-03	0	8	12	1	F1 ulp-2tv380	plate change
	1	10	9	4	F1 ulp-2tv380			missing=114							0	1	19	2	F1 ulp-2tv380					dead=120
	3	10	7	5	F1 ulp-2tv380										2	6	12	3	F1 ulp-2tv380					missing=48
	1	11	8	6	F1 ulp-2tv380										0	9	11	4	F1 ulp-2tv380
	17	3		GONE	F1 ulp-2tv380										0	6	14	5	F1 ulp-2tv380
	3	6	11	8	F1 ulp-2tv380										0	4	16	6	F1 ulp-2tv380
	2	13	5	9	F1 ulp-2tv380										1	4	15	7	F1 ulp-2tv380
	13	6	1	GONE	F1 ulp-2tv380										19		1	8	F1 ulp-2tv380	contaminated
	1	15	4	11	F1 ulp-2tv380										1	4	15	9	F1 ulp-2tv380
	0	11	9	12	F1 ulp-2tv380										9	6	5	10	F1 ulp-2tv380	contaminated
Date	number of worms alive	number of worms missing	number of worms dead	Plate number	Genotype	Observations		day 26					day 32	Date	number of worms alive	number of worms missing	number of worms dead	Plate number	Genotype	Observations
2021-05-05	2	7	11	1	F1 ulp-2tv380	plate changed								2022-07-03	0	8	12	1	F1 ulp-2tv380	plate change				dead=122
	0	10	10	2	F1 ulp-2tv380										0	1	19	2	F1 ulp-2tv380					missing=48
	0	12	8	3	F1 ulp-2tv380			dead=87							2	6	12	3	F1 ulp-2tv380
	1	10	9	4	F1 ulp-2tv380										0	9	11	4	F1 ulp-2tv380
	2	10	8	5	F1 ulp-2tv380			missing=114							0	6	14	5	F1 ulp-2tv380
	1	11	8	6	F1 ulp-2tv380										0	4	16	6	F1 ulp-2tv380
	17	3		GONE	F1 ulp-2tv380										0	4	16	7	F1 ulp-2tv380
	1	6	13	8	F1 ulp-2tv380										19		1	8	F1 ulp-2tv380	contaminated
	2	13	5	9	F1 ulp-2tv380										0	4	16	9	F1 ulp-2tv380
	13	6	1	GONE	F1 ulp-2tv380										9	6	5	10	F1 ulp-2tv380	contaminated
	0	15	5	11	F1 ulp-2tv380								day 34	Date	number of worms alive	number of worms missing	number of worms dead	Plate number	Genotype	Observations
	0	11	9	12	F1 ulp-2tv380									2022-09-03	0	8	12	1	F1 ulp-2tv380	plate change				dead=124
Date	number of worms alive	number of worms missing	number of worms dead	Plate number	Genotype	Observations		day 28							0	1	19	2	F1 ulp-2tv380					missing=48
2021-07-05	2	7	11	1	F1 ulp-2tv380	plate changed									0	6	14	3	F1 ulp-2tv380
	0	10	10	2	F1 ulp-2tv380										0	9	11	4	F1 ulp-2tv380
	0	12	8	3	F1 ulp-2tv380			dead=89							0	6	14	5	F1 ulp-2tv380
	1	10	9	4	F1 ulp-2tv380										0	4	16	6	F1 ulp-2tv380
	2	10	8	5	F1 ulp-2tv380			missing=114							0	4	16	7	F1 ulp-2tv380
	1	11	8	6	F1 ulp-2tv380										19		1	8	F1 ulp-2tv380	contaminated
	17	3		GONE	F1 ulp-2tv380										0	4	16	9	F1 ulp-2tv380
	1	6	13	8	F1 ulp-2tv380										9	6	5	10	F1 ulp-2tv380	contaminated
	0	13	7	9	F1 ulp-2tv380
	13	6	1	GONE	F1 ulp-2tv380
	0	15	5	11	F1 ulp-2tv380
	0	11	9	12	F1 ulp-2tv380
Date	number of worms alive	number of worms missing	number of worms dead	Plate number	Genotype	Observations		day 30
2021-09-05	2	7	11	1	F1 ulp-2tv380	plate changed
	0	10	10	2	F1 ulp-2tv380
	0	12	8	3	F1 ulp-2tv380			dead=92
	1	10	9	4	F1 ulp-2tv380
	1	10	9	5	F1 ulp-2tv380			missing=114
	0	11	9	6	F1 ulp-2tv380
	17	3		GONE	F1 ulp-2tv380
	0	6	14	8	F1 ulp-2tv380
	0	13	7	9	F1 ulp-2tv380
	13	6	1	GONE	F1 ulp-2tv380
	0	15	5	11	F1 ulp-2tv380
	0	11	9	12	F1 ulp-2tv380
Date	number of worms alive	number of worms missing	number of worms dead	Plate number	Genotype	Observations		day 32
2021-11-05	2	7	11	1	F1 ulp-2tv380	plate changed
	0	10	10	2	F1 ulp-2tv380
	0	12	8	3	F1 ulp-2tv380			dead=94
	0	10	10	4	F1 ulp-2tv380
	0	10	10	5	F1 ulp-2tv380			missing=114
	0	11	9	6	F1 ulp-2tv380
	17	3		GONE	F1 ulp-2tv380
	0	6	14	8	F1 ulp-2tv380
	0	13	7	9	F1 ulp-2tv380
	13	6	1	GONE	F1 ulp-2tv380
	0	15	5	11	F1 ulp-2tv380
	0	11	9	12	F1 ulp-2tv380
Date	number of worms alive	number of worms missing	number of worms dead	Plate number	Genotype	Observations		day 35
14/5/2021	1	7	12	1	F1 ulp-2tv380	plate changed
	0	10	10	2	F1 ulp-2tv380
	0	12	8	3	F1 ulp-2tv380			dead=95
	0	10	10	4	F1 ulp-2tv380
	0	10	10	5	F1 ulp-2tv380			missing=114
	0	11	9	6	F1 ulp-2tv380
	17	3		GONE	F1 ulp-2tv380
	0	6	14	8	F1 ulp-2tv380
	0	13	7	9	F1 ulp-2tv380
	13	6	1	GONE	F1 ulp-2tv380
	0	15	5	11	F1 ulp-2tv380
	0	11	9	12	F1 ulp-2tv380
Date	number of worms alive	number of worms missing	number of worms dead	Plate number	Genotype	Observations		day 37
16/5/2021	1	7	12	1	F1 ulp-2tv380	plate changed
	0	10	10	2	F1 ulp-2tv380
	0	12	8	3	F1 ulp-2tv380			dead=95
	0	10	10	4	F1 ulp-2tv380
	0	10	10	5	F1 ulp-2tv380			missing=114
	0	11	9	6	F1 ulp-2tv380
	17	3		GONE	F1 ulp-2tv380
	0	6	14	8	F1 ulp-2tv380
	0	13	7	9	F1 ulp-2tv380
	13	6	1	GONE	F1 ulp-2tv380
	0	15	5	11	F1 ulp-2tv380
	0	11	9	12	F1 ulp-2tv380
Date	number of worms alive	number of worms missing	number of worms dead	Plate number	Genotype	Observations		day 39
18/5/2021	0	7	13	1	F1 ulp-2tv380	plate changed
	0	10	10	2	F1 ulp-2tv380
	0	12	8	3	F1 ulp-2tv380			dead=96
	0	10	10	4	F1 ulp-2tv380
	0	10	10	5	F1 ulp-2tv380			missing=114
	0	11	9	6	F1 ulp-2tv380
	17	3		GONE	F1 ulp-2tv380
	0	6	14	8	F1 ulp-2tv380
	0	13	7	9	F1 ulp-2tv380
	13	6	1	GONE	F1 ulp-2tv380
	0	15	5	11	F1 ulp-2tv380
	0	11	9	12	F1 ulp-2tv380
Lifespan assay of F2 ulp-2tv380 started on 18th April 2021														Lifespan assay of F2 ulp-2tv380 started on 27th of March 2022
The first day (1st day adults) is on the 18/4/2021. Worms were bleached for 3 generations and they are the progeny of the 4th generation of F1 ulp-2tv380 also used in this assay														The first day (1st day adults) is on the 27/3/2022. Worms were bleached for 3 generations
Date	number of worms alive	number of worms missing	number of worms dead	Plate number	Genotype	Observations								Date	number of worms alive	number of worms missing	number of worms dead	Plate number	Genotype	Observations
18/4/20	20			1	F2 ulp-2tv380									27/3/2022	20			1	F2 ulp-2tv380
	20			2	F2 ulp-2tv380										20			2	F2 ulp-2tv380
	20			3	F2 ulp-2tv380										20			3	F2 ulp-2tv380
	20			4	F2 ulp-2tv380										20			4	F2 ulp-2tv380
	20			5	F2 ulp-2tv380										20			5	F2 ulp-2tv380
	20			6	F2 ulp-2tv380										20			6	F2 ulp-2tv380
	20			7	F2 ulp-2tv380										20			7	F2 ulp-2tv380
	20			8	F2 ulp-2tv380										20			8	F2 ulp-2tv380
	20			9	F2 ulp-2tv380										20			9	F2 ulp-2tv380
	20			10	F2 ulp-2tv380										20			10	F2 ulp-2tv380
	20			11	F2 ulp-2tv380										20			11	F2 ulp-2tv380
	20			12	F2 ulp-2tv380										20			12	F2 ulp-2tv380
Date	number of worms alive	number of worms missing	number of worms dead	Plate number	Genotype	Observations		day 5							20			13	F2 ulp-2tv380
22/4/20	18	2		1	F2 ulp-2tv380	plate change		dead=							20			14	F2 ulp-2tv380
	15	5		2	F2 ulp-2tv380								day 3	Date	number of worms alive	number of worms missing	number of worms dead	Plate number	Genotype	Observations
	20			3	F2 ulp-2tv380									29/3/2022	19		1	1	F2 ulp-2tv380	change of plates			dead=5
	17	3		4	F2 ulp-2tv380			missing=24							20			2	F2 ulp-2tv380				missing=13
	14	6		5	F2 ulp-2tv380										19	1		3	F2 ulp-2tv380
	20			6	F2 ulp-2tv380										20			4	F2 ulp-2tv380
	18	2		7	F2 ulp-2tv380										19	1		5	F2 ulp-2tv380
	16	4		8	F2 ulp-2tv380										18	2		6	F2 ulp-2tv380
	20			9	F2 ulp-2tv380										19	1		7	F2 ulp-2tv380
	20			10	F2 ulp-2tv380										15	4	1	8	F2 ulp-2tv380
	18	2		11	F2 ulp-2tv380										18	2		9	F2 ulp-2tv380
	20			12	F2 ulp-2tv380										19		1	10	F2 ulp-2tv380
Date	number of worms alive	number of worms missing	number of worms dead	Plate number	Genotype	Observations		day 8							19		1	11	F2 ulp-2tv380
25/4/20	10	10		1	F2 ulp-2tv380	plate change									20			12	F2 ulp-2tv380
	15	5		gone	F2 ulp-2tv380										20			13	F2 ulp-2tv380
	10	10		3	F2 ulp-2tv380										17	2	1	14	F2 ulp-2tv380
	7	13		4	F2 ulp-2tv380			dead+2					day 5	Date	number of worms alive	number of worms missing	number of worms dead	Plate number	Genotype	Observations
	11	9		5	F2 ulp-2tv380									31/3/2022	15	3	2	1	F2 ulp-2tv380	change of plates				dead=8
	13	7		6	F2 ulp-2tv380			missing=81							16	4		2	F2 ulp-2tv380					missing=49
	16	3	1	7	F2 ulp-2tv380										17	3		3	F2 ulp-2tv380
	10	10		8	F2 ulp-2tv380										20			4	F2 ulp-2tv380	contaminated
	18	2		9	F2 ulp-2tv380										19	1		5	F2 ulp-2tv380	contaminated
	15	5		10	F2 ulp-2tv380										18	2		6	F2 ulp-2tv380	contaminated
	16	3	1	11	F2 ulp-2tv380										11	8	1	7	F2 ulp-2tv380
	16	4		12	F2 ulp-2tv380										11	7	2	8	F2 ulp-2tv380
Date	number of worms alive	number of worms missing	number of worms dead	Plate number	Genotype	Observations		day 11							16	4		9	F2 ulp-2tv380
28/4/20	10	10		1	F2 ulp-2tv380	plate change									18	1	1	10	F2 ulp-2tv380
	15	5		gone	F2 ulp-2tv380										16	3	1	11	F2 ulp-2tv380
	8	12		3	F2 ulp-2tv380			dead=5							14	6		12	F2 ulp-2tv380
	7	13		gone	F2 ulp-2tv380										18	2		13	F2 ulp-2tv380
	10	10		5	F2 ulp-2tv380										14	5	1	14	F2 ulp-2tv380
	13	7		6	F2 ulp-2tv380			missing=91					day 8	Date	number of worms alive	number of worms missing	number of worms dead	Plate number	Genotype	Observations
	14	5	1	7	F2 ulp-2tv380									2022-02-04	9	8	3	1	F2 ulp-2tv380	change of plates				dead=12
	8	11	1	8	F2 ulp-2tv380										13	7		2	F2 ulp-2tv380					missing=88
	18	2		9	F2 ulp-2tv380										13	7		3	F2 ulp-2tv380
	14	6		10	F2 ulp-2tv380										20			4	F2 ulp-2tv380	contaminated
	15	3	2	11	F2 ulp-2tv380										19	1		5	F2 ulp-2tv380	contaminated
	12	7	1	12	F2 ulp-2tv380										18	2		6	F2 ulp-2tv380	contaminated
Date	number of worms alive	number of worms missing	number of worms dead	Plate number	Genotype	Observations		day 13							9	10	1	7	F2 ulp-2tv380
30/4/20	9	10	1	1	F2 ulp-2tv380	plate change									6	12	2	8	F2 ulp-2tv380
	15	5		gone	F2 ulp-2tv380										11	8	1	9	F2 ulp-2tv380
	6	13	1	3	F2 ulp-2tv380										12	6	2	10	F2 ulp-2tv380
	7	13		gone	F2 ulp-2tv380			dead=8							14	5	1	11	F2 ulp-2tv380
	10	10		5	F2 ulp-2tv380										11	8	1	12	F2 ulp-2tv380
	12	8		6	F2 ulp-2tv380			missing=97							15	5		13	F2 ulp-2tv380
	14	5	1	7	F2 ulp-2tv380										10	9	1	14	F2 ulp-2tv380
	6	12	2	8	F2 ulp-2tv380								day 11	Date	number of worms alive	number of worms missing	number of worms dead	Plate number	Genotype	Observations
	18	2		9	F2 ulp-2tv380									2022-05-04	5	12	3	1	F2 ulp-2tv380	change of plates
	13	7		10	F2 ulp-2tv380										8	10	2	2	F2 ulp-2tv380					dead=15
	13	5	2	11	F2 ulp-2tv380										10	10		3	F2 ulp-2tv380					missing=114
	12	7	1	12	F2 ulp-2tv380										20			4	F2 ulp-2tv380	contaminated
Date	number of worms alive	number of worms missing	number of worms dead	Plate number	Genotype	Observations		day 15							19	1		5	F2 ulp-2tv380	contaminated
2020-02-05	8	10	2	1	F2 ulp-2tv380	plate change									18	2		6	F2 ulp-2tv380	contaminated
	15	5		gone	F2 ulp-2tv380										7	12	1	7	F2 ulp-2tv380
	6	13	1	3	F2 ulp-2tv380			dead=12							5	13	2	8	F2 ulp-2tv380
	7	13		gone	F2 ulp-2tv380										8	11	1	9	F2 ulp-2tv380
	9	11		5	F2 ulp-2tv380										10	7	3	10	F2 ulp-2tv380
	12	8		6	F2 ulp-2tv380			missing=99							12	7	1	11	F2 ulp-2tv380
	14	5	1	7	F2 ulp-2tv380										7	12	1	12	F2 ulp-2tv380
	6	12	2	8	F2 ulp-2tv380										13	7		13	F2 ulp-2tv380
	15	2	3	9	F2 ulp-2tv380										9	10	1	14	F2 ulp-2tv380
	13	7		10	F2 ulp-2tv380								day 13	Date	number of worms alive	number of worms missing	number of worms dead	Plate number	Genotype	Observations
	13	5	2	11	F2 ulp-2tv380									2022-07-04	5	12	3	1	F2 ulp-2tv380	change of plates
	11	8	1	12	F2 ulp-2tv380										7	11	2	2	F2 ulp-2tv380					dead=17
Date	number of worms alive	number of worms missing	number of worms dead	Plate number	Genotype	Observations									10	10		3	F2 ulp-2tv380					missing=117
2020-05-05	6	10	4	1	F2 ulp-2tv380	plate change		day 18							20			4	F2 ulp-2tv380	contaminated
	15	5		gone	F2 ulp-2tv380										19	1		5	F2 ulp-2tv380	contaminated
	6	13	1	3	F2 ulp-2tv380										18	2		6	F2 ulp-2tv380	contaminated
	7	13		gone	F2 ulp-2tv380			dead=26							7	12	1	7	F2 ulp-2tv380
	9	11		5	F2 ulp-2tv380										5	13	2	8	F2 ulp-2tv380
	12	8		6	F2 ulp-2tv380			missing=99							8	11	1	9	F2 ulp-2tv380
	9	5	6	7	F2 ulp-2tv380										10	7	3	10	F2 ulp-2tv380
	6	12	2	8	F2 ulp-2tv380										12	7	1	11	F2 ulp-2tv380
	15	2	3	9	F2 ulp-2tv380										5	13	2	12	F2 ulp-2tv380
	11	7	2	10	F2 ulp-2tv380										12	8		13	F2 ulp-2tv380
	10	5	5	11	F2 ulp-2tv380										8	10	2	14	F2 ulp-2tv380
	9	8	3	12	F2 ulp-2tv380								day 16	Date	number of worms alive	number of worms missing	number of worms dead	Plate number	Genotype	Observations
Date	number of worms alive	number of worms missing	number of worms dead	Plate number	Genotype	Observations								2022-10-04	5	12	3	1	F2 ulp-2tv380	change of plates
2020-07-05	5	10	5	1	F2 ulp-2tv380	plate change		day 20							6	11	3	2	F2 ulp-2tv380					dead=26
	15	5		gone	F2 ulp-2tv380										9	10	1	3	F2 ulp-2tv380					missing=119
	5	13	2	3	F2 ulp-2tv380										20			4	F2 ulp-2tv380	contaminated
	7	13		gone	F2 ulp-2tv380			dead=38							19	1		5	F2 ulp-2tv380	contaminated
	8	11	1	5	F2 ulp-2tv380										18	2		6	F2 ulp-2tv380	contaminated
	11	8	1	6	F2 ulp-2tv380										5	12	3	7	F2 ulp-2tv380
	8	5	7	7	F2 ulp-2tv380			missing=99							4	13	3	8	F2 ulp-2tv380
	5	12	3	8	F2 ulp-2tv380										8	11	1	9	F2 ulp-2tv380
	15	2	3	9	F2 ulp-2tv380										9	8	3	10	F2 ulp-2tv380
	9	7	4	10	F2 ulp-2tv380										11	7	2	11	F2 ulp-2tv380
	8	5	7	11	F2 ulp-2tv380										5	13	2	12	F2 ulp-2tv380
	7	8	5	12	F2 ulp-2tv380										11	9		13	F2 ulp-2tv380
Date	number of worms alive	number of worms missing	number of worms dead	Plate number	Genotype	Observations		day 22							5	10	5	14	F2 ulp-2tv380
2020-09-05	4	10	6	1	F2 ulp-2tv380	plate change							day 19	Date	number of worms alive	number of worms missing	number of worms dead	Plate number	Genotype	Observations
	15	5		gone	F2 ulp-2tv380									13/4/2022	2	12	6	1	F2 ulp-2tv380	change of plates				dead=33
	3	13	4	3	F2 ulp-2tv380			dead=53							6	11	3	2	F2 ulp-2tv380					missing=122
	7	13		gone	F2 ulp-2tv380										7	12	1	3	F2 ulp-2tv380
	7	11	2	5	F2 ulp-2tv380										20			4	F2 ulp-2tv380	contaminated
	8	8	4	6	F2 ulp-2tv380			missing=99							19	1		5	F2 ulp-2tv380	contaminated
	7	5	8	7	F2 ulp-2tv380										18	2		6	F2 ulp-2tv380	contaminated
	5	12	3	8	F2 ulp-2tv380										3	13	4	7	F2 ulp-2tv380
	11	2	7	9	F2 ulp-2tv380										4	13	3	8	F2 ulp-2tv380
	7	7	6	10	F2 ulp-2tv380										8	11	1	9	F2 ulp-2tv380
	7	5	8	11	F2 ulp-2tv380										8	8	4	10	F2 ulp-2tv380
	7	8	5	12	F2 ulp-2tv380										10	7	3	11	F2 ulp-2tv380
Date	number of worms alive	number of worms missing	number of worms dead	Plate number	Genotype	Observations									5	13	2	12	F2 ulp-2tv380
2020-11-05	3	10	7	1	F2 ulp-2tv380	plate change		day 24							11	9		13	F2 ulp-2tv380
	15	5		gone	F2 ulp-2tv380										4	10	6	14	F2 ulp-2tv380
	2	13	5	3	F2 ulp-2tv380								day 22	Date	number of worms alive	number of worms missing	number of worms dead	Plate number	Genotype	Observations
	7	13		gone	F2 ulp-2tv380			dead=63						16/4/2022	2	12	6	1	F2 ulp-2tv380	change of plates				dead=42
	7	11	2	5	F2 ulp-2tv380										6	11	3	2	F2 ulp-2tv380					missing=122
	8	8	4	6	F2 ulp-2tv380										6	12	2	3	F2 ulp-2tv380
	6	5	9	7	F2 ulp-2tv380			missing=99							20			4	F2 ulp-2tv380	contaminated
	5	12	3	8	F2 ulp-2tv380										19	1		5	F2 ulp-2tv380	contaminated
	11	2	7	9	F2 ulp-2tv380										18	2		6	F2 ulp-2tv380	contaminated
	5	7	8	10	F2 ulp-2tv380										2	13	5	7	F2 ulp-2tv380
	4	5	11	11	F2 ulp-2tv380										4	13	3	8	F2 ulp-2tv380
	5	8	7	12	F2 ulp-2tv380										8	11	1	9	F2 ulp-2tv380
Date	number of worms alive	number of worms missing	number of worms dead	Plate number	Genotype	Observations		day 27							6	8	6	10	F2 ulp-2tv380
14/5/2020	3	10	7	1	F2 ulp-2tv380	plate change									9	7	4	11	F2 ulp-2tv380
	15	5		gone	F2 ulp-2tv380										4	13	3	12	F2 ulp-2tv380
	1	13	6	3	F2 ulp-2tv380										9	9	2	13	F2 ulp-2tv380
	7	13		gone	F2 ulp-2tv380			dead=77							3	10	7	14	F2 ulp-2tv380
	4	11	5	5	F2 ulp-2tv380								day 24	Date	number of worms alive	number of worms missing	number of worms dead	Plate number	Genotype	Observations
	3	13	4	6	F2 ulp-2tv380									18/4/2022	2	12	6	1	F2 ulp-2tv380	change of plates				dead=55
	4	5	11	7	F2 ulp-2tv380										4	11	5	2	F2 ulp-2tv380					missing=122
	2	12	6	8	F2 ulp-2tv380			missing=106							4	12	4	3	F2 ulp-2tv380
	8	2	10	9	F2 ulp-2tv380										20			4	F2 ulp-2tv380	contaminated
	3	9	8	10	F2 ulp-2tv380										19	1		5	F2 ulp-2tv380	contaminated
	3	5	12	11	F2 ulp-2tv380										18	2		6	F2 ulp-2tv380	contaminated
	4	8	8	12	F2 ulp-2tv380										2	13	5	7	F2 ulp-2tv380
Date	number of worms alive	number of worms missing	number of worms dead	Plate number	Genotype	Observations									3	13	4	8	F2 ulp-2tv380
16/5/2020	3	10	7	1	F2 ulp-2tv380	plate change		day 29							7	11	2	9	F2 ulp-2tv380
	15	5		gone	F2 ulp-2tv380										6	8	6	10	F2 ulp-2tv380
	1	13	6	3	F2 ulp-2tv380										6	7	7	11	F2 ulp-2tv380
	7	13		gone	F2 ulp-2tv380			dead=82							2	13	5	12	F2 ulp-2tv380
	3	11	6	5	F2 ulp-2tv380										8	9	3	13	F2 ulp-2tv380
	2	13	5	6	F2 ulp-2tv380										2	10	8	14	F2 ulp-2tv380
	4	5	11	7	F2 ulp-2tv380			missing=106					day 26	Date	number of worms alive	number of worms missing	number of worms dead	Plate number	Genotype	Observations
	1	12	7	8	F2 ulp-2tv380									20/4/2022	2	12	6	1	F2 ulp-2tv380	change of plates
	7	2	11	9	F2 ulp-2tv380										2	11	7	2	F2 ulp-2tv380					dead=64
	3	9	8	10	F2 ulp-2tv380										2	12	6	3	F2 ulp-2tv380					missing=122
	3	5	12	11	F2 ulp-2tv380										20			4	F2 ulp-2tv380	contaminated
	3	8	9	12	F2 ulp-2tv380										19	1		5	F2 ulp-2tv380	contaminated
Date	number of worms alive	number of worms missing	number of worms dead	Plate number	Genotype	Observations									18	2		6	F2 ulp-2tv380	contaminated
18/5/2020	3	10	7	1	F2 ulp-2tv380	plate change		day 31							2	13	5	7	F2 ulp-2tv380
	15	5		gone	F2 ulp-2tv380										3	13	4	8	F2 ulp-2tv380
	1	13	6	3	F2 ulp-2tv380										5	11	4	9	F2 ulp-2tv380
	7	13		gone	F2 ulp-2tv380			dead=87							6	8	6	10	F2 ulp-2tv380
	2	11	7	5	F2 ulp-2tv380										5	7	8	11	F2 ulp-2tv380
	2	13	5	6	F2 ulp-2tv380										2	13	5	12	F2 ulp-2tv380
	3	5	12	7	F2 ulp-2tv380			missing=106							6	9	5	13	F2 ulp-2tv380
	1	12	7	8	F2 ulp-2tv380										2	10	8	14	F2 ulp-2tv380
	5	2	13	9	F2 ulp-2tv380								day 28	Date	number of worms alive	number of worms missing	number of worms dead	Plate number	Genotype	Observations
	3	9	8	10	F2 ulp-2tv380									22/4/2022	2	12	6	1	F2 ulp-2tv380	change of plates				dead=69
	2	5	13	11	F2 ulp-2tv380										1	11	8	2	F2 ulp-2tv380					missing=122
	3	8	9	12	F2 ulp-2tv380										2	12	6	3	F2 ulp-2tv380
Date	number of worms alive	number of worms missing	number of worms dead	Plate number	Genotype	Observations									20			4	F2 ulp-2tv380	contaminated
20/5/2020	1	10	9	1	F2 ulp-2tv380	plate change		day 33							19	1		5	F2 ulp-2tv380	contaminated
	15	5		gone	F2 ulp-2tv380										18	2		6	F2 ulp-2tv380	contaminated
	1	13	6	3	F2 ulp-2tv380										1	13	6	7	F2 ulp-2tv380
	7	13		gone	F2 ulp-2tv380			dead=93							2	13	5	8	F2 ulp-2tv380
	1	11	8	5	F2 ulp-2tv380										4	11	5	9	F2 ulp-2tv380
	2	13	5	6	F2 ulp-2tv380										6	8	6	10	F2 ulp-2tv380
	3	5	12	7	F2 ulp-2tv380			missing=106							5	7	8	11	F2 ulp-2tv380
	1	12	7	8	F2 ulp-2tv380										2	13	5	12	F2 ulp-2tv380
	4	2	14	9	F2 ulp-2tv380										5	9	6	13	F2 ulp-2tv380
	3	9	8	10	F2 ulp-2tv380										2	10	8	14	F2 ulp-2tv380
	1	5	14	11	F2 ulp-2tv380								day 30	Date	number of worms alive	number of worms missing	number of worms dead	Plate number	Genotype	Observations
	2	8	10	12	F2 ulp-2tv380									24/4/2022	2	12	6	1	F2 ulp-2tv380	change of plates				dead=76
Date	number of worms alive	number of worms missing	number of worms dead	Plate number	Genotype	Observations									1	11	8	2	F2 ulp-2tv380
22/5/2020	1	10	9	1	F2 ulp-2tv380	plate change		day 35							2	12	6	3	F2 ulp-2tv380					missing=122
	15	5		gone	F2 ulp-2tv380										20			4	F2 ulp-2tv380	contaminated
	1	13	6	3	F2 ulp-2tv380										19	1		5	F2 ulp-2tv380	contaminated
	7	13		gone	F2 ulp-2tv380			dead=98							18	2		6	F2 ulp-2tv380	contaminated
	0	11	9	5	F2 ulp-2tv380										0	13	7	7	F2 ulp-2tv380
	2	13	5	6	F2 ulp-2tv380										2	13	5	8	F2 ulp-2tv380
	2	5	13	7	F2 ulp-2tv380			missing=106							3	11	6	9	F2 ulp-2tv380
	1	12	7	8	F2 ulp-2tv380										3	8	9	10	F2 ulp-2tv380
	3	2	15	9	F2 ulp-2tv380										5	7	8	11	F2 ulp-2tv380
	2	9	9	10	F2 ulp-2tv380										1	13	6	12	F2 ulp-2tv380
	1	5	14	11	F2 ulp-2tv380										4	9	7	13	F2 ulp-2tv380
	1	8	11	12	F2 ulp-2tv380										2	10	8	14	F2 ulp-2tv380
Date	number of worms alive	number of worms missing	number of worms dead	Plate number	Genotype	Observations							day 32	Date	number of worms alive	number of worms missing	number of worms dead	Plate number	Genotype	Observations
25/5/2020	1	10	9	1	F2 ulp-2tv380	plate change		day 38						26/4/2022	1	12	7	1	F2 ulp-2tv380	change of plates				dead=86
	15	5		gone	F2 ulp-2tv380										0	11	9	2	F2 ulp-2tv380					missing=122
	1	13	6	3	F2 ulp-2tv380										1	12	7	3	F2 ulp-2tv380
	7	13		gone	F2 ulp-2tv380			dead=101							20			4	F2 ulp-2tv380	contaminated
	0	11	9	5	F2 ulp-2tv380										19	1		5	F2 ulp-2tv380	contaminated
	2	13	5	6	F2 ulp-2tv380										18	2		6	F2 ulp-2tv380	contaminated
	1	5	14	7	F2 ulp-2tv380			missing=106							0	13	7	7	F2 ulp-2tv380
	0	12	8	8	F2 ulp-2tv380										0	13	7	8	F2 ulp-2tv380
	3	2	15	9	F2 ulp-2tv380										3	11	6	9	F2 ulp-2tv380
	2	9	9	10	F2 ulp-2tv380										3	8	9	10	F2 ulp-2tv380
	0	5	15	11	F2 ulp-2tv380										1	7	12	11	F2 ulp-2tv380
	1	8	11	12	F2 ulp-2tv380										1	13	6	12	F2 ulp-2tv380
Date	number of worms alive	number of worms missing	number of worms dead	Plate number	Genotype	Observations									4	9	7	13	F2 ulp-2tv380
28/5/2020	0	10	10	1	F2 ulp-2tv380	plate change		day 41							1	10	9	14	F2 ulp-2tv380
	15	5		gone	F2 ulp-2tv380								day 34	Date	number of worms alive	number of worms missing	number of worms dead	Plate number	Genotype	Observations
	0	13	7	3	F2 ulp-2tv380									28/4/2022	1	12	7	1	F2 ulp-2tv380	change of plates
	7	13		gone	F2 ulp-2tv380			dead=108							0	11	9	2	F2 ulp-2tv380					dead=89
	0	11	9	5	F2 ulp-2tv380										1	12	7	3	F2 ulp-2tv380					missing=122
	1	13	6	6	F2 ulp-2tv380										20			4	F2 ulp-2tv380	contaminated
	1	5	14	7	F2 ulp-2tv380										19	1		5	F2 ulp-2tv380	contaminated
	0	12	8	8	F2 ulp-2tv380			missing=106							18	2		6	F2 ulp-2tv380	contaminated
	1	2	17	9	F2 ulp-2tv380										0	13	7	7	F2 ulp-2tv380
	0	9	11	10	F2 ulp-2tv380										0	13	7	8	F2 ulp-2tv380
	0	5	15	11	F2 ulp-2tv380										2	11	7	9	F2 ulp-2tv380
	1	8	11	12	F2 ulp-2tv380										3	8	9	10	F2 ulp-2tv380
Date	number of worms alive	number of worms missing	number of worms dead	Plate number	Genotype	Observations									1	7	12	11	F2 ulp-2tv380
29/5/2020	0	10	10	1	F2 ulp-2tv380	plate change		day 42							1	13	6	12	F2 ulp-2tv380
	15	5		gone	F2 ulp-2tv380										3	9	8	13	F2 ulp-2tv380
	0	13	7	3	F2 ulp-2tv380										0	10	10	14	F2 ulp-2tv380
	7	13		gone	F2 ulp-2tv380			dead=109					day 36	Date	number of worms alive	number of worms missing	number of worms dead	Plate number	Genotype	Observations
	0	11	9	5	F2 ulp-2tv380									30/4/2022	0	12	8	1	F2 ulp-2tv380	change of plates
	1	13	6	6	F2 ulp-2tv380										0	11	9	2	F2 ulp-2tv380					dead=92
	0	5	15	7	F2 ulp-2tv380			missing=106							0	12	8	3	F2 ulp-2tv380					mising=122
	0	12	8	8	F2 ulp-2tv380										20			4	F2 ulp-2tv380	contaminated
	1	2	17	9	F2 ulp-2tv380										19	1		5	F2 ulp-2tv380	contaminated
	0	9	11	10	F2 ulp-2tv380										18	2		6	F2 ulp-2tv380	contaminated
	0	5	15	11	F2 ulp-2tv380										0	13	7	7	F2 ulp-2tv380
	1	8	11	12	F2 ulp-2tv380										0	13	7	8	F2 ulp-2tv380
Date	number of worms alive	number of worms missing	number of worms dead	Plate number	Genotype	Observations									2	11	7	9	F2 ulp-2tv380
30/5/2020	0	10	10	1	F2 ulp-2tv380	plate change		day 43							2	8	10	10	F2 ulp-2tv380
	15	5		gone	F2 ulp-2tv380										1	7	12	11	F2 ulp-2tv380
	0	13	7	3	F2 ulp-2tv380										1	13	6	12	F2 ulp-2tv380
	7	13		gone	F2 ulp-2tv380										3	9	8	13	F2 ulp-2tv380
	0	11	9	5	F2 ulp-2tv380			dead=111							0	10	10	14	F2 ulp-2tv380
	1	13	6	6	F2 ulp-2tv380								day 38	Date	number of worms alive	number of worms missing	number of worms dead	Plate number	Genotype	Observations
	0	5	15	7	F2 ulp-2tv380			missing=106						2022-02-05	0	12	8	1	F2 ulp-2tv380	change of plates
	0	12	8	8	F2 ulp-2tv380										0	11	9	2	F2 ulp-2tv380					dead=95
	0	2	18	9	F2 ulp-2tv380										0	12	8	3	F2 ulp-2tv380					missing=122
	0	9	11	10	F2 ulp-2tv380										20			4	F2 ulp-2tv380	contaminated
	0	5	15	11	F2 ulp-2tv380										19	1		5	F2 ulp-2tv380	contaminated
	0	8	12	12	F2 ulp-2tv380										18	2		6	F2 ulp-2tv380	contaminated
Date	number of worms alive	number of worms missing	number of worms dead	Plate number	Genotype	Observations									0	13	7	7	F2 ulp-2tv380
31/5/2020	0	10	10	1	F2 ulp-2tv380	plate change		day 44							0	13	7	8	F2 ulp-2tv380
	15	5		gone	F2 ulp-2tv380										1	11	8	9	F2 ulp-2tv380
	0	13	7	3	F2 ulp-2tv380										1	8	11	10	F2 ulp-2tv380
	7	13		gone	F2 ulp-2tv380										1	7	12	11	F2 ulp-2tv380
	0	11	9	5	F2 ulp-2tv380			dead=112							1	13	6	12	F2 ulp-2tv380
	0	13	7	6	F2 ulp-2tv380										2	9	9	13	F2 ulp-2tv380
	0	5	15	7	F2 ulp-2tv380			missing=106							0	10	10	14	F2 ulp-2tv380
	0	12	8	8	F2 ulp-2tv380								day 40	Date	number of worms alive	number of worms missing	number of worms dead	Plate number	Genotype	Observations
	0	2	18	9	F2 ulp-2tv380									2022-04-05	0	12	8	1	F2 ulp-2tv380	change of plates
	0	9	11	10	F2 ulp-2tv380										0	11	9	2	F2 ulp-2tv380					dead=99
	0	5	15	11	F2 ulp-2tv380										0	12	8	3	F2 ulp-2tv380					missing=122
	0	8	12	12	F2 ulp-2tv380										20			4	F2 ulp-2tv380	contaminated
															19	1		5	F2 ulp-2tv380	contaminated
															18	2		6	F2 ulp-2tv380	contaminated
															0	13	7	7	F2 ulp-2tv380
															0	13	7	8	F2 ulp-2tv380
															0	11	9	9	F2 ulp-2tv380
															1	8	11	10	F2 ulp-2tv380
															0	7	13	11	F2 ulp-2tv380
															1	13	6	12	F2 ulp-2tv380
															0	9	11	13	F2 ulp-2tv380
															0	10	10	14	F2 ulp-2tv380
													day 41	Date	number of worms alive	number of worms missing	number of worms dead	Plate number	Genotype	Observations
														2022-05-05	0	12	8	1	F2 ulp-2tv380	change of plates
															0	11	9	2	F2 ulp-2tv380
															0	12	8	3	F2 ulp-2tv380				dead=100
															20			4	F2 ulp-2tv380	contaminated			missing=122
															19	1		5	F2 ulp-2tv380	contaminated
															18	2		6	F2 ulp-2tv380	contaminated
															0	13	7	7	F2 ulp-2tv380
															0	13	7	8	F2 ulp-2tv380
															0	11	9	9	F2 ulp-2tv380
															0	8	12	10	F2 ulp-2tv380
															0	7	13	11	F2 ulp-2tv380
															1	13	6	12	F2 ulp-2tv380
															0	9	11	13	F2 ulp-2tv380
															0	10	10	14	F2 ulp-2tv380
													day 43	Date	number of worms alive	number of worms missing	number of worms dead	Plate number	Genotype	Observations
														2022-07-05	0	12	8	1	F2 ulp-2tv380	change of plates
															0	11	9	2	F2 ulp-2tv380				dead=100
															0	12	8	3	F2 ulp-2tv380				missing=122
															20			4	F2 ulp-2tv380	contaminated
															19	1		5	F2 ulp-2tv380	contaminated
															18	2		6	F2 ulp-2tv380	contaminated
															0	13	7	7	F2 ulp-2tv380
															0	13	7	8	F2 ulp-2tv380
															0	11	9	9	F2 ulp-2tv380
															0	8	12	10	F2 ulp-2tv380
															0	7	13	11	F2 ulp-2tv380
															1	13	6	12	F2 ulp-2tv380
															0	9	11	13	F2 ulp-2tv380
															0	10	10	14	F2 ulp-2tv380
													day 45	Date	number of worms alive	number of worms missing	number of worms dead	Plate number	Genotype	Observations
														2022-09-05	0	12	8	1	F2 ulp-2tv380	change of plates			dead=100
															0	11	9	2	F2 ulp-2tv380				missing=122
															0	12	8	3	F2 ulp-2tv380
															20			4	F2 ulp-2tv380	contaminated
															19	1		5	F2 ulp-2tv380	contaminated
															18	2		6	F2 ulp-2tv380	contaminated
															0	13	7	7	F2 ulp-2tv380
															0	13	7	8	F2 ulp-2tv380
															0	11	9	9	F2 ulp-2tv380
															0	8	12	10	F2 ulp-2tv380
															0	7	13	11	F2 ulp-2tv380
															1	13	6	12	F2 ulp-2tv380
															0	9	11	13	F2 ulp-2tv380
															0	10	10	14	F2 ulp-2tv380
													day 47	Date	number of worms alive	number of worms missing	number of worms dead	Plate number	Genotype	Observations
														2022-11-05	0	12	8	1	F2 ulp-2tv380	change of plates
															0	11	9	2	F2 ulp-2tv380				dead=101
															0	12	8	3	F2 ulp-2tv380				missing=122
															20			4	F2 ulp-2tv380	contaminated
															19	1		5	F2 ulp-2tv380	contaminated
															18	2		6	F2 ulp-2tv380	contaminated
															0	13	7	7	F2 ulp-2tv380
															0	13	7	8	F2 ulp-2tv380
															0	11	9	9	F2 ulp-2tv380
															0	8	12	10	F2 ulp-2tv380
															0	7	13	11	F2 ulp-2tv380
															0	13	7	12	F2 ulp-2tv380
															0	9	11	13	F2 ulp-2tv380
															0	10	10	14	F2 ulp-2tv380

## Sheet: Fig.1C-3C
Summary of Life Span assays (Figures 1C and 3C)
Genotype	No. of deaths	Median Lifespan (days)	P-value vs. N2	P-value vs. F1 ulp-2(tv380)	P-value vs. F2 ulp-2(tv380)
N2	252	16		< 10-3	< 10-3
F1 ulp-2(tv380)	220	19	< 10-3		< 10-3
F2 ulp-2(tv380)	213	24	< 10-3	< 10-3
set-26(tm2467)	254	23	< 10-3	< 10-3	0.0188
ulp-2(tv380);set-26(tm2467)	157	18	< 10-3	0.4577	< 10-3
set-26(tm3505)	245	25	< 10-3	< 10-3	0.1672
ulp-2(tv380);set-26(tm3505)	205	18	0.1154	0.0222	< 10-3

## Sheet: Fig.1E
Fig 1E dataset
area measurements of peaks of WB for total sumo levels in N2 vs F1 ulp-2tv380 vs F2 Ulp-2tv380
		number of peak	peak area	peak area of respective control	Normalization total sumo/tubulin	normalization to each N2
	N2 1	1	20111.2	31074.7	0.64719	1
	F1 Ulp-2tv380 1	2	21434.1	18531.4	1.15664	1.78717
	F2 Ulp-2tv380 1	3	34564	21055.1	1.6416	2.5365
	N2 2	4	13994.2	31678.8	0.441754	1
	F1 Ulp-2tv380 2	5	48601	25230.6	1.92627	4.36051
	F2 Ulp-2tv380 2	6	85353	30483.9	2.79994	6.33823
	N2 3	7	33136.8	35176.6	0.942013	1
	F1 Ulp-2tv380 3	8	52464.4	32096.7	1.63457	1.73519
	F2 Ulp-2tv380 3	9	89628.3	31501.2	2.84524	3.02038

## Sheet: Fig. 2D
Fig 2D dataset
Gonad No	Strain	Mitotic zone	Transition	Pachytene	Diplotene	Diakinesis	Total germline
1	N2	235	233	92	18	9	587
2	N2	220	259	219	19	7	724
3	N2	188	194	157	37	4	580
4	N2	138	221	60	9	4	432
5	N2	184	187	108	18	5	502
6	N2	208	195	130	26	9	568
7	N2	188	151	88	10	4	441
Gonad No	Strain	Mitotic zone	Transition	Pachytene	Diplotene	Diakinesis	Total germline
1	F2 ulp-2(tv380)	173	253	63	4	0	493
2	F2 ulp-2(tv380)	155	112	80	3	2	352
3	F2 ulp-2(tv380)	59	73	17	22	0	171
4	F2 ulp-2(tv380)	90	164	36	1	1	292
5	F2 ulp-2(tv380)	86	142	7	1	3	239
6	F2 ulp-2(tv380)	129	107	22	3	1	262

## Sheet: Fig. 3C
Fig 3C dataset
Brood size quantification
genotype														genotype
N2	Plate 1 total egg number	plate 1 dead eggs after 24 hours	Plate 2 total egg number	plate 2 dead eggs after 24 hours	Plate 3 total egg number	plate 3 dead eggs after 24 hours	Plate 4 total egg number	plate 4 dead eggs after 24 hours	Plate 5 total egg number	plate 5 dead eggs after 24 hours	brood size			Set-26tm2467	Plate 1 total egg number	plate 1 dead eggs after 24 hours	Plate 2 total egg number	plate 2 dead eggs after 24 hours	Plate 3 total egg number	plate 3 dead eggs after 24 hours	Plate 4 total egg number	plate 4 dead eggs after 24 hours	Plate 5 total egg number	plate 5 dead eggs after 24 hours		brood size	viability percentage	Average viability
worm1	66	0	53	0	76	1	48	1	14	0	257			worm1	59	0	24	0	82	1	57	2	36	2		258	1.93798	1.88844
worm2	67	2	42	0	79	3	49	0	5	0	242			worm2	57	0	24	1	82	1	41	1	17	1		204	1.47059
worm3	66	1	44	1	79	2	25	0	8	0	222			worm3	54	0	20	0	63	2	99	2	29	1		236	1.69492
worm4	77	0	43	1	103	1	77	1	6	0	306			worm4	51	0	13	0	42	1	30	4	2	0		136	3.67647
worm5	70	0	38	0	91	0	68	1	39	2	306			worm5	50	0	20	1	54	4	57	0	41	1		181	2.76243
worm6	57	0	49	0	75	1	52	0	0	0	233			worm6	58	0	26	0	60	2	87	2	19	1		231	1.7316
worm7	73	0	50	1	89	2	31	2	3	0	246			worm7	65	0	7	0	39	2	58	0	29	0		169	1.18343
worm8	55	0	49	0	87	2	87	1	12	0	290			worm8	60	0	21	0	61	0	78	2	25	0		220	0.909091
worm9	64	0	44	2	75	2	68	0	13	0	264			worm9	45	0	27	2	56	1	68	3	27	0		196	3.06122
worm10	59	1	45	0	71	0	91	2	7	0	273			worm10	57	0	15	0	71	1	76	0	17	0		219	0.456621
worm 11	58	0	50	1	83	1	49	1	27	2	267
worm 12	63	0	48	0	82	1	57	1	11	0	261
worm 13	64	1	52	0	81	2	40	0	25	1	262
worm 14	67	0	38	1	82	0	89	4	22	2	298			genotype
worm 15	65	0	48	0	71	2	101	2	44	1	329			Set-26tm2467	Plate 1 total egg number	plate 1 dead eggs after 24 hours	Plate 2 total egg number	plate 2 dead eggs after 24 hours	Plate 3 total egg number	plate 3 dead eggs after 24 hours	Plate 4 total egg number	plate 4 dead eggs after 24 hours	Plate 5 total egg number	plate 5 dead eggs after 24 hours	brood size	viability percentage	Average viability
														worm1	38	1	35	0	69	1	55	3	15	2	212
														worm2	39	0	26	1	56	1	66	0	18	0	205
														worm3	35	0	35	0	48	0	78	1	25	1	221
														worm4	41	0	32	0	54	0	49	2	12	0	188
genotype														worm5	31	0	32	1	54	0	52	2	45	0	214
N2	Plate 1 total egg number	plate 1 dead eggs after 24 hours	Plate 2 total egg number	plate 2 dead eggs after 24 hours	Plate 3 total egg number	plate 3 dead eggs after 24 hours	Plate 4 total egg number	plate 4 dead eggs after 24 hours	brood size					worm6	56	0	38	0	64	3	37	2	0	0	195
worm1	186	2	35	1	27	2	11	1	259					worm7	34	0	36	0	69	1	76	0	24	0	239
worm2	194	2	51	2	39	0	17	3	301					worm8	41	0	33	0	55	1	39	0	7	0	175
worm3	178	2	67	3	53	0	16	3	314					worm9	43	0	28	0	39	2	44	1	15	1	169
worm4	176	1	25	0	29	1	8	0	238					worm10	56	0	33	0	39	1	67	0	37	0	232
worm5	189	1	42	1	42	3	9	2	282					worm 11	36	0	34	0	49	1	81	0	43	3	243
worm6	197	1	54	1	37	0	21	1	309					worm 12	46	1	34	1	63	1	41	0	19	2	203
worm7	175	0	29	3	28	0	5	4	237					worm 13	45	2	39	0	71	5	38	1	14	2	207
worm9	149	1	27	3	52	0	27	5	255					worm 14	44	1	29	0	74	1	56	0	16	1	219
worm10	209	2	50	1	44	0	6	0	309					worm 15	41	2	29	0	60	3	68	0	10	0	208
worm11	174	1	67	3	55	0	8	4	304
worm13	190	2	57	2	52	1	8	1	307
worm14	141	0	56	1	41	0	3	2	241
worm15	210	1	38	2	38	3	4	1	290					genotype
worm16	171	2	74	1	42	0	13	1	300					Set-26tm3505	Plate 1 total egg number	plate 1 dead eggs after 24 hours	Plate 2 total egg number	plate 2 dead eggs after 24 hours	Plate 3 total egg number	plate 3 dead eggs after 24 hours	Plate 4 total egg number	plate 4 dead eggs after 24 hours	Plate 5 total egg number	plate 5 dead eggs after 24 hours		brood size	viability percentage	Average viability
worm17	192	2	82	0	43	0	2	2	319					worm1	54	0	23	0	64	2	69	1	16	0		226	1.32743	0.732677
														worm2	67	0	19	0	82	0	48	1	2	0		216	0.462963
														worm3	57	0	21	0	59	1	59	0	11	1		196	0.510204
genotype														worm4	46	0	21	0	59	2	121	2	48	1		247	1.61943
F1 ulp-2tv380	Plate 1 total egg number	plate 1 dead eggs after 24 hours	Plate 2 total egg number	plate 2 dead eggs after 24 hours	Plate 3 total egg number	plate 3 dead eggs after 24 hours	Plate 4 total egg number	plate 4 dead eggs after 24 hours	brood size	unviability percentage	Average viability	Average brood size		worm5	52	0	22	0	42	0	55	1	22	1		171	0.584795
worm1	149	87	27	19	36	16	4	4	216	58.3333	60.8886	178.35		worm6	54	0	14	0	71	1	112	1	12	0		251	0.796813
worm2	145	71	28	14	29	19	11	11	213	53.9906				worm7	40	0	18	0	55	1	102	1	15	0		215	0.930233
worm3	129	89	28	24	47	34	8	8	212	73.1132				worm8	56	0	19	0	73	2	126	1	17	0		274	1.09489
worm4	157	102	37	18	32	21	9	8	235	63.4043				worm9	55	0	26	0	73	0	52	0	15	4		206	0
worm5	167	100	37	24	57	41	9	7	270	63.7037				worm10	49	0	21	0	75	2	73	1	23	1		218	1.37615
worm6	147	98	13	10	26	8	3	2	189	62.4339
worm7	88	47	15	10	2	2	0	0	105	56.1905
worm8	66	49	7	6	11	9	0	0	84	76.1905
worm9	108	56	13	11	8	5	1	1	130	56.1538				genotype
worm10	133	79	31	18	41	28	9	9	214	62.6168				Set-26tm3505	Plate 1 total egg number	plate 1 dead eggs after 24 hours	Plate 2 total egg number	plate 2 dead eggs after 24 hours	Plate 3 total egg number	plate 3 dead eggs after 24 hours	Plate 4 total egg number	plate 4 dead eggs after 24 hours	Plate 5 total egg number	plate 5 dead eggs after 24 hours	brood size	viability percentage	Average viability
worm11	152	91	37	24	45	23	20	15	254	60.2362				worm1	52	0	25	0	52	2	46	2	27	1	202
worm12	148	87	33	25	29	28	6	5	216	67.1296				worm2	51	0	26	1	47	1	77	2	30	1	231
worm13	136	75	13	6	19	13	11	8	179	56.9832				worm3	48	0	28	0	75	0	52	0	22	2	225
worm14	142	78	13	8	16	8	3	3	174	55.7471				worm4	48	1	16	0	28	0	39	0	37	2	168
worm15	90	49	17	7	17	11	1	1	125	54.4				worm5	53	0	25	0	66	3	74	3	27	3	245
worm16	148	107	25	16	26	16	16	15	215	71.6279				worm6	47	1	25	0	64	3	59	1	19	1	214
worm17	69	33	2	1	0	0	0	0	71	47.8873				worm7	50	1	23	0	76	1	72	2	19	2	240
worm18	52	24	17	12	15	6	5	2	89	49.4382				worm8	38	0	37	0	60	0	73	0	30	2	238
worm19	138	96	18	12	24	20	8	8	188	72.3404				worm9	36	0	28	1	71	3	50	1	9	0	194
worm20	135	72	13	9	23	9	17	15	188	55.8511				worm10	36	0	21	0	71	3	49	2	30	2	207
														worm 11	47	0	33	0	69	0	62	1	4	0	215
														worm 12	41	0	31	0	64	1	71	0	23	0	230
														worm 13	30	0	19	0	51	1	67	1	27	1	194
genotype														worm 14	34	0	20	0	58	2	97	0	29	3	238
F1 ulp-2tv380	Plate 1 total egg number	plate 1 dead eggs after 24 hours	Plate 2 total egg number	plate 2 dead eggs after 24 hours	Plate 3 total egg number	plate 3 dead eggs after 24 hours	brood size	unviability percentage	Average unviability	Average brood size				worm 15	44	0	25	0	54	0	49	1	23	1	195
worm1	31	13	51	24	32	24	114	53.5088	58.5315	110.5
worm2	26	16	67	37	73	49	166	61.4458
worm4	22	8	93	57	55	31	170	56.4706						genotype					genotype
worm5	16	7	52	23	28	19	96	51.0417						Ulp-2tv380/Ulp-2tv380;;set-26tm2467/set26tm2467	Plate 1 total egg number				Ulp-2tv380/ULP-2tv380;;Set-26tm3505/set26tm3505	Plate 1 total egg number	plate 1 dead eggs after 24 hours	Plate 2 total egg number	plate 2 dead eggs after 24 hours	Plate 3 total egg number	plate 3 dead eggs after 24 hours	Plate 4 total egg number	plate 4 dead eggs after 24 hours	Brood size
worm6	21	20	43	22	16	8	80	62.5						worm1	0				worm1	0	0	0	0	6	6	0	0	6
worm9	21	18	59	44	22	17	102	77.451						worm2	0				worm2	0	0	0	0	0	0	0	0	0
worm10	7	4	21	14	3	2	31	64.5161						worm3	0				worm3	0	0	0	0	0	0	0	0	0
worm12	27	14	101	62	39	30	167	63.4731						worm4	0				worm4	0	0	0	0	0	0	0	0	0
worm13	22	15	83	55	33	28	138	71.0145						worm5	0				worm5	1	1	1	1	3	1	0	0	5
worm14	13	3	48	16	21	8	82	32.9268						worm6	0				worm6	0	0	0	0	0	0	0	0	0
worm15	25	19	33	12	11	5	69	52.1739						worm7	0				worm7	0	0	0	0	0	0	1	1	1
worm16	16	7	64	29	31	26	111	55.8559						worm8	0				worm8	0	0	0	0	0	0	0	0	0
														worm9	0				worm9	0	0	0	0	0	0	0	0	0
														worm10	0				worm10	0	0	0	0	3	2	2	2	5
														worm 11	0				worm11	0	0	0	0	0	0	0	0	0
genotype														worm12	0				worm12	0	0	5	4	9	6	4	4	18
F1 ulp-2tv380	Total number of eggs plate 1	Eggs dead after 24h plate 1	Total number of eggs plate 2	Eggs dead after 24h plate 2	Total number of eggs plate 3	Eggs dead after 24h plate 3	Total number of eggs plate 4	Eggs dead after 24h plate 4	Total number of eggs plate 5	Eggs dead after 24h plate 5	total brood size	lethality embryo percentage	average brood size	worm13	0				worm13	0	0	0	0	0	0	0	0	0
Worm1	74	56	49	28	9	6	14	10	5	3	151	0.682119	153.762	worm14	0				worm14	0	0	7	1	3	3	2	1	12
Worm2	71	27	81	46	17	8	51	27	12	7	232	0.49569		worm15	0				worm15	0	0	0	0	0	0	0	0	0
Worm3	46	34	62	45	14	10	19	14	8	6	149	0.731544		worm16	0				worm16	0	0	0	0	0	0	0	0	0
Worm4	57	43	60	41	8	7	23	18	3	2	151	0.735099		worm17	0				worm17	0	0	0	0	0	0	0	0	0
Worm5	48	38	49	28	15	13	24	16	13	12	149	0.718121		worm18	0
Worm6	39	24	76	44	24	21	47	32	1	1	187	0.652406		worm19	0
Worm7	55	26	30	18	10	7	9	5	4	3	108	0.546296
worm 9	46	29	74	55	19	16	58	36	7	5	204	0.691176
worm 10	59	30	39	17	17	11	41	26	18	12	174	0.551724		genotype					genotype
worm 11	54	44	34	25	13	8	28	15	10	7	139	0.71223		Ulp-2tv380/Ulp-2tv380;;set-26tm2467/set26tm2467	Total eggs laid	alive larvae			Ulp-2tv380/ULP-2tv380;;Set-26tm3505/set26tm3505	Total eggs laid	alive larvae
worm 12	46	30	38	21	19	14	20	13	1	1	124	0.637097		worm 1	0				worm 1	9	0
worm 13	52	36	23	14	14	7	17	13	6	5	112	0.669643		worm 2	0				worm 2	0
worm 14	68	35	69	47	15	12	19	12	7	4	178	0.617978		worm 3	0				worm 3	0
worm 15	64	31	68	40	25	18	26	19	8	7	191	0.602094		worm 4	12	3			worm 4	0
worm 16	42	32	19	11	4	3	2	1	3	2	70	0.7		worm 5	0				worm 5	1	0
worm 17	63	37	31	16	21	13	33	15	25	16	173	0.560694		worm 6	0				worm 6	3	0
worm 18	42	31	68	40	23	12	24	17	11	7	168	0.636905		worm 7	0				worm 7	0
worm 19	50	30	53	37	8	6	10	8	14	10	135	0.674074		worm 8	0				worm 8	0
worm 20	71	39	56	43	9	6	11	6	11	7	158	0.639241		worm 9	0				worm 9	5	1
worm 21	66	52	35	24	19	16	31	26	6	4	157	0.77707		worm 10	0				worm 10	3	0
worm 23	13	6	27	10	22	11	36	26	21	13	119	0.554622		worm 11	0				worm 11	0
														worm 12	0				worm 12	0
														worm 13	0				worm 13	0
														worm 14	0				worm 14	0
genotype														worm 15	0				worm 15	0
F2 ulp-2tv380	plate 1 total egg number													worm 16	0				worm 16	0
worm1	0													worm 17	0				worm 17	0
worm2	0													worm 18	0				worm 18	2	1
worm3	0													worm 19	0				worm 19	0
worm4	0													worm 20	0				worm 20	0
worm5	0
worm6	0
worm7	0
worm8	0
worm9	0
worm10	0
worm11	0
worm12	0
worm13	0
worm14	0
worm15	0
worm16	0
worm17	0
worm18	0
worm19	0
worm20	0
worm21	0
worm22	0
worm23	0
worm24	0
worm25	0
worm26	0
worm28	0
worm29	0
worm30	0
worm32	0
worm33	0
worm34	0
worm35	0
worm36	0
worm37	0
worm38	0
worm39	0
worm40	0
worm41	0
worm42	0
worm43	0
worm44	0
worm45	0
worm46	0
worm47	0
worm48	0
worm49	0
worm50	0
worm51	0
worm52	0
worm53	0
worm54	0
worm55	0
worm56	0
worm57	0
worm58	0
genotype
F2 ulp-2tv380
worm1	0
worm2	0
worm3	0
worm4	0
worm5	0
worm6	0
worm7	0
worm8	0
worm9	0
worm10	0
worm11	0
worm12	0
worm13	0
worm14	0
worm15	0
worm16	0
worm17	0
worm18	0
worm19	0
worm20	0
worm21	0
worm22	0
worm23	0
worm24	0
worm25	0
worm26	0
worm28	0
worm29	0
worm30	0
worm32	0
worm33	0
worm34	0
worm35	0
worm36	0
worm37	0
worm38	0
worm39	0
worm40	19	(11 alive)

## Sheet: Fig. 3D
Fig 3D dataset
Lifespan assay set-26tm2467 started on 10th April 2021														Lifespan assay of set-26tm2467 started on 20th of April 2022													Lifespan assay ulp-2tv380/FX30138;;set-26tm2467 homozygous started on 12th April 2021													Lifespan assay of ulp-2tv380/FX30138;;set-26tm2467 homozygous started on 18th of June 2022
The first day (1st day adults) is on the 10/4/2021. Worms were bleached for 3 generations and on the 4th they were picked to start this assay.														The first day (1st day adults) is on the 4/2/2022. Worms were bleached for 3 generations													The first day (1st day adults) is on the 12/4/2021. Worms were bleached for 3 generations and on the 4th they were picked to start this assay.													The first day (1st day adults) is on the 18/6/2022. Worms were bleached for 3 generations
																											These worms have one day of delay in reaching 1st day adult
Date	number of worms alive	number of worms missing	number of worms dead	Plate number	Genotype	Observations	Days lived/per dead worm						day 1	Date	number of worms alive	number of worms missing	number of worms dead	Plate number	Genotype	Observations							Date	number of worms alive	number of worms missing	number of worms dead	Plate number	Genotype	Observations					day 1		Date	number of worms alive	number of worms missing	number of worms dead	Plate number	Genotype	Observations
2021-10-04	20			1	set-26tm2467									20/4/2022	20			1	set-26tm2467								2021-12-04	20			1	NX579								18/6/2022	20			1	ulp-2tv380/FX30138;;set-26tm2467 homozygous
	20			2	set-26tm2467										20			2	set-26tm2467									20			2	NX579									20			2	ulp-2tv380/FX30138;;set-26tm2467 homozygous
	20			3	set-26tm2467										20			3	set-26tm2467									20			3	NX579									20			3	ulp-2tv380/FX30138;;set-26tm2467 homozygous
	20			4	set-26tm2467										20			4	set-26tm2467									20			4	NX579									20			4	ulp-2tv380/FX30138;;set-26tm2467 homozygous
	20			5	set-26tm2467										20			5	set-26tm2467									20			5	NX579									20			5	ulp-2tv380/FX30138;;set-26tm2467 homozygous
	20			6	set-26tm2467										20			6	set-26tm2467									20			6	NX579									20			6	ulp-2tv380/FX30138;;set-26tm2467 homozygous
	20			7	set-26tm2467										20			7	set-26tm2467									20			7	NX579									20			7	ulp-2tv380/FX30138;;set-26tm2467 homozygous
	20			8	set-26tm2467										20			8	set-26tm2467									20			8	NX579									20			8	ulp-2tv380/FX30138;;set-26tm2467 homozygous
	20			9	set-26tm2467										20			9	set-26tm2467									20			9	NX579									20			9	ulp-2tv380/FX30138;;set-26tm2467 homozygous
	20			10	set-26tm2467										20			10	set-26tm2467									20			10	NX579									20			10	ulp-2tv380/FX30138;;set-26tm2467 homozygous
	20			11	set-26tm2467								day 3	Date	number of worms alive	number of worms missing	number of worms dead	Plate number	Genotype	Observations								20			11	NX579								Date	number of worms alive	number of worms missing	number of worms dead	Plate number	Genotype	Observations
	20			12	set-26tm2467									22/4/2022	17	3		1	set-26tm2467	change plates			missing=5					20			12	NX579						day 4		21/6/2022	11	9		1	ulp-2tv380/FX30138;;set-26tm2467 homozygous
Date	number of worms alive	number of worms missing	number of worms dead	Plate number	Genotype	Observations		day 3							19	1		2	set-26tm2467								Date	number of worms alive	number of worms missing	number of worms dead	Plate number	Genotype	Observations		day 2						18	2		2	ulp-2tv380/FX30138;;set-26tm2467 homozygous
2021-12-04	19	1		1	set-26tm2467	plate changed									20			3	set-26tm2467								13/4/2021	19	1		1	NX579	plate changed					missing=57			12	7	1	3	ulp-2tv380/FX30138;;set-26tm2467 homozygous
	20			2	set-26tm2467			dead=0							20			4	set-26tm2467									18	2		2	NX579						dead=3			18	2		4	ulp-2tv380/FX30138;;set-26tm2467 homozygous
	19	1		3	set-26tm2467			missing=13							20			5	set-26tm2467									18	2		3	NX579			missing=18						11	8	1	5	ulp-2tv380/FX30138;;set-26tm2467 homozygous
	18	2		4	set-26tm2467										19	1		6	set-26tm2467									19	1		4	NX579									15	5		6	ulp-2tv380/FX30138;;set-26tm2467 homozygous
	18	2		5	set-26tm2467										20			7	set-26tm2467									18	2		5	NX579									17	3		7	ulp-2tv380/FX30138;;set-26tm2467 homozygous
	20			6	set-26tm2467										20			8	set-26tm2467									18	2		6	NX579									11	8	1	8	ulp-2tv380/FX30138;;set-26tm2467 homozygous
	17	3		7	set-26tm2467										20			9	set-26tm2467									19	1		7	NX579									12	8		9	ulp-2tv380/FX30138;;set-26tm2467 homozygous
	20			8	set-26tm2467										20			10	set-26tm2467									20			8	NX579									15	5		10	ulp-2tv380/FX30138;;set-26tm2467 homozygous
	20			9	set-26tm2467								day 5	Date	number of worms alive	number of worms missing	number of worms dead	Plate number	Genotype	Observations								17	3		9	NX579						day 7		Date	number of worms alive	number of worms missing	number of worms dead	Plate number	Genotype	Observations
	18	2		10	set-26tm2467									24/4/2022	16	4		1	set-26tm2467	change plates			missing=18					20			10	NX579								24/6/2022	7	13		1	ulp-2tv380/FX30138;;set-26tm2467 homozygous
	18	2		11	set-26tm2467										18	2		2	set-26tm2467				daed=1					18	2		11	NX579						missing=95			11	9		2	ulp-2tv380/FX30138;;set-26tm2467 homozygous
	20			12	set-26tm2467										18	2		3	set-26tm2467									18	2		12	NX579						dead=3			11	8	1	3	ulp-2tv380/FX30138;;set-26tm2467 homozygous
Date	number of worms alive	number of worms missing	number of worms dead	Plate number	Genotype	Observations		day 5							15	4	1	4	set-26tm2467								Date	number of worms alive	number of worms missing	number of worms dead	Plate number	Genotype	Observations		day 4						15	5		4	ulp-2tv380/FX30138;;set-26tm2467 homozygous
14/4/2021	18	2		1	set-26tm2467	plate changed									17	3		5	set-26tm2467								15/4/2021	15	5		1	NX579	plate changed								7	12	1	5	ulp-2tv380/FX30138;;set-26tm2467 homozygous
	16	3	1	2	set-26tm2467										19	1		6	set-26tm2467									16	4		2	NX579									8	12		6	ulp-2tv380/FX30138;;set-26tm2467 homozygous
	18	2		3	set-26tm2467			dead=3							20			7	set-26tm2467									12	8		3	NX579			dead=3						13	7		7	ulp-2tv380/FX30138;;set-26tm2467 homozygous
	17	3		4	set-26tm2467										20			8	set-26tm2467									10	10		4	NX579									6	13	1	8	ulp-2tv380/FX30138;;set-26tm2467 homozygous
	18	2		5	set-26tm2467										20			9	set-26tm2467									10	9	1	5	NX579									11	9		9	ulp-2tv380/FX30138;;set-26tm2467 homozygous
	18	1	1	6	set-26tm2467			missing=27							18	2		10	set-26tm2467									10	10		6	NX579			missing=93						13	7		10	ulp-2tv380/FX30138;;set-26tm2467 homozygous
	17	3		7	set-26tm2467								day 7	Date	number of worms alive	number of worms missing	number of worms dead	Plate number	Genotype	Observations								8	10	2	7	NX579						day 10		Date	number of worms alive	number of worms missing	number of worms dead	Plate number	Genotype	Observations
	17	3		8	set-26tm2467									26/4/2022	11	9		1	set-26tm2467	change plates			missing=33					15	5		8	NX579								27/6/2022	7	13		1	ulp-2tv380/FX30138;;set-26tm2467 homozygous
	18	2		9	set-26tm2467										17	2	1	2	set-26tm2467									13	7		9	NX579						missing=98			11	9		2	ulp-2tv380/FX30138;;set-26tm2467 homozygous
	18	2		10	set-26tm2467										14	4	2	3	set-26tm2467				dead=7					12	8		10	NX579									9	9	2	3	ulp-2tv380/FX30138;;set-26tm2467 homozygous
	18	2		11	set-26tm2467										14	5	1	4	set-26tm2467									12	8		11	NX579						dead=10			13	6	1	4	ulp-2tv380/FX30138;;set-26tm2467 homozygous
	17	2	1	12	set-26tm2467										17	3		5	set-26tm2467									11	9		12	NX579									6	12	2	5	ulp-2tv380/FX30138;;set-26tm2467 homozygous
Date	number of worms alive	number of worms missing	number of worms dead	Plate number	Genotype	Observations		day 7							15	5		6	set-26tm2467								Date	number of worms alive	number of worms missing	number of worms dead	Plate number	Genotype	Observations		day 7						7	13		6	ulp-2tv380/FX30138;;set-26tm2467 homozygous
16/4/2021	15	3	2	1	set-26tm2467	plate changed									17		3	7	set-26tm2467								18/4/2021	15	5		gone	NX579	plate changed								13	7		7	ulp-2tv380/FX30138;;set-26tm2467 homozygous
	12	5	3	2	set-26tm2467										18	2		8	set-26tm2467									16	4		gone	NX579									5	13	2	8	ulp-2tv380/FX30138;;set-26tm2467 homozygous
	15	3	2	3	set-26tm2467			dead=18							19	1		9	set-26tm2467									12	8		gone	NX579			dead=6						10	9	1	9	ulp-2tv380/FX30138;;set-26tm2467 homozygous
	14	6		4	set-26tm2467										18	2		10	set-26tm2467	contaminated								10	10		gone	NX579									11	7	2	10	ulp-2tv380/FX30138;;set-26tm2467 homozygous
	18	2		5	set-26tm2467			missing=40					day9	Date	number of worms alive	number of worms missing	number of worms dead	Plate number	Genotype	Observations			missing=34					7	12	1	5	NX579						day 13		Date	number of worms alive	number of worms missing	number of worms dead	Plate number	Genotype	Observations
	15	2	3	6	set-26tm2467									28/4/2022	11	9		1	set-26tm2467	change plates								8	12		6	NX579			missing=110					30/6/2022	6	13	1	1	ulp-2tv380/FX30138;;set-26tm2467 homozygous
	15	4	1	7	set-26tm2467										17	2	1	2	set-26tm2467				dead=8					4	13	3	7	NX579						missing=98			10	9	1	2	ulp-2tv380/FX30138;;set-26tm2467 homozygous
	17	3		8	set-26tm2467										14	4	2	3	set-26tm2467									10	10		8	NX579						dead=16			9	9	2	3	ulp-2tv380/FX30138;;set-26tm2467 homozygous
	15	5		9	set-26tm2467										13	6	1	4	set-26tm2467									11	9		9	NX579									12	6	2	4	ulp-2tv380/FX30138;;set-26tm2467 homozygous
	14	3	3	10	set-26tm2467										17	3		5	set-26tm2467									10	10		10	NX579									5	12	3	5	ulp-2tv380/FX30138;;set-26tm2467 homozygous
	17	2	1	11	set-26tm2467										15	5		6	set-26tm2467									10	8	2	11	NX579									7	13		6	ulp-2tv380/FX30138;;set-26tm2467 homozygous
	15	2	3	12	set-26tm2467										17		3	7	set-26tm2467									11	9		gone	NX579									13	7		7	ulp-2tv380/FX30138;;set-26tm2467 homozygous
Date	number of worms alive	number of worms missing	number of worms dead	Plate number	Genotype	Observations		day 9							18	2		8	set-26tm2467								Date	number of worms alive	number of worms missing	number of worms dead	Plate number	Genotype	Observations		day9						5	13	2	8	ulp-2tv380/FX30138;;set-26tm2467 homozygous
18/4/2021	14	3	3	1	set-26tm2467	plate changed									18	1	1	9	set-26tm2467								20/4/2021	15	5		gone	NX579	plate changed								8	9	3	9	ulp-2tv380/FX30138;;set-26tm2467 homozygous
	12	5	3	2	set-26tm2467			dead=28							18	2		10	set-26tm2467	contaminated								16	4		gone	NX579									11	7	2	10	ulp-2tv380/FX30138;;set-26tm2467 homozygous
	15	3	2	3	set-26tm2467								day 12	Date	number of worms alive	number of worms missing	number of worms dead	Plate number	Genotype	Observations								12	8		gone	NX579			missing=112			day 15		Date	number of worms alive	number of worms missing	number of worms dead	Plate number	Genotype	Observations
	13	6	1	4	set-26tm2467									2022-01-05	10	10		1	set-26tm2467	change plates								10	10		gone	NX579						missing=98		2022-02-07	5	13	2	1	ulp-2tv380/FX30138;;set-26tm2467 homozygous
	14	3	3	5	set-26tm2467			missing=41							14	3	3	2	set-26tm2467				missing=47					7	12	1	5	NX579									10	9	1	2	ulp-2tv380/FX30138;;set-26tm2467 homozygous
	13	2	5	6	set-26tm2467										14	4	2	3	set-26tm2467									3	14	3	6	NX579			dead=17			dead=26			9	9	2	3	ulp-2tv380/FX30138;;set-26tm2467 homozygous
	15	4	1	7	set-26tm2467										6	11	3	4	set-26tm2467				dead=15					3	13	4	7	NX579									11	6	3	4	ulp-2tv380/FX30138;;set-26tm2467 homozygous
	15	3	2	8	set-26tm2467										15	5		5	set-26tm2467									9	10	1	8	NX579									3	12	5	5	ulp-2tv380/FX30138;;set-26tm2467 homozygous
	15	5		9	set-26tm2467										13	6	1	6	set-26tm2467									8	9	3	9	NX579									7	13		6	ulp-2tv380/FX30138;;set-26tm2467 homozygous
	13	3	4	10	set-26tm2467										16	1	3	7	set-26tm2467									8	10	2	10	NX579									11	7	2	7	ulp-2tv380/FX30138;;set-26tm2467 homozygous
	17	2	1	gone	set-26tm2467										16	3	1	8	set-26tm2467									9	8	3	11	NX579									5	13	2	8	ulp-2tv380/FX30138;;set-26tm2467 homozygous	contaminated
	15	2	3	12	set-26tm2467										16	2	2	9	set-26tm2467									11	9		gone	NX579									4	9	7	9	ulp-2tv380/FX30138;;set-26tm2467 homozygous
Date	number of worms alive	number of worms missing	number of worms dead	Plate number	Genotype	Observations		day 11							18	2		10	set-26tm2467	contaminated							Date	number of worms alive	number of worms missing	number of worms dead	Plate number	Genotype	Observations		day 12						11	7	2	10	ulp-2tv380/FX30138;;set-26tm2467 homozygous
20/4/2021	14	3	3	1	set-26tm2467	plate changed							day 15	Date	number of worms alive	number of worms missing	number of worms dead	Plate number	Genotype	Observations							23/4/2021	15	5		gone	NX579	plate changed					day 18		Date	number of worms alive	number of worms missing	number of worms dead	Plate number	Genotype	Observations
	10	5	5	2	set-26tm2467									2022-04-05	10	10		1	set-26tm2467	change plates			missing=47					16	4		gone	NX579								2022-05-07	3	13	4	1	ulp-2tv380/FX30138;;set-26tm2467 homozygous
	15	3	2	3	set-26tm2467			dead =36							13	3	4	2	set-26tm2467				dead=23					12	8		gone	NX579			dead=25			missing=98			5	9	6	2	ulp-2tv380/FX30138;;set-26tm2467 homozygous
	13	6	1	4	set-26tm2467										14	4	2	3	set-26tm2467	contaminated								10	10		gone	NX579						dead=50			8	9	3	3	ulp-2tv380/FX30138;;set-26tm2467 homozygous
	14	3	3	5	set-26tm2467										6	11	3	4	set-26tm2467									7	12	1	5	NX579									8	6	6	4	ulp-2tv380/FX30138;;set-26tm2467 homozygous
	11	3	6	6	set-26tm2467			missing=42							14	5	1	5	set-26tm2467									2	14	4	6	NX579			missing=112						3	12	5	5	ulp-2tv380/FX30138;;set-26tm2467 homozygous
	15	4	1	7	set-26tm2467										11	6	3	6	set-26tm2467									3	13	4	7	NX579									4	13	3	6	ulp-2tv380/FX30138;;set-26tm2467 homozygous
	15	3	2	8	set-26tm2467										15	1	4	7	set-26tm2467									8	10	2	8	NX579									5	7	8	7	ulp-2tv380/FX30138;;set-26tm2467 homozygous
	13	5	2	9	set-26tm2467										14	3	3	8	set-26tm2467									5	9	6	9	NX579									5	13	2	8	ulp-2tv380/FX30138;;set-26tm2467 homozygous	contaminated
	11	3	6	10	set-26tm2467										15	2	3	9	set-26tm2467									8	10	2	10	NX579									3	9	8	9	ulp-2tv380/FX30138;;set-26tm2467 homozygous
	17	2	1	gone	set-26tm2467										18	2		10	set-26tm2467	contaminated								6	8	6	11	NX579									8	7	5	10	ulp-2tv380/FX30138;;set-26tm2467 homozygous
	14	2	4	12	set-26tm2467								day 18	Date	number of worms alive	number of worms missing	number of worms dead	Plate number	Genotype	Observations								11	9		gone	NX579						day 21		Date	number of worms alive	number of worms missing	number of worms dead	Plate number	Genotype	Observations
Date	number of worms alive	number of worms missing	number of worms dead	Plate number	Genotype	Observations		day 13						2022-07-05	9	10	1	1	set-26tm2467	change plates			missing=47				Date	number of worms alive	number of worms missing	number of worms dead	Plate number	Genotype	Observations		day 17			missing=98		2022-08-07	2	13	5	1	ulp-2tv380/FX30138;;set-26tm2467 homozygous
22/4/2021	12	3	5	1	set-26tm2467	plate changed									13	3	4	2	set-26tm2467				dead=25				28/4/2021	15	5		gone	NX579	plate changed					dead=66			4	9	7	2	ulp-2tv380/FX30138;;set-26tm2467 homozygous
	10	5	5	2	set-26tm2467										14	4	2	3	set-26tm2467	contaminated								16	4		gone	NX579									4	9	7	3	ulp-2tv380/FX30138;;set-26tm2467 homozygous
	13	3	4	3	set-26tm2467			dead=48							6	11	3	4	set-26tm2467									12	8		gone	NX579			dead=39						5	6	9	4	ulp-2tv380/FX30138;;set-26tm2467 homozygous
	11	6	3	4	set-26tm2467										14	5	1	5	set-26tm2467									10	10		gone	NX579									3	12	5	5	ulp-2tv380/FX30138;;set-26tm2467 homozygous
	12	3	5	5	set-26tm2467										11	6	3	6	set-26tm2467									4	12	4	5	NX579									4	13	3	6	ulp-2tv380/FX30138;;set-26tm2467 homozygous
	10	3	7	6	set-26tm2467			missing=45							14	1	5	7	set-26tm2467									1	14	5	6	NX579			missing=112						4	7	9	7	ulp-2tv380/FX30138;;set-26tm2467 homozygous
	15	4	1	7	set-26tm2467										14	3	3	8	set-26tm2467	contaminated								2	13	5	7	NX579									5	13	2	8	ulp-2tv380/FX30138;;set-26tm2467 homozygous	contaminated
	15	3	2	8	set-26tm2467										15	2	3	9	set-26tm2467									6	10	4	8	NX579									2	9	9	9	ulp-2tv380/FX30138;;set-26tm2467 homozygous
	12	5	3	9	set-26tm2467										18	2		10	set-26tm2467	contaminated								1	9	10	9	NX579									3	7	10	10	ulp-2tv380/FX30138;;set-26tm2467 homozygous
	11	3	6	10	set-26tm2467								day 20	Date	number of worms alive	number of worms missing	number of worms dead	Plate number	Genotype	Observations								6	10	4	10	NX579								Date	number of worms alive	number of worms missing	number of worms dead	Plate number	Genotype	Observations
	17	2	1	gone	set-26tm2467									2022-09-05	7	10	3	1	set-26tm2467	change plates			missing=47					5	8	7	11	NX579						day 23		2022-10-07	2	13	5	1	ulp-2tv380/FX30138;;set-26tm2467 homozygous
	9	5	6	12	set-26tm2467										12	3	5	2	set-26tm2467				dead=32					11	9		gone	NX579									4	9	7	2	ulp-2tv380/FX30138;;set-26tm2467 homozygous
Date	number of worms alive	number of worms missing	number of worms dead	Plate number	Genotype	Observations		day 16							14	4	2	3	set-26tm2467	contaminated							Date	number of worms alive	number of worms missing	number of worms dead	Plate number	Genotype	Observations		day 19			missing=98			3	9	8	3	ulp-2tv380/FX30138;;set-26tm2467 homozygous
25/4/2021	12	3	5	1	set-26tm2467	plate changed									6	11	3	4	set-26tm2467								30/4/2021	15	5		gone	NX579	plate changed					dead=70			4	6	10	4	ulp-2tv380/FX30138;;set-26tm2467 homozygous
	10	5	5	gone	set-26tm2467										14	5	1	5	set-26tm2467									16	4		gone	NX579									1	12	7	5	ulp-2tv380/FX30138;;set-26tm2467 homozygous
	11	3	6	3	set-26tm2467			daed=61							10	6	4	6	set-26tm2467									12	8		gone	NX579			dead=47						4	13	3	6	ulp-2tv380/FX30138;;set-26tm2467 homozygous
	10	6	4	4	set-26tm2467										12	1	7	7	set-26tm2467									10	10		gone	NX579									4	7	9	7	ulp-2tv380/FX30138;;set-26tm2467 homozygous	contaminated
	9	3	8	5	set-26tm2467										14	3	3	8	set-26tm2467	contaminated								4	12	4	5	NX579									5	13	2	8	ulp-2tv380/FX30138;;set-26tm2467 homozygous	contaminated
	9	3	8	6	set-26tm2467			missing=45							14	2	4	9	set-26tm2467									0	14	6	6	NX579			missing=112						2	9	9	9	ulp-2tv380/FX30138;;set-26tm2467 homozygous
	11	4	5	7	set-26tm2467										18	2		10	set-26tm2467	contaminated								2	13	5	7	NX579									3	7	10	10	ulp-2tv380/FX30138;;set-26tm2467 homozygous
	14	3	3	8	set-26tm2467									Date	number of worms alive	number of worms missing	number of worms dead	Plate number	Genotype	Observations			missing=47					3	10	7	8	NX579						day 26		Date	number of worms alive	number of worms missing	number of worms dead	Plate number	Genotype	Observations
	11	5	4	9	set-26tm2467								day 22	2022-11-05	6	10	4	1	set-26tm2467	change plates			dead=41					0	9	11	9	NX579								13/7/2022	1	13	6	1	ulp-2tv380/FX30138;;set-26tm2467 homozygous
	11	3	6	gone	set-26tm2467										10	3	7	2	set-26tm2467									5	10	5	10	NX579						missing=98			1	9	10	2	ulp-2tv380/FX30138;;set-26tm2467 homozygous
	17	2	1	gone	set-26tm2467										14	4	2	3	set-26tm2467	contaminated								3	8	9	11	NX579						dead=76			3	9	8	3	ulp-2tv380/FX30138;;set-26tm2467 homozygous
	9	5	6	12	set-26tm2467										6	11	3	4	set-26tm2467									11	9		gone	NX579									4	6	10	4	ulp-2tv380/FX30138;;set-26tm2467 homozygous
Date	number of worms alive	number of worms missing	number of worms dead	Plate number	Genotype	Observations		day 19							13	5	2	5	set-26tm2467								Date	number of worms alive	number of worms missing	number of worms dead	Plate number	Genotype	Observations								0	12	8	5	ulp-2tv380/FX30138;;set-26tm2467 homozygous
28/4/2021	12	3	5	1	set-26tm2467	plate changed									10	6	4	6	set-26tm2467								2021-02-05	15	5		gone	NX579	plate changed		day21						3	13	4	6	ulp-2tv380/FX30138;;set-26tm2467 homozygous
	10	5	5	gone	set-26tm2467										10	1	9	7	set-26tm2467									16	4		gone	NX579									4	7	9	7	ulp-2tv380/FX30138;;set-26tm2467 homozygous	contaminated
	8	3	9	3	set-26tm2467			dead=72							14	3	3	8	set-26tm2467	contaminated								12	8		gone	NX579									5	13	2	8	ulp-2tv380/FX30138;;set-26tm2467 homozygous	contaminated
	7	6	7	4	set-26tm2467										11	2	7	9	set-26tm2467									10	10		gone	NX579			dead=53						2	9	9	9	ulp-2tv380/FX30138;;set-26tm2467 homozygous
	9	3	8	5	set-26tm2467										18	2		10	set-26tm2467	contaminated								2	12	6	5	NX579									3	7	10	10	ulp-2tv380/FX30138;;set-26tm2467 homozygous
	8	3	9	6	set-26tm2467			missing=45					day 25	Date	number of worms alive	number of worms missing	number of worms dead	Plate number	Genotype	Observations								0	14	6	6	NX579						day 28		Date	number of worms alive	number of worms missing	number of worms dead	Plate number	Genotype	Observations
	10	4	6	7	set-26tm2467									14/5/2022	4	10	6	1	set-26tm2467	change plates			missing=47					1	13	6	7	NX579								15/7/2022	0	13	7	1	ulp-2tv380/FX30138;;set-26tm2467 homozygous
	12	3	5	8	set-26tm2467										6	3	11	2	set-26tm2467				dead=54					3	10	7	8	NX579						missing=98			1	9	10	2	ulp-2tv380/FX30138;;set-26tm2467 homozygous
	10	5	5	9	set-26tm2467										14	4	2	3	set-26tm2467	contaminated								0	9	11	9	NX579						dead=83			2	9	9	3	ulp-2tv380/FX30138;;set-26tm2467 homozygous
	11	3	6	gone	set-26tm2467										5	11	4	4	set-26tm2467									3	10	7	10	NX579									2	6	12	4	ulp-2tv380/FX30138;;set-26tm2467 homozygous
	17	2	1	gone	set-26tm2467										12	5	3	5	set-26tm2467									2	8	10	11	NX579									0	12	8	5	ulp-2tv380/FX30138;;set-26tm2467 homozygous
	9	5	6	12	set-26tm2467										9	6	5	6	set-26tm2467									11	9		gone	NX579									2	13	5	6	ulp-2tv380/FX30138;;set-26tm2467 homozygous
Date	number of worms alive	number of worms missing	number of worms dead	Plate number	Genotype	Observations		day 21							9	1	10	7	set-26tm2467								Date	number of worms alive	number of worms missing	number of worms dead	Plate number	Genotype	Observations								4	7	9	7	ulp-2tv380/FX30138;;set-26tm2467 homozygous	contaminated
30/4/2021	10	3	7	1	set-26tm2467	plate changed									14	3	3	8	set-26tm2467	contaminated							2021-05-05	15	5		gone	NX579	plate changed		day 24						5	13	2	8	ulp-2tv380/FX30138;;set-26tm2467 homozygous	contaminated
	10	5	5	gone	set-26tm2467										8	2	10	9	set-26tm2467									16	4		gone	NX579									1	9	10	9	ulp-2tv380/FX30138;;set-26tm2467 homozygous
	7	3	10	3	set-26tm2467			dead=83							18	2		10	set-26tm2467	contaminated								12	8		gone	NX579									2	7	11	10	ulp-2tv380/FX30138;;set-26tm2467 homozygous
	7	6	7	4	set-26tm2467								day 28	Date	number of worms alive	number of worms missing	number of worms dead	Plate number	Genotype	Observations								10	10		gone	NX579			dead=56			day 32		Date	number of worms alive	number of worms missing	number of worms dead	Plate number	Genotype	Observations
	8	3	9	5	set-26tm2467									17/5/2022	3	10	7	1	set-26tm2467	change plates			missing=47					1	12	7	5	NX579								19/7/2022	0	13	7	1	ulp-2tv380/FX30138;;set-26tm2467 homozygous
	6	3	11	6	set-26tm2467			missing=45							4	3	13	2	set-26tm2467				dead=65					0	14	6	6	NX579						missing=98			0	9	11	2	ulp-2tv380/FX30138;;set-26tm2467 homozygous
	9	4	7	7	set-26tm2467										14	4	2	3	set-26tm2467	contaminated								1	13	6	7	NX579						dead=88			1	9	10	3	ulp-2tv380/FX30138;;set-26tm2467 homozygous
	10	3	7	8	set-26tm2467										4	11	5	4	set-26tm2467									3	10	7	8	NX579									1	6	13	4	ulp-2tv380/FX30138;;set-26tm2467 homozygous
	10	5	5	9	set-26tm2467										10	5	5	5	set-26tm2467									0	9	11	9	NX579									0	12	8	5	ulp-2tv380/FX30138;;set-26tm2467 homozygous
	11	3	6	gone	set-26tm2467										6	6	8	6	set-26tm2467									3	10	7	10	NX579									0	13	7	6	ulp-2tv380/FX30138;;set-26tm2467 homozygous
	17	2	1	gone	set-26tm2467										8	1	11	7	set-26tm2467									0	8	12	11	NX579									4	7	9	7	ulp-2tv380/FX30138;;set-26tm2467 homozygous	contaminated
	7	5	8	12	set-26tm2467										14	3	3	8	set-26tm2467	contaminated								11	9		gone	NX579									5	13	2	8	ulp-2tv380/FX30138;;set-26tm2467 homozygous	contaminated
Date	number of worms alive	number of worms missing	number of worms dead	Plate number	Genotype	Observations									7	2	11	9	set-26tm2467								Date	number of worms alive	number of worms missing	number of worms dead	Plate number	Genotype	Observations								1	9	10	9	ulp-2tv380/FX30138;;set-26tm2467 homozygous
2021-02-05	9	3	8	1	set-26tm2467	plate changed		day 23							18	2		10	set-26tm2467	contaminated							2021-07-05	15	5		gone	NX579	plate changed		day 26						2	7	11	10	ulp-2tv380/FX30138;;set-26tm2467 homozygous
	10	5	5	gone	set-26tm2467								day 31	Date	number of worms alive	number of worms missing	number of worms dead	Plate number	Genotype	Observations			missing=47					16	4		gone	NX579						day 34		Date	number of worms alive	number of worms missing	number of worms dead	Plate number	Genotype	Observations
	6	3	11	3	set-26tm2467									20/5/2022	3	10	7	1	set-26tm2467	change plates			dead=76					12	8		gone	NX579						missing=98		21/7/2022	0	13	7	1	ulp-2tv380/FX30138;;set-26tm2467 homozygous
	5	6	9	4	set-26tm2467			dead=91							3	3	14	2	set-26tm2467									10	10		gone	NX579						dead=91			0	9	11	2	ulp-2tv380/FX30138;;set-26tm2467 homozygous
	7	3	10	5	set-26tm2467										14	4	2	3	set-26tm2467	contaminated								1	12	7	5	NX579			dead=57						0	9	11	3	ulp-2tv380/FX30138;;set-26tm2467 homozygous
	5	3	12	6	set-26tm2467			misding=45							3	11	6	4	set-26tm2467									0	14	6	6	NX579									0	6	14	4	ulp-2tv380/FX30138;;set-26tm2467 homozygous
	9	4	7	7	set-26tm2467										7	5	8	5	set-26tm2467									1	13	6	7	NX579									0	12	8	5	ulp-2tv380/FX30138;;set-26tm2467 homozygous
	8	3	9	8	set-26tm2467										5	6	9	6	set-26tm2467									3	10	7	8	NX579									0	13	7	6	ulp-2tv380/FX30138;;set-26tm2467 homozygous
	10	5	5	gone	set-26tm2467										5	1	14	7	set-26tm2467									0	9	11	9	NX579									4	7	9	7	ulp-2tv380/FX30138;;set-26tm2467 homozygous	contaminated
	11	3	6	gone	set-26tm2467										14	3	3	8	set-26tm2467	contaminated								2	10	8	10	NX579									5	13	2	8	ulp-2tv380/FX30138;;set-26tm2467 homozygous	contaminated
	17	2	1	gone	set-26tm2467										5	2	13	9	set-26tm2467									0	8	12	11	NX579									0	9	11	9	ulp-2tv380/FX30138;;set-26tm2467 homozygous
	7	5	8	12	set-26tm2467										18	2		10	set-26tm2467	contaminated								11	9		gone	NX579									2	7	11	10	ulp-2tv380/FX30138;;set-26tm2467 homozygous
Date	number of worms alive	number of worms missing	number of worms dead	Plate number	Genotype	Observations							day 34	Date	number of worms alive	number of worms missing	number of worms dead	Plate number	Genotype	Observations			missing=47				Date	number of worms alive	number of worms missing	number of worms dead	Plate number	Genotype	Observations					day 37		Date	number of worms alive	number of worms missing	number of worms dead	Plate number	Genotype	Observations
2021-05-05	6	3	11	1	set-26tm2467	plate changed		day 26						23/5/2022	1	10	9	1	set-26tm2467	change plates			dead=90				2021-09-05	15	5		gone	NX579	plate changed					missing 98		24/7/2022	0	13	7	1	ulp-2tv380/FX30138;;set-26tm2467 homozygous
	10	5	5	gone	set-26tm2467										1	3	16	2	set-26tm2467									16	4		gone	NX579			day 28			dead=91			0	9	11	2	ulp-2tv380/FX30138;;set-26tm2467 homozygous
	3	3	14	3	set-26tm2467										14	4	2	3	set-26tm2467	contaminated								12	8		gone	NX579									0	9	11	3	ulp-2tv380/FX30138;;set-26tm2467 homozygous
	4	6	10	4	set-26tm2467										3	11	6	4	set-26tm2467									10	10		gone	NX579									0	6	14	4	ulp-2tv380/FX30138;;set-26tm2467 homozygous
	5	3	12	5	set-26tm2467			dead=105							5	5	10	5	set-26tm2467									1	12	7	5	NX579			dead=58						0	12	8	5	ulp-2tv380/FX30138;;set-26tm2467 homozygous
	5	3	12	6	set-26tm2467										2	6	12	6	set-26tm2467									0	14	6	6	NX579									0	13	7	6	ulp-2tv380/FX30138;;set-26tm2467 homozygous
	8	4	8	7	set-26tm2467										3	1	16	7	set-26tm2467									1	13	6	7	NX579									4	7	9	7	ulp-2tv380/FX30138;;set-26tm2467 homozygous	contaminated
	6	3	11	8	set-26tm2467			missing=45							14	3	3	8	set-26tm2467	contaminated								3	10	7	8	NX579									5	13	2	8	ulp-2tv380/FX30138;;set-26tm2467 homozygous	contaminated
	10	5	5	gone	set-26tm2467										2	2	16	9	set-26tm2467									0	9	11	9	NX579									0	9	11	9	ulp-2tv380/FX30138;;set-26tm2467 homozygous
	11	3	6	gone	set-26tm2467										18	2		10	set-26tm2467	contaminated								1	10	9	10	NX579									2	7	11	10	ulp-2tv380/FX30138;;set-26tm2467 homozygous
	17	2	1	gone	set-26tm2467								day 37	Date	number of worms alive	number of worms missing	number of worms dead	Plate number	Genotype	Observations			missing=47					0	8	12	11	NX579						day 38		Date	number of worms alive	number of worms missing	number of worms dead	Plate number	Genotype	Observations
	5	5	10	12	set-26tm2467									26/5/2022	1	10	9	1	set-26tm2467	change plates			dead=99					11	9		gone	NX579						missing 98		25/7/2022	0	13	7	1	ulp-2tv380/FX30138;;set-26tm2467 homozygous
Date	number of worms alive	number of worms missing	number of worms dead	Plate number	Genotype	Observations									1	3	16	2	set-26tm2467								Date	number of worms alive	number of worms missing	number of worms dead	Plate number	Genotype	Observations					dead=93			0	9	11	2	ulp-2tv380/FX30138;;set-26tm2467 homozygous
2021-07-05	5	3	12	1	set-26tm2467	plate changed		day 28							14	4	2	3	set-26tm2467	contaminated							2021-11-05	15	5		gone	NX579	plate changed		day 30						0	9	11	3	ulp-2tv380/FX30138;;set-26tm2467 homozygous
	10	5	5	gone	set-26tm2467										2	11	7	4	set-26tm2467									16	4		gone	NX579									0	6	14	4	ulp-2tv380/FX30138;;set-26tm2467 homozygous
	3	3	14	3	set-26tm2467										3	5	12	5	set-26tm2467									12	8		gone	NX579									0	12	8	5	ulp-2tv380/FX30138;;set-26tm2467 homozygous
	3	6	11	4	set-26tm2467			dead=113							0	6	14	6	set-26tm2467									10	10		gone	NX579			dead=60						0	13	7	6	ulp-2tv380/FX30138;;set-26tm2467 homozygous
	4	3	13	5	set-26tm2467										1	1	18	7	set-26tm2467									1	12	7	5	NX579									4	7	9	7	ulp-2tv380/FX30138;;set-26tm2467 homozygous	contaminated
	4	3	13	6	set-26tm2467										14	3	3	8	set-26tm2467	contaminated								0	14	6	6	NX579									5	13	2	8	ulp-2tv380/FX30138;;set-26tm2467 homozygous	contaminated
	7	4	9	7	set-26tm2467			missing=45							0	2	18	9	set-26tm2467									0	13	7	7	NX579									0	9	11	9	ulp-2tv380/FX30138;;set-26tm2467 homozygous
	4	3	13	8	set-26tm2467										18	2		10	set-26tm2467	contaminated								2	10	8	8	NX579									0	7	13	10	ulp-2tv380/FX30138;;set-26tm2467 homozygous
	10	5	5	gone	set-26tm2467								day 40	Date	number of worms alive	number of worms missing	number of worms dead	Plate number	Genotype	Observations			missing=47					0	9	11	9	NX579
	11	3	6	gone	set-26tm2467									29/5/2022	0	10	10	1	set-26tm2467	change plates			dead=104					1	10	9	10	NX579
	17	2	1	gone	set-26tm2467										1	3	16	2	set-26tm2467									0	8	12	11	NX579
	4	5	11	12	set-26tm2467										14	4	2	3	set-26tm2467	contaminated								11	9		gone	NX579
Date	number of worms alive	number of worms missing	number of worms dead	Plate number	Genotype	Observations		day 30							0	11	9	4	set-26tm2467								Date	number of worms alive	number of worms missing	number of worms dead	Plate number	Genotype	Observations
2021-09-05	3	3	14	1	set-26tm2467	plate changed									2	5	13	5	set-26tm2467								14/5/2021	15	5		gone	NX579	plate changed		day 33
	10	5	5	gone	set-26tm2467										0	6	14	6	set-26tm2467									16	4		gone	NX579
	2	3	15	3	set-26tm2467										0	1	19	7	set-26tm2467									12	8		gone	NX579
	0	6	14	4	set-26tm2467			daed=125							14	3	3	8	set-26tm2467	contaminated								10	10		gone	NX579			dead=61
	2	3	15	5	set-26tm2467										0	2	18	9	set-26tm2467									1	12	7	5	NX579
	4	3	13	6	set-26tm2467										18	2		10	set-26tm2467	contaminated								0	14	6	6	NX579
	3	4	13	7	set-26tm2467								day 42	Date	number of worms alive	number of worms missing	number of worms dead	Plate number	Genotype	Observations			missing=47					0	13	7	7	NX579
	4	3	13	8	set-26tm2467			missing=45						31/5/2022	0	10	10	1	set-26tm2467	change plates			dead=105					2	10	8	8	NX579
	10	5	5	gone	set-26tm2467										1	3	16	2	set-26tm2467									0	9	11	9	NX579
	11	3	6	gone	set-26tm2467										14	4	2	3	set-26tm2467	contaminated								0	10	10	10	NX579
	17	2	1	gone	set-26tm2467										0	11	9	4	set-26tm2467									0	8	12	11	NX579
	4	5	11	12	set-26tm2467										1	5	14	5	set-26tm2467									11	9		gone	NX579
Date	number of worms alive	number of worms missing	number of worms dead	Plate number	Genotype	Observations		day 32							0	6	14	6	set-26tm2467								Date	number of worms alive	number of worms missing	number of worms dead	Plate number	Genotype	Observations
2021-11-05	1	3	16	1	set-26tm2467	plate changed									0	1	19	7	set-26tm2467								16/5/2021	15	5		gone	NX579	plate changed		day 35
	10	5	5	gone	set-26tm2467										14	3	3	8	set-26tm2467	contaminated								16	4		gone	NX579
	1	3	16	3	set-26tm2467			dead=132							0	2	18	9	set-26tm2467									12	8		gone	NX579
	0	6	14	4	set-26tm2467										18	2		10	set-26tm2467	contaminated								10	10		gone	NX579
	2	3	15	5	set-26tm2467								day 44	Date	number of worms alive	number of worms missing	number of worms dead	Plate number	Genotype	Observations			missing= 47					1	12	7	5	NX579
	2	3	15	6	set-26tm2467									2022-02-06	0	10	10	1	set-26tm2467	change plates			107					0	14	6	6	NX579			dead=62
	3	4	13	7	set-26tm2467			missing=45							0	3	17	2	set-26tm2467									0	13	7	7	NX579
	2	3	15	8	set-26tm2467										14	4	2	3	set-26tm2467	contaminated								1	10	9	8	NX579
	10	5	5	gone	set-26tm2467										0	11	9	4	set-26tm2467									0	9	11	9	NX579
	11	3	6	gone	set-26tm2467										0	5	15	5	set-26tm2467									0	10	10	10	NX579
	17	2	1	gone	set-26tm2467										0	6	14	6	set-26tm2467									0	8	12	11	NX579
	4	5	11	12	set-26tm2467										0	1	19	7	set-26tm2467									11	9		gone	NX579
Date	number of worms alive	number of worms missing	number of worms dead	Plate number	Genotype	Observations									14	3	3	8	set-26tm2467	contaminated							Date	number of worms alive	number of worms missing	number of worms dead	Plate number	Genotype	Observations
14/5/2021	0	3	17	1	set-26tm2467	plate changed		day 35							0	2	18	9	set-26tm2467								18/5/2021	15	5		gone	NX579	plate changed		day 37
	10	5	5	gone	set-26tm2467										18	2		10	set-26tm2467	contaminated								16	4		gone	NX579
	0	3	17	3	set-26tm2467																							12	8		gone	NX579
	0	6	14	4	set-26tm2467																							10	10		gone	NX579
	1	3	16	5	set-26tm2467			daed=141																				1	12	7	5	NX579			dead=63
	1	3	16	6	set-26tm2467																							0	14	6	6	NX579
	2	4	14	7	set-26tm2467																							0	13	7	7	NX579
	0	3	17	8	set-26tm2467																							0	10	10	8	NX579
	10	5	5	gone	set-26tm2467																							0	9	11	9	NX579
	11	3	6	gone	set-26tm2467																							0	10	10	10	NX579
	17	2	1	gone	set-26tm2467																							0	8	12	11	NX579
	2	5	13	12	set-26tm2467																							11	9		gone	NX579
Date	number of worms alive	number of worms missing	number of worms dead	Plate number	Genotype	Observations		day 37																			Date	number of worms alive	number of worms missing	number of worms dead	Plate number	Genotype	Observations
16/5/2021	0	3	17	1	set-26tm2467	plate changed																					20/5/2021	15	5		gone	NX579	plate changed		day 39
	10	5	5	gone	set-26tm2467																							16	4		gone	NX579
	0	3	17	3	set-26tm2467																							12	8		gone	NX579
	0	6	14	4	set-26tm2467			dead=142																				10	10		gone	NX579
	1	3	16	5	set-26tm2467																							1	12	7	5	NX579			dead=63
	0	3	17	6	set-26tm2467																							0	14	6	6	NX579
	2	4	14	7	set-26tm2467																							0	13	7	7	NX579
	0	3	17	8	set-26tm2467																							0	10	10	8	NX579
	10	5	5	gone	set-26tm2467																							0	9	11	9	NX579
	11	3	6	gone	set-26tm2467																							0	10	10	10	NX579
	17	2	1	gone	set-26tm2467																							0	8	12	11	NX579
	2	5	13	12	set-26tm2467																							11	9		gone	NX579
Date	number of worms alive	number of worms missing	number of worms dead	Plate number	Genotype	Observations																					Date	number of worms alive	number of worms missing	number of worms dead	Plate number	Genotype	Observations
18/5/2021	0	3	17	1	set-26tm2467	plate changed		day 39																			22/5/2021	15	5		gone	NX579	plate changed		day 41
	10	5	5	gone	set-26tm2467																							16	4		gone	NX579
	0	3	17	3	set-26tm2467																							12	8		gone	NX579
	0	6	14	4	set-26tm2467			daed=146																				10	10		gone	NX579			dead=64
	1	3	16	5	set-26tm2467																							0	12	8	5	NX579
	0	3	17	6	set-26tm2467																							0	14	6	6	NX579
	0	4	16	7	set-26tm2467																							0	13	7	7	NX579
	0	3	17	8	set-26tm2467																							0	10	10	8	NX579
	10	5	5	gone	set-26tm2467																							0	9	11	9	NX579
	11	3	6	gone	set-26tm2467																							0	10	10	10	NX579
	17	2	1	gone	set-26tm2467																							0	8	12	11	NX579
	0	5	15	12	set-26tm2467																							11	9		gone	NX579
Date	number of worms alive	number of worms missing	number of worms dead	Plate number	Genotype	Observations
20/5/2021	0	3	17	1	set-26tm2467	plate changed		day 41
	10	5	5	gone	set-26tm2467
	0	3	17	3	set-26tm2467
	0	6	14	4	set-26tm2467
	1	3	16	5	set-26tm2467			dead=146																			Lifespan assay of ulp-2tv380/ulp-2tv380;;set-26tm3505 homozygous started on 18th of June 2022															Lifespan assay ulp-2tv380/ulp-2tv380;;set-26tm3505 homozygous started on 11th April 2021
	0	3	17	6	set-26tm2467																						The first day (1st day adults) is on the 18/6/2022. Worms were bleached for 3 generations															The first day (1st day adults) is on the 12/4/2021. Worms were bleached for 3 generations and on the 4th they were picked to start this assay.
	0	4	16	7	set-26tm2467																																					These worms have one day of delay in reaching 1st day adult
	0	3	17	8	set-26tm2467
	10	5	5	gone	set-26tm2467
	11	3	6	gone	set-26tm2467																						Date	number of worms alive	number of worms missing	number of worms dead	Plate number	Genotype	Observations									Date	number of worms alive	number of worms missing	number of worms dead	Plate number	Genotype	Observations
	17	2	1	gone	set-26tm2467																						18/6/2022	20			1	ulp-2tv380/FX30138;;set-26tm3505 homozygous					day 1					2021-12-04	20			1	NX581
	0	5	15	12	set-26tm2467																							20			2	ulp-2tv380/FX30138;;set-26tm3505 homozygous											20			2	NX581
Date	number of worms alive	number of worms missing	number of worms dead	Plate number	Genotype	Observations																						20			3	ulp-2tv380/FX30138;;set-26tm3505 homozygous											20			3	NX581
22/5/2021	0	3	17	1	set-26tm2467	plate changed		day 43																				20			4	ulp-2tv380/FX30138;;set-26tm3505 homozygous											20			4	NX581
	10	5	5	gone	set-26tm2467																							20			5	ulp-2tv380/FX30138;;set-26tm3505 homozygous											20			5	NX581
	0	3	17	3	set-26tm2467																							20			6	ulp-2tv380/FX30138;;set-26tm3505 homozygous											20			6	NX581
	0	6	14	4	set-26tm2467																							20			7	ulp-2tv380/FX30138;;set-26tm3505 homozygous											20			7	NX581
	1	3	16	5	set-26tm2467			dead=146																				20			8	ulp-2tv380/FX30138;;set-26tm3505 homozygous											20			8	NX581
	0	3	17	6	set-26tm2467																							20			9	ulp-2tv380/FX30138;;set-26tm3505 homozygous											20			9	NX581
	0	4	16	7	set-26tm2467																							20			10	ulp-2tv380/FX30138;;set-26tm3505 homozygous											20			10	NX581
	0	3	17	8	set-26tm2467																						Date	number of worms alive	number of worms missing	number of worms dead	Plate number	Genotype	Observations				day 4						20			11	NX581
	10	5	5	gone	set-26tm2467																						21/6/2022	16	4		1	ulp-2tv380/FX30138;;set-26tm3505 homozygous					missing=41						20			12	NX581
	11	3	6	gone	set-26tm2467																							18	2		2	ulp-2tv380/FX30138;;set-26tm3505 homozygous					dead=5					Date	number of worms alive	number of worms missing	number of worms dead	Plate number	Genotype	Observations
	17	2	1	gone	set-26tm2467																							16	3	1	3	ulp-2tv380/FX30138;;set-26tm3505 homozygous								day 2		13/4/2021	19		1	1	NX581	plate changed
	0	5	15	12	set-26tm2467																							13	7		4	ulp-2tv380/FX30138;;set-26tm3505 homozygous											18	1	1	2	NX581
Date	number of worms alive	number of worms missing	number of worms dead	Plate number	Genotype	Observations																						16	3	1	5	ulp-2tv380/FX30138;;set-26tm3505 homozygous											18	1	1	3	NX581
25/5/2021	0	3	17	1	set-26tm2467	plate changed		day 46																				18	2		6	ulp-2tv380/FX30138;;set-26tm3505 homozygous								dead=12			13	6	1	4	NX581
	10	5	5	gone	set-26tm2467																							14	5	1	7	ulp-2tv380/FX30138;;set-26tm3505 homozygous											18	2		5	NX581
	0	3	17	3	set-26tm2467																							12	7	1	8	ulp-2tv380/FX30138;;set-26tm3505 homozygous								missing=26			15	4	1	6	NX581
	0	6	14	4	set-26tm2467																							20			9	ulp-2tv380/FX30138;;set-26tm3505 homozygous	contaminated										20			7	NX581
	1	3	16	5	set-26tm2467			dead=147																				11	8	1	10	ulp-2tv380/FX30138;;set-26tm3505 homozygous											15	3	2	8	NX581
	0	3	17	6	set-26tm2467																						Date	number of worms alive	number of worms missing	number of worms dead	Plate number	Genotype	Observations				day 7						16	2	2	9	NX581
	0	4	16	7	set-26tm2467																						24/6/2022	16	4		1	ulp-2tv380/FX30138;;set-26tm3505 homozygous	contaminated				missing=68						15	3	2	10	NX581
	0	3	17	8	set-26tm2467																							13	7		2	ulp-2tv380/FX30138;;set-26tm3505 homozygous					dead=10						18	2		11	NX581
	10	5	5	gone	set-26tm2467																							13	5	2	3	ulp-2tv380/FX30138;;set-26tm3505 homozygous											17	2	1	12	NX581
	11	3	6	gone	set-26tm2467																							10	10		4	ulp-2tv380/FX30138;;set-26tm3505 homozygous								day 4		Date	number of worms alive	number of worms missing	number of worms dead	Plate number	Genotype	Observations
	17	2	1	gone	set-26tm2467																							13	6	1	5	ulp-2tv380/FX30138;;set-26tm3505 homozygous										15/4/2021	12	5	3	1	NX581	plate changed
	0	5	15	12	set-26tm2467																							13	5	2	6	ulp-2tv380/FX30138;;set-26tm3505 homozygous											11	7	2	2	NX581
																												9	9	2	7	ulp-2tv380/FX30138;;set-26tm3505 homozygous											11	6	3	3	NX581
																												7	12	1	8	ulp-2tv380/FX30138;;set-26tm3505 homozygous								dead=34			7	11	2	4	NX581
																												20			9	ulp-2tv380/FX30138;;set-26tm3505 homozygous	contaminated										9	10	1	5	NX581
																												8	10	2	10	ulp-2tv380/FX30138;;set-26tm3505 homozygous											7	9	4	6	NX581
																											Date	number of worms alive	number of worms missing	number of worms dead	Plate number	Genotype	Observations							missing=83			15	4	1	7	NX581
																											27/6/2022	16	4		1	ulp-2tv380/FX30138;;set-26tm3505 homozygous	contaminated				day 10						9	6	5	8	NX581
Lifespan assay of set-26tm3505 started on 20th of April 2022														Lifespan assay set-26tm3505 started on 10th April 2021														10	7	3	2	ulp-2tv380/FX30138;;set-26tm3505 homozygous					missing=71						8	9	3	9	NX581
The first day (1st day adults) is on the 4/2/2022. Worms were bleached for 3 generations														The first day (1st day adults) is on the 10/4/2021. Worms were bleached for 3 generations and on the 4th they were picked to start this assay.														10	7	3	3	ulp-2tv380/FX30138;;set-26tm3505 homozygous					dead=15						12	3	5	10	NX581
																												9	10	1	4	ulp-2tv380/FX30138;;set-26tm3505 homozygous											10	6	4	11	NX581
																												12	7	1	5	ulp-2tv380/FX30138;;set-26tm3505 homozygous											12	7	1	12	NX581
																												13	5	2	6	ulp-2tv380/FX30138;;set-26tm3505 homozygous								day 7		Date	number of worms alive	number of worms missing	number of worms dead	Plate number	Genotype	Observations
Date	number of worms alive	number of worms missing	number of worms dead	Plate number	Genotype	Observations		day 1						Date	number of worms alive	number of worms missing	number of worms dead	Plate number	Genotype	Observations	Days lived/per dead worm							9	9	2	7	ulp-2tv380/FX30138;;set-26tm3505 homozygous										18/4/2021	8	9	3	1	NX581	plate changed
20/4/2022	20			1	set-26tm3505									2021-10-04	20			1	set-26tm3505									7	12	1	8	ulp-2tv380/FX30138;;set-26tm3505 homozygous											10	8	2	2	NX581
	20			2	set-26tm3505										20			2	set-26tm3505									20			9	ulp-2tv380/FX30138;;set-26tm3505 homozygous	contaminated							dead=41			8	9	3	3	NX581
	20			3	set-26tm3505										20			3	set-26tm3505									8	10	2	10	ulp-2tv380/FX30138;;set-26tm3505 homozygous											7	11	2	4	NX581
	20			4	set-26tm3505										20			4	set-26tm3505								Date	number of worms alive	number of worms missing	number of worms dead	Plate number	Genotype	Observations				day 13						9	10	1	5	NX581
	20			5	set-26tm3505										20			5	set-26tm3505								30/6/2022	16	4		1	ulp-2tv380/FX30138;;set-26tm3505 homozygous	contaminated							missing=107			4	10	6	6	NX581
	20			6	set-26tm3505										20			6	set-26tm3505									9	7	4	2	ulp-2tv380/FX30138;;set-26tm3505 homozygous	contaminated				missing=71						8	10	2	7	NX581
	20			7	set-26tm3505										20			7	set-26tm3505									10	7	3	3	ulp-2tv380/FX30138;;set-26tm3505 homozygous					dead=16						7	6	7	8	NX581
	20			8	set-26tm3505										20			8	set-26tm3505									9	10	1	4	ulp-2tv380/FX30138;;set-26tm3505 homozygous											6	11	3	9	NX581
	20			9	set-26tm3505										20			9	set-26tm3505									12	7	1	5	ulp-2tv380/FX30138;;set-26tm3505 homozygous											12	3	5	10	NX581
	20			10	set-26tm3505										20			10	set-26tm3505									13	5	2	6	ulp-2tv380/FX30138;;set-26tm3505 homozygous											6	9	5	11	NX581
Date	number of worms alive	number of worms missing	number of worms dead	Plate number	Genotype	Observations		day 3							20			11	set-26tm3505									9	9	2	7	ulp-2tv380/FX30138;;set-26tm3505 homozygous											7	11	2	12	NX581
22/4/2022	20			1	set-26tm3505	change plates									20			12	set-26tm3505									7	12	1	8	ulp-2tv380/FX30138;;set-26tm3505 homozygous										Date	number of worms alive	number of worms missing	number of worms dead	Plate number	Genotype	Observations
	20			2	set-26tm3505			missing=7				day 3		Date	number of worms alive	number of worms missing	number of worms dead	Plate number	Genotype	Observations								20			9	ulp-2tv380/FX30138;;set-26tm3505 homozygous	contaminated							day 9		20/4/2021	7	9	4	1	NX581	plate changed
	20			3	set-26tm3505									2021-12-04	20			1	set-26tm3505	plate changed								8	10	2	10	ulp-2tv380/FX30138;;set-26tm3505 homozygous											10	8	2	2	NX581
	20			4	set-26tm3505										20			2	set-26tm3505								Date	number of worms alive	number of worms missing	number of worms dead	Plate number	Genotype	Observations				dayday 15						8	9	3	3	NX581
	18	2		5	set-26tm3505							missing=2			20			3	set-26tm3505								2022-02-07	16	4		1	ulp-2tv380/FX30138;;set-26tm3505 homozygous	contaminated				missing=71						6	11	3	4	NX581
	16	4		6	set-26tm3505										20			4	set-26tm3505									7	7	6	2	ulp-2tv380/FX30138;;set-26tm3505 homozygous	contaminated				dead=25			dead=45			8	10	2	5	NX581
	19	1		7	set-26tm3505										20			5	set-26tm3505									10	7	3	3	ulp-2tv380/FX30138;;set-26tm3505 homozygous											3	10	7	6	NX581
	20			8	set-26tm3505										20			6	set-26tm3505									7	10	3	4	ulp-2tv380/FX30138;;set-26tm3505 homozygous											7	11	2	7	NX581
	20			9	set-26tm3505										19	1		7	set-26tm3505									11	7	2	5	ulp-2tv380/FX30138;;set-26tm3505 homozygous								missing=108			7	6	7	8	NX581
	20			10	set-26tm3505										20			8	set-26tm3505									12	5	3	6	ulp-2tv380/FX30138;;set-26tm3505 homozygous											6	11	3	9	NX581
Date	number of worms alive	number of worms missing	number of worms dead	Plate number	Genotype	Observations		day 5							20			9	set-26tm3505									8	9	3	7	ulp-2tv380/FX30138;;set-26tm3505 homozygous											12	3	5	10	NX581
24/4/2022	19		1	1	set-26tm3505	change plates									19	1		10	set-26tm3505									6	12	2	8	ulp-2tv380/FX30138;;set-26tm3505 homozygous											6	9	5	11	NX581
	19	1		2	set-26tm3505			missing=15							20			11	set-26tm3505									20			9	ulp-2tv380/FX30138;;set-26tm3505 homozygous	contaminated										7	11	2	12	NX581
	19	1		3	set-26tm3505			dead=1							20			12	set-26tm3505									7	10	3	10	ulp-2tv380/FX30138;;set-26tm3505 homozygous					day 18			day 11		Date	number of worms alive	number of worms missing	number of worms dead	Plate number	Genotype	Observations
	20			4	set-26tm3505									Date	number of worms alive	number of worms missing	number of worms dead	Plate number	Genotype	Observations							Date	number of worms alive	number of worms missing	number of worms dead	Plate number	Genotype	Observations				missing=71					22/4/2021	7	9	4	1	NX581	plate changed
	18	2		5	set-26tm3505							day 5		14/4/2021	20			1	set-26tm3505	plate changed							2022-05-07	16	4		1	ulp-2tv380/FX30138;;set-26tm3505 homozygous	contaminated				dead=48						10	8	2	2	NX581
	15	5		6	set-26tm3505										20			2	set-26tm3505									5	7	8	3	ulp-2tv380/FX30138;;set-26tm3505 homozygous	contaminated										7	10	3	3	NX581
	17	3		7	set-26tm3505										20			3	set-26tm3505									10	7	3	2	ulp-2tv380/FX30138;;set-26tm3505 homozygous								dead=48			5	12	3	4	NX581
	18	2		8	set-26tm3505							dead=1			19	1		4	set-26tm3505									5	10	5	4	ulp-2tv380/FX30138;;set-26tm3505 homozygous						realized here that I was putting the worms of plate 3 in plate 2, so switched the number from now on here and on the plate.					7	10	3	5	NX581
	20			9	set-26tm3505										19		1	5	set-26tm3505									5	7	8	5	ulp-2tv380/FX30138;;set-26tm3505 homozygous											2	11	7	6	NX581
	19	1		10	set-26tm3505										20			6	set-26tm3505									9	5	6	6	ulp-2tv380/FX30138;;set-26tm3505 homozygous								missing=115			6	12	2	7	NX581
Date	number of worms alive	number of worms missing	number of worms dead	Plate number	Genotype	Observations		day 7				missing=4			19	1		7	set-26tm3505									3	9	8	7	ulp-2tv380/FX30138;;set-26tm3505 homozygous											7	6	7	8	NX581
26/4/2022	15	4	1	1	set-26tm3505	change plates									20			8	set-26tm3505									3	12	5	8	ulp-2tv380/FX30138;;set-26tm3505 homozygous											4	12	4	9	NX581
	19	1		2	set-26tm3505			missing=31							19	1		9	set-26tm3505									20			9	ulp-2tv380/FX30138;;set-26tm3505 homozygous	contaminated										11	4	5	10	NX581
	18	2		3	set-26tm3505			dead=8							19	1		10	set-26tm3505									5	10	5	10	ulp-2tv380/FX30138;;set-26tm3505 homozygous					day 21						5	10	5	11	NX581
	16	4		4	set-26tm3505										20			11	set-26tm3505								Date	number of worms alive	number of worms missing	number of worms dead	Plate number	Genotype	Observations				missing 71						6	11	3	12	NX581
	17	3		5	set-26tm3505										20			12	set-26tm3505								2022-08-07	16	4		1	ulp-2tv380/FX30138;;set-26tm3505 homozygous	contaminated				dead=61			day 14		Date	number of worms alive	number of worms missing	number of worms dead	Plate number	Genotype	Observations
	13	5	2	6	set-26tm3505							day 7		Date	number of worms alive	number of worms missing	number of worms dead	Plate number	Genotype	Observations								3	7	10	3	ulp-2tv380/FX30138;;set-26tm3505 homozygous	contaminated									25/4/2021	7	9	4	1	NX581	plate changed
	16	3	1	7	set-26tm3505									16/4/2021	19	1		1	set-26tm3505	plate changed								10	7	3	2	ulp-2tv380/FX30138;;set-26tm3505 homozygous											9	8	3	2	NX581
	13	4	3	8	set-26tm3505										19	1		2	set-26tm3505									4	10	6	4	ulp-2tv380/FX30138;;set-26tm3505 homozygous											6	10	4	3	NX581
	15	4	1	9	set-26tm3505										17	1	2	3	set-26tm3505									3	7	10	5	ulp-2tv380/FX30138;;set-26tm3505 homozygous								dead=59			4	12	4	4	NX581
	19	1		10	set-26tm3505							dead=7			19	1		4	set-26tm3505									7	5	8	6	ulp-2tv380/FX30138;;set-26tm3505 homozygous											6	10	4	5	NX581
Date	number of worms alive	number of worms missing	number of worms dead	Plate number	Genotype	Observations									18	1	1	5	set-26tm3505									2	9	9	7	ulp-2tv380/FX30138;;set-26tm3505 homozygous											2	11	7	6	NX581
28/4/2022	14	4	2	1	set-26tm3505	change plates		day 9							20			6	set-26tm3505									1	12	7	8	ulp-2tv380/FX30138;;set-26tm3505 homozygous								missing=116			5	12	3	7	NX581
	18	1	1	2	set-26tm3505							missing=17			17	3		7	set-26tm3505									20			9	ulp-2tv380/FX30138;;set-26tm3505 homozygous	contaminated										5	6	9	8	NX581
	15	5		3	set-26tm3505			missing=34							19	1		8	set-26tm3505									2	10	8	10	ulp-2tv380/FX30138;;set-26tm3505 homozygous											2	12	6	9	NX581
	15	4	1	4	set-26tm3505			dead=14							17	2	1	9	set-26tm3505								Date	number of worms alive	number of worms missing	number of worms dead	Plate number	Genotype	Observations				day 23						9	5	6	10	NX581
	17	3		5	set-26tm3505										15	3	2	10	set-26tm3505								2022-10-07	16	4		1	ulp-2tv380/FX30138;;set-26tm3505 homozygous	contaminated				missing 71						5	10	5	11	NX581
	13	5	2	6	set-26tm3505										17	2	1	11	set-26tm3505									2	7	11	3	ulp-2tv380/FX30138;;set-26tm3505 homozygous	contaminated				dead=65						5	11	4	12	NX581
	13	3	4	7	set-26tm3505										19	1		12	set-26tm3505									10	7	3	2	ulp-2tv380/FX30138;;set-26tm3505 homozygous										Date	number of worms alive	number of worms missing	number of worms dead	Plate number	Genotype	Observations
	13	4	3	8	set-26tm3505	contaminTED								Date	number of worms alive	number of worms missing	number of worms dead	Plate number	Genotype	Observations								4	10	6	4	ulp-2tv380/FX30138;;set-26tm3505 homozygous								day 17		28/4/2021	6	9	5	1	NX581	plate changed
	15	4	1	9	set-26tm3505							day 9		18/4/2021	16	1	3	1	set-26tm3505	plate changed								3	7	10	5	ulp-2tv380/FX30138;;set-26tm3505 homozygous											7	8	5	2	NX581
	17	3		10	set-26tm3505										17	3		2	set-26tm3505									4	5	11	6	ulp-2tv380/FX30138;;set-26tm3505 homozygous											2	10	8	3	NX581
Date	number of worms alive	number of worms missing	number of worms dead	Plate number	Genotype	Observations		day 12							16	1	3	3	set-26tm3505									2	9	9	7	ulp-2tv380/FX30138;;set-26tm3505 homozygous								dead=83			1	12	7	4	NX581
2022-01-05	14	4	2	1	set-26tm3505	ontaminated						dead=15			16	1	3	4	set-26tm3505									1	12	7	8	ulp-2tv380/FX30138;;set-26tm3505 homozygous											6	10	4	5	NX581
	14	4	2	2	set-26tm3505			missing=53							17	2	1	5	set-26tm3505									20			9	ulp-2tv380/FX30138;;set-26tm3505 homozygous	contaminated										2	11	7	6	NX581
	14	6		3	set-26tm3505			dead=21							19	1		6	set-26tm3505									2	10	8	10	ulp-2tv380/FX30138;;set-26tm3505 homozygous					day 26			missing=116			3	12	5	7	NX581
	15	4	1	4	set-26tm3505	contaminated						missing=26			16	4		7	set-26tm3505								Date	number of worms alive	number of worms missing	number of worms dead	Plate number	Genotype	Observations				missing=71						3	6	11	8	NX581
	14	5	1	5	set-26tm3505										19	1		8	set-26tm3505								13/7/2022	16	4		1	ulp-2tv380/FX30138;;set-26tm3505 homozygous	contaminated				dead=71						1	12	7	9	NX581
	11	5	4	6	set-26tm3505										15	3	2	9	set-26tm3505									1	7	12	3	ulp-2tv380/FX30138;;set-26tm3505 homozygous	contaminated										4	5	10	10	NX581
	9	7	4	7	set-26tm3505										14	4	2	10	set-26tm3505									10	7	3	2	ulp-2tv380/FX30138;;set-26tm3505 homozygous											1	10	9	11	NX581
	13	4	3	8	set-26tm3505	contaminTED									16	3	1	11	set-26tm3505									3	10	7	4	ulp-2tv380/FX30138;;set-26tm3505 homozygous											4	11	5	12	NX581
	11	6	3	9	set-26tm3505										18	2		12	set-26tm3505									1	7	12	5	ulp-2tv380/FX30138;;set-26tm3505 homozygous								day 19		Date	number of worms alive	number of worms missing	number of worms dead	Plate number	Genotype	Observations
	11	8	1	10	set-26tm3505									Date	number of worms alive	number of worms missing	number of worms dead	Plate number	Genotype	Observations								2	5	13	6	ulp-2tv380/FX30138;;set-26tm3505 homozygous										30/4/2021	4	9	7	1	NX581	plate changed
Date	number of worms alive	number of worms missing	number of worms dead	Plate number	Genotype	Observations		day 15				day 11		20/4/2021	16	1	3	1	set-26tm3505	plate changed								2	9	9	7	ulp-2tv380/FX30138;;set-26tm3505 homozygous											3	8	9	2	NX581
2022-04-05	14	4	2	1	set-26tm3505	ontaminated									17	3		2	set-26tm3505									1	12	7	8	ulp-2tv380/FX30138;;set-26tm3505 homozygous											2	10	8	3	NX581
	12	4	4	2	set-26tm3505			missing=53							16	1	3	3	set-26tm3505									20			9	ulp-2tv380/FX30138;;set-26tm3505 homozygous	contaminated							dead=100			1	12	7	4	NX581
	11	6	3	3	set-26tm3505			dead=28				dead=18			15	1	4	4	set-26tm3505									2	10	8	10	ulp-2tv380/FX30138;;set-26tm3505 homozygous					day 28						3	11	6	5	NX581
	15	4	1	4	set-26tm3505	contaminated									16	2	2	5	set-26tm3505								Date	number of worms alive	number of worms missing	number of worms dead	Plate number	Genotype	Observations				missing 71						1	11	8	6	NX581
	14	5	1	5	set-26tm3505	contaminated									19	1		6	set-26tm3505								15/7/2022	16	4		1	ulp-2tv380/FX30138;;set-26tm3505 homozygous	contaminated				dead=77			missing=117			2	12	6	7	NX581
	10	5	5	6	set-26tm3505										15	4	1	7	set-26tm3505									1	7	12	3	ulp-2tv380/FX30138;;set-26tm3505 homozygous	contaminated										3	6	11	8	NX581
	9	7	4	7	set-26tm3505							missing=27			18	2		8	set-26tm3505									10	7	3	2	ulp-2tv380/FX30138;;set-26tm3505 homozygous											1	12	7	9	NX581
	13	4	3	8	set-26tm3505	contaminTED									15	3	2	9	set-26tm3505									2	10	8	4	ulp-2tv380/FX30138;;set-26tm3505 homozygous											0	5	14	10	NX581
	10	6	4	9	set-26tm3505										14	4	2	10	set-26tm3505									1	7	12	5	ulp-2tv380/FX30138;;set-26tm3505 homozygous											1	10	9	11	NX581
	11	8	1	10	set-26tm3505										15	3	1	gone	set-26tm3505									0	5	15	6	ulp-2tv380/FX30138;;set-26tm3505 homozygous											1	11	8	12	NX581
Date	number of worms alive	number of worms missing	number of worms dead	Plate number	Genotype	Observations		day 18							18	2		12	set-26tm3505									0	9	11	7	ulp-2tv380/FX30138;;set-26tm3505 homozygous										Date	number of worms alive	number of worms missing	number of worms dead	Plate number	Genotype	Observations
2022-07-05	14	4	2	1	set-26tm3505	ontaminated								Date	number of worms alive	number of worms missing	number of worms dead	Plate number	Genotype	Observations								1	12	7	8	ulp-2tv380/FX30138;;set-26tm3505 homozygous								day 21		2021-02-05	3	9	8	1	NX581	plate changed
	12	4	4	2	set-26tm3505			missing=53				day 14		23/4/2021	14	1	5	1	set-26tm3505	plate changed								20			9	ulp-2tv380/FX30138;;set-26tm3505 homozygous	contaminated										1	8	11	2	NX581
	11	6	3	3	set-26tm3505										16	3	1	2	set-26tm3505									1	10	9	10	ulp-2tv380/FX30138;;set-26tm3505 homozygous											2	10	8	3	NX581
	15	4	1	4	set-26tm3505	contaminated		dead=29							16	1	3	gone	set-26tm3505								Date	number of worms alive	number of worms missing	number of worms dead	Plate number	Genotype	Observations				day 32						0	12	8	4	NX581
	14	5	1	5	set-26tm3505	contaminated									14	1	5	4	set-26tm3505								19/7/2022	16	4		1	ulp-2tv380/FX30138;;set-26tm3505 homozygous	contaminated							dead=109			2	11	7	5	NX581
	10	5	5	6	set-26tm3505							daed=31			16	2	2	5	set-26tm3505									0	7	13	3	ulp-2tv380/FX30138;;set-26tm3505 homozygous	contaminated				missing 71						1	11	8	6	NX581
	9	7	4	7	set-26tm3505										17	1	2	6	set-26tm3505									10	7	3	2	ulp-2tv380/FX30138;;set-26tm3505 homozygous					dead=82			missing=117			0	12	8	7	NX581
	13	4	3	8	set-26tm3505	contaminTED						missing=30			14	4	2	7	set-26tm3505									0	10	10	4	ulp-2tv380/FX30138;;set-26tm3505 homozygous											3	6	11	8	NX581
	10	6	4	9	set-26tm3505										16	2	2	8	set-26tm3505									1	7	12	5	ulp-2tv380/FX30138;;set-26tm3505 homozygous											1	12	7	9	NX581
	10	8	2	10	set-26tm3505										14	3	3	9	set-26tm3505									0	5	15	6	ulp-2tv380/FX30138;;set-26tm3505 homozygous											0	5	14	10	NX581
Date	number of worms alive	number of worms missing	number of worms dead	Plate number	Genotype	Observations		day 20							12	5	3	10	set-26tm3505									0	9	11	7	ulp-2tv380/FX30138;;set-26tm3505 homozygous											0	10	10	11	NX581
2022-09-05	14	4	2	1	set-26tm3505	ontaminated									15	3	1	gone	set-26tm3505									0	12	8	8	ulp-2tv380/FX30138;;set-26tm3505 homozygous											0	11	9	12	NX581
	11	4	5	2	set-26tm3505			missing=53							14	4	2	12	set-26tm3505									20			9	ulp-2tv380/FX30138;;set-26tm3505 homozygous	contaminated							day 24		Date	number of worms alive	number of worms missing	number of worms dead	Plate number	Genotype	Observations
	10	6	4	3	set-26tm3505			dead=33						Date	number of worms alive	number of worms missing	number of worms dead	Plate number	Genotype	Observations								0	10	10	10	ulp-2tv380/FX30138;;set-26tm3505 homozygous										2021-05-05	3	9	8	1	NX581	plate changed
	15	4	1	4	set-26tm3505	contaminated						day 16		25/4/2021	11	1	8	1	set-26tm3505	plate changed							Date	number of worms alive	number of worms missing	number of worms dead	Plate number	Genotype	Observations				day 34						1	8	11	2	NX581
	14	5	1	5	set-26tm3505	contaminated									15	3	2	2	set-26tm3505								21/7/2022	16	4		1	ulp-2tv380/FX30138;;set-26tm3505 homozygous	contaminated				missing 71			dead=113			1	10	9	3	NX581
	10	5	5	6	set-26tm3505										16	1	3	gone	set-26tm3505									0	7	13	3	ulp-2tv380/FX30138;;set-26tm3505 homozygous	contaminated				dead=83						0	12	8	4	NX581
	9	7	4	7	set-26tm3505							dead=36			13	1	6	4	set-26tm3505									10	7	3	2	ulp-2tv380/FX30138;;set-26tm3505 homozygous											1	11	8	5	NX581
	13	4	3	8	set-26tm3505	contaminTED									16	2	2	5	set-26tm3505									0	10	10	4	ulp-2tv380/FX30138;;set-26tm3505 homozygous								missing=117			1	11	8	6	NX581
	9	6	5	9	set-26tm3505										17	1	2	6	set-26tm3505									0	7	13	5	ulp-2tv380/FX30138;;set-26tm3505 homozygous											0	12	8	7	NX581
	9	8	3	10	set-26tm3505										14	4	2	7	set-26tm3505									0	5	15	6	ulp-2tv380/FX30138;;set-26tm3505 homozygous											2	6	12	8	NX581
Date	number of worms alive	number of worms missing	number of worms dead	Plate number	Genotype	Observations						missing=30			16	2	2	8	set-26tm3505									0	9	11	7	ulp-2tv380/FX30138;;set-26tm3505 homozygous											0	12	8	9	NX581
2022-11-05	14	4	2	1	set-26tm3505	ontaminated		day 22							14	3	3	9	set-26tm3505									0	12	8	8	ulp-2tv380/FX30138;;set-26tm3505 homozygous											0	5	14	10	NX581
	10	4	6	2	set-26tm3505										12	5	3	10	set-26tm3505									20			9	ulp-2tv380/FX30138;;set-26tm3505 homozygous	contaminated										0	10	10	11	NX581
	9	6	5	3	set-26tm3505			missing=53							15	3	1	gone	set-26tm3505									0	10	10	10	ulp-2tv380/FX30138;;set-26tm3505 homozygous											0	11	9	12	NX581
	15	4	1	4	set-26tm3505	contaminated		dead=37							14	4	2	12	set-26tm3505																							Date	number of worms alive	number of worms missing	number of worms dead	Plate number	Genotype	Observations
	14	5	1	5	set-26tm3505	contaminated						day 19		Date	number of worms alive	number of worms missing	number of worms dead	Plate number	Genotype	Observations																				day 26		2021-07-05	3	9	8	1	NX581	plate changed
	9	5	6	6	set-26tm3505									28/4/2021	10	1	9	1	set-26tm3505	plate changed																							1	8	11	2	NX581
	8	7	5	7	set-26tm3505										15	3	2	2	set-26tm3505																								0	10	10	3	NX581
	13	4	3	8	set-26tm3505	contaminTED						dead=44			16	1	3	gone	set-26tm3505																					dead=115			0	12	8	4	NX581
	9	6	5	9	set-26tm3505										11	1	8	4	set-26tm3505																								1	11	8	5	NX581
	9	8	3	10	set-26tm3505										14	2	4	5	set-26tm3505																								1	11	8	6	NX581
Date	number of worms alive	number of worms missing	number of worms dead	Plate number	Genotype	Observations		day 25				missing=30			16	1	3	6	set-26tm3505																					missing=117			0	12	8	7	NX581
14/5/2022	14	4	2	1	set-26tm3505	ontaminated									14	4	2	7	set-26tm3505																								1	6	13	8	NX581
	8	4	8	2	set-26tm3505			missing=53							16	2	2	8	set-26tm3505																								0	12	8	9	NX581
	7	6	7	3	set-26tm3505			dead=51							14	3	3	9	set-26tm3505																								0	5	14	10	NX581
	15	4	1	4	set-26tm3505	contaminated									11	5	4	10	set-26tm3505																								0	10	10	11	NX581
	14	5	1	5	set-26tm3505	contaminated									15	3	1	gone	set-26tm3505																								0	11	9	12	NX581
	7	5	8	6	set-26tm3505										13	4	3	12	set-26tm3505																					day 28		Date	number of worms alive	number of worms missing	number of worms dead	Plate number	Genotype	Observations
	6	7	7	7	set-26tm3505							day 21		Date	number of worms alive	number of worms missing	number of worms dead	Plate number	Genotype	Observations																						2021-09-05	1	9	10	1	NX581	plate changed
	13	4	3	8	set-26tm3505	contaminTED								30/4/2021	9	1	10	1	set-26tm3505	plate changed																							1	8	11	2	NX581
	7	6	7	9	set-26tm3505										13	3	4	2	set-26tm3505																								0	10	10	3	NX581
	5	8	7	10	set-26tm3505							dead=54			16	1	3	gone	set-26tm3505																					dead=118			0	12	8	4	NX581
Date	number of worms alive	number of worms missing	number of worms dead	Plate number	Genotype	Observations		day 28							11	1	8	4	set-26tm3505																								1	11	8	5	NX581
17/5/2022	14	4	2	1	set-26tm3505	ontaminated		missing=53							14	2	4	5	set-26tm3505																								0	11	9	6	NX581
	7	4	9	2	set-26tm3505			dead=59							14	1	5	6	set-26tm3505																								0	12	8	7	NX581
	6	6	8	3	set-26tm3505							missing=30			11	4	5	7	set-26tm3505																								1	6	13	8	NX581
	15	4	1	4	set-26tm3505	contaminated									15	2	3	8	set-26tm3505																								0	12	8	9	NX581
	14	5	1	5	set-26tm3505	contaminated									13	3	4	9	set-26tm3505																								0	5	14	10	NX581
	5	5	10	6	set-26tm3505										11	5	4	10	set-26tm3505																								0	10	10	11	NX581
	4	7	9	7	set-26tm3505										15	3	1	gone	set-26tm3505																								0	11	9	12	NX581
	13	4	3	8	set-26tm3505	contaminTED									13	4	3	12	set-26tm3505																							Date	number of worms alive	number of worms missing	number of worms dead	Plate number	Genotype	Observations
	5	6	9	9	set-26tm3505									Date	number of worms alive	number of worms missing	number of worms dead	Plate number	Genotype	Observations																				day 30		2021-11-05	1	9	10	1	NX581	plate changed
	5	8	7	10	set-26tm3505							day 23		2021-02-05	9	1	10	gone	set-26tm3505	plate changed																							0	8	12	2	NX581
Date	number of worms alive	number of worms missing	number of worms dead	Plate number	Genotype	Observations		day 31							12	3	5	2	set-26tm3505																								0	10	10	3	NX581
20/5/2022	14	4	2	1	set-26tm3505	ontaminated									16	1	3	gone	set-26tm3505																					dead=120			0	12	8	4	NX581
	4	4	12	2	set-26tm3505			missing=53							8	1	11	4	set-26tm3505																								0	11	9	5	NX581
	6	6	8	3	set-26tm3505			dead=66				dead=73			12	2	6	5	set-26tm3505																								0	11	9	6	NX581
	15	4	1	4	set-26tm3505	contaminated									10	1	9	6	set-26tm3505																								0	12	8	7	NX581
	14	5	1	5	set-26tm3505	contaminated									9	4	7	7	set-26tm3505																								1	6	13	8	NX581
	5	5	10	6	set-26tm3505							missing=30			12	2	6	8	set-26tm3505																								0	12	8	9	NX581
	3	7	10	7	set-26tm3505										12	3	5	9	set-26tm3505																								0	5	14	10	NX581
	13	4	3	8	set-26tm3505	contaminTED									9	5	6	10	set-26tm3505																								0	10	10	11	NX581
	3	6	11	9	set-26tm3505										15	3	1	gone	set-26tm3505																								0	11	9	12	NX581
	4	8	8	10	set-26tm3505										12	4	4	12	set-26tm3505																					day 33		Date	number of worms alive	number of worms missing	number of worms dead	Plate number	Genotype	Observations
Date	number of worms alive	number of worms missing	number of worms dead	Plate number	Genotype	Observations		day 34				day 25		Date	number of worms alive	number of worms missing	number of worms dead	Plate number	Genotype	Observations																						14/5/2021	1	9	10	1	NX581	plate changed
23/5/2022	14	4	2	1	set-26tm3505	ontaminated		missing= 53						2021-05-05	9	1	10	gone	set-26tm3505	plate changed																							0	8	12	2	NX581
	2	4	14	2	set-26tm3505			dead=75							12	3	5	gone	set-26tm3505																					dead=120			0	10	10	3	NX581
	4	6	10	3	set-26tm3505										16	1	3	gone	set-26tm3505																								0	12	8	4	NX581
	15	4	1	4	set-26tm3505	contaminated						dead=91			8	1	11	4	set-26tm3505																								0	11	9	5	NX581
	14	5	1	5	set-26tm3505	contaminated									7	2	11	5	set-26tm3505																								0	11	9	6	NX581
	3	5	12	6	set-26tm3505										8	1	11	6	set-26tm3505																								0	12	8	7	NX581
	2	7	11	7	set-26tm3505										8	4	8	7	set-26tm3505																								1	6	13	8	NX581
	13	4	3	8	set-26tm3505	contaminTED									10	2	8	8	set-26tm3505																								0	12	8	9	NX581
	3	6	11	9	set-26tm3505										7	3	10	9	set-26tm3505																								0	5	14	10	NX581
	2	8	10	10	set-26tm3505										7	5	8	10	set-26tm3505																								0	10	10	11	NX581
Date	number of worms alive	number of worms missing	number of worms dead	Plate number	Genotype	Observations		day 37							15	3	1	gone	set-26tm3505																								0	11	9	12	NX581
26/5/2022	14	4	2	1	set-26tm3505	ontaminated									11	4	5	12	set-26tm3505																							Date	number of worms alive	number of worms missing	number of worms dead	Plate number	Genotype	Observations
	2	4	14	2	set-26tm3505			missing= 53				day 27		Date	number of worms alive	number of worms missing	number of worms dead	Plate number	Genotype	Observations																				day 35		16/5/2021	0	9	11	1	NX581	plate changed
	1	6	13	3	set-26tm3505									2021-07-05	9	1	10	gone	set-26tm3505	plate changed																							0	8	12	2	NX581
	15	4	1	4	set-26tm3505	contaminated		dead=80							12	3	5	gone	set-26tm3505																								0	10	10	3	NX581
	14	5	1	5	set-26tm3505	contaminated									16	1	3	gone	set-26tm3505																					dead=121			0	12	8	4	NX581
	2	5	13	6	set-26tm3505							dead=103			6	1	13	4	set-26tm3505																								0	11	9	5	NX581
	1	7	12	7	set-26tm3505										6	2	12	5	set-26tm3505																								0	11	9	6	NX581
	13	4	3	8	set-26tm3505	contaminTED									6	1	13	6	set-26tm3505																								0	12	8	7	NX581
	3	6	11	9	set-26tm3505	contaminatd									6	4	10	7	set-26tm3505																								1	6	13	8	NX581
	2	8	10	10	set-26tm3505										9	2	9	8	set-26tm3505																								0	12	8	9	NX581
Date	number of worms alive	number of worms missing	number of worms dead	Plate number	Genotype	Observations		day 40							7	3	10	9	set-26tm3505																								0	5	14	10	NX581
29/5/2022	14	4	2	1	set-26tm3505	ontaminated									6	5	9	10	set-26tm3505																								0	10	10	11	NX581
	0	4	16	2	set-26tm3505			missing=53							15	3	1	gone	set-26tm3505																								0	11	9	12	NX581
	0	6	14	3	set-26tm3505										8	4	8	12	set-26tm3505																							Date	number of worms alive	number of worms missing	number of worms dead	Plate number	Genotype	Observations
	15	4	1	4	set-26tm3505	contaminated		dead=86						Date	number of worms alive	number of worms missing	number of worms dead	Plate number	Genotype	Observations																				day 37		18/5/2021	0	9	11	1	NX581	plate changed
	14	5	1	5	set-26tm3505	contaminated						day 29		2021-09-05	9	1	10	gone	set-26tm3505	plate changed																							0	8	12	2	NX581
	2	5	13	6	set-26tm3505										12	3	5	gone	set-26tm3505																								0	10	10	3	NX581
	0	7	13	7	set-26tm3505										16	1	3	gone	set-26tm3505																					dead=121			0	12	8	4	NX581
	13	4	3	8	set-26tm3505	contaminTED						dead=119			4	1	15	4	set-26tm3505																								0	11	9	5	NX581
	3	6	11	9	set-26tm3505	contaminatd									5	2	13	5	set-26tm3505																								0	11	9	6	NX581
	0	8	12	10	set-26tm3505										6	1	13	6	set-26tm3505																								0	12	8	7	NX581
Date	number of worms alive	number of worms missing	number of worms dead	Plate number	Genotype	Observations									4	4	12	7	set-26tm3505																								1	6	13	8	NX581
31/5/2022	14	4	2	1	set-26tm3505	ontaminated		day 42							5	2	13	8	set-26tm3505																								0	12	8	9	NX581
	0	4	16	2	set-26tm3505										5	3	12	9	set-26tm3505																								0	5	14	10	NX581
	0	6	14	3	set-26tm3505			missing=53							5	5	10	10	set-26tm3505																								0	10	10	11	NX581
	15	4	1	4	set-26tm3505	contaminated		dead=87							15	3	1	gone	set-26tm3505																								0	11	9	12	NX581
	14	5	1	5	set-26tm3505	contaminated									4	4	12	12	set-26tm3505																							Date	number of worms alive	number of worms missing	number of worms dead	Plate number	Genotype	Observations
	1	5	14	6	set-26tm3505									Date	number of worms alive	number of worms missing	number of worms dead	Plate number	Genotype	Observations																				day 39		20/5/2021	0	9	11	1	NX581	plate changed
	0	7	13	7	set-26tm3505						day 31			2021-11-05	9	1	10	gone	set-26tm3505	plate changed																							0	8	12	2	NX581
	13	4	3	8	set-26tm3505	contaminTED									12	3	5	gone	set-26tm3505																								0	10	10	3	NX581
	3	6	11	9	set-26tm3505	contaminatd									16	1	3	gone	set-26tm3505																					dead=122			0	12	8	4	NX581
	0	8	12	10	set-26tm3505						dead=131				3	1	16	4	set-26tm3505																								0	11	9	5	NX581
Date	number of worms alive	number of worms missing	number of worms dead	Plate number	Genotype	Observations		day 44							5	2	13	5	set-26tm3505																								0	11	9	6	NX581
2022-02-06	14	4	2	1	set-26tm3505	ontaminated									4	1	15	6	set-26tm3505																								0	12	8	7	NX581
	0	4	16	2	set-26tm3505			missing=53							3	4	13	7	set-26tm3505																								0	6	14	8	NX581
	0	6	14	3	set-26tm3505			dead=87							3	2	15	8	set-26tm3505																								0	12	8	9	NX581
	15	4	1	4	set-26tm3505	contaminated									4	3	13	9	set-26tm3505																								0	5	14	10	NX581
	14	5	1	5	set-26tm3505	contaminated									1	5	14	10	set-26tm3505																								0	10	10	11	NX581
	1	5	14	6	set-26tm3505										15	3	1	gone	set-26tm3505																								0	11	9	12	NX581
	0	7	13	7	set-26tm3505										3	4	13	12	set-26tm3505
	13	4	3	8	set-26tm3505	contaminTED								Date	number of worms alive	number of worms missing	number of worms dead	Plate number	Genotype	Observations
	3	6	11	9	set-26tm3505	contaminatd					day 34			14/5/2021	9	1	10	gone	set-26tm3505	plate changed
	0	8	12	10	set-26tm3505										12	3	5	gone	set-26tm3505
Date	number of worms alive	number of worms missing	number of worms dead	Plate number	Genotype	Observations		day 46							16	1	3	gone	set-26tm3505
2022-04-06	14	4	2	1	set-26tm3505	ontaminated					dead=142				2	1	17	4	set-26tm3505
	0	4	16	2	set-26tm3505			missing=53							3	2	15	5	set-26tm3505
	0	6	14	3	set-26tm3505			dead=88							1	1	18	6	set-26tm3505
	15	4	1	4	set-26tm3505	contaminated									3	4	13	7	set-26tm3505
	14	5	1	5	set-26tm3505	contaminated									2	2	16	8	set-26tm3505
	0	5	15	6	set-26tm3505										2	3	15	9	set-26tm3505
	0	7	13	7	set-26tm3505										0	5	15	10	set-26tm3505
	13	4	3	8	set-26tm3505	contaminTED									15	3	1	gone	set-26tm3505
	3	6	11	9	set-26tm3505	contaminatd									2	4	14	12	set-26tm3505
	0	8	12	10	set-26tm3505									Date	number of worms alive	number of worms missing	number of worms dead	Plate number	Genotype	Observations
											day 36			16/5/2021	9	1	10	gone	set-26tm3505	plate changed
															12	3	5	gone	set-26tm3505
															16	1	3	gone	set-26tm3505
											dead=152				1	1	18	4	set-26tm3505
															2	2	16	5	set-26tm3505
															0	1	19	6	set-26tm3505
															1	4	15	7	set-26tm3505
															1	2	17	8	set-26tm3505
															0	3	17	9	set-26tm3505
															0	5	15	10	set-26tm3505
															15	3	1	gone	set-26tm3505
															0	4	16	12	set-26tm3505
														Date	number of worms alive	number of worms missing	number of worms dead	Plate number	Genotype	Observations
											day 38			18/5/2021	9	1	10	gone	set-26tm3505	plate changed
															12	3	5	gone	set-26tm3505
											dead=154				16	1	3	gone	set-26tm3505
															1	1	18	4	set-26tm3505
															2	2	16	5	set-26tm3505
															0	1	19	6	set-26tm3505
															0	4	16	7	set-26tm3505
															0	2	18	8	set-26tm3505
															0	3	17	9	set-26tm3505
															0	5	15	10	set-26tm3505
															15	3	1	gone	set-26tm3505
															0	4	16	12	set-26tm3505
														Date	number of worms alive	number of worms missing	number of worms dead	Plate number	Genotype	Observations
											day 40			20/5/2021	9	1	10	gone	set-26tm3505	plate changed
															12	3	5	gone	set-26tm3505
															16	1	3	gone	set-26tm3505
															0	1	19	4	set-26tm3505
											dead=156				1	2	17	5	set-26tm3505
															0	1	19	6	set-26tm3505
															0	4	16	7	set-26tm3505
															0	2	18	8	set-26tm3505
															0	3	17	9	set-26tm3505
															0	5	15	10	set-26tm3505
															15	3	1	gone	set-26tm3505
															0	4	16	12	set-26tm3505
														Date	number of worms alive	number of worms missing	number of worms dead	Plate number	Genotype	Observations
														22/5/2021	9	1	10	gone	set-26tm3505	plate changed
											day 42				12	3	5	gone	set-26tm3505
															16	1	3	gone	set-26tm3505
											dead=157				0	1	19	4	set-26tm3505
															0	2	18	5	set-26tm3505
															0	1	19	6	set-26tm3505
															0	4	16	7	set-26tm3505
															0	2	18	8	set-26tm3505
															0	3	17	9	set-26tm3505
															0	5	15	10	set-26tm3505
															15	3	1	gone	set-26tm3505
															0	4	16	12	set-26tm3505

## Sheet: Fig. 4D
Fig 4D dataset
Quantification of blot 15102022								Quantification of blot started on 29/11/2022								Quantification of blot 23122022
																Raw values
Raw values								Raw values								genotype	GFP area	sumo area	sum/GFP area
genotype	GFP area	sumo area	sum/GFP area					genotype	GFP area	sumo area	sum/GFP area					N2	2133.45	7498.8	3.51488
N2	2502.33	3465.29	1.38483					N2	6008.39	2842.42	0.473075					set-26	64412.4	7879.8	0.122334
set-26	31425.8	33954	1.08045					set-26	10352.3	2475.92	0.239167					F2 ulp-2tv380;;set-26::GFP	105802	56706.2	0.535966
F2 ulp-2tv380;;set-26::GFP	16173.6	59392.5	3.67219					F2 ulp-2tv380;;set-26::GFP	26301.8	26657.4	1.01352
Normalization								Normalization								Normalization
genotype	SUMO/GFP value normalized to set-26:GFP WT							genotype	SUMO/GFP value normalized to set-26:GFP WT							genotype	SUMO/GFP value normalized to set-26:GFP WT
set-26	1							set-26	1							set-26	1
F2 ulp-2tv380;;set-26::GFP	3.39877							F2 ulp-2tv380;;set-26::GFP	4.23771							F2 ulp-2tv380;;set-26::GFP	4.38118

## Sheet: Fig. 5A
Fig 5A dataset
	samples	peak number	H3 total area	H3K4me3 area		H3K4me3/H3 total
	N2 1	1	24351.4	12851.6		0.527757
	F1 ulp-2tv380 1	2	23394.5	11187.3		0.4782
	F2 ulp-2tv380 1	3	26682.9	12911.5		0.483885
	N2 2	4	19775.9	13376.4		0.6764
	F1 ulp-2tv380 2	5	18888.1	12875.4		0.681668
	F2 ulp-2tv380 2	6	17183.9	14583.5		0.84867
	N2 3	7	14173.4	13037.6		0.919864
	F1 ulp-2tv380 3	8	18168.2	14156.5		0.779191
	F2 ulp-2tv380 3	9	14464.5	11594.2		0.801561

## Sheet: Fig. 5C
Fig 5C dataset
	quantification of IP set-26 GFP blotted for H3K4me3							quantification of IP set-26 GFP blotted for H3K4me3							quantification of IP set-26 GFP blotted for H3K4me3
	day 13/10/2022							day 29/12/2022							day 8/3/2023
	Raw area numbers							raw area numbers							raw area numbers
	genotype	GFP area	H3K4me3 area	H3K4me3 area /GFP area				genotype	GFP area	H3K4me3 area	H3K4me3 area /GFP area				genotype	GFP area	H3K4me3 area	H3K4me3 area /GFP area
	N2	63.95	12174.7	190.378				N2	28110.2	39027.8	1.38839				N2	1077.04	1849.1	1.71684
	set-26::GFP	20118.6	19210.2	0.954848				set-26::GFP	38346.5	33807.6	0.881636				set-26::GFP	88035	21682.2	0.246291
	F2 ulp-2tv380;;set-26::GFP	90046	25913	0.287775				F2 ulp-2tv380;;set-26::GFP	59479.5	30945.8	0.520276				F2 ulp-2tv380;;set-26::GFP	42153.8	4692.85	0.111327
	Normalized to set-26::GFP=1							Normalized to set-26::GFP=1							Normalized to set-26::GFP=1
	genotype							genotype							genotype
	set-26::GFP	1						set-26::GFP	1						set-26::GFP	1
	F2 ulp-2tv380;;set-26::GFP	0.301383						F2 ulp-2tv380;;set-26::GFP	0.590126						F2 ulp-2tv380;;set-26::GFP	0.452013

[truncated: 7 more sheets: Fig. 6C, Fig. S1, Fig. S2A, Fig. S2B, Fig. S5B, Fig. S5C, Fig. S5D]
