# Supplementary material for: SUMO-mediated regulation of H3K4me3 reader SET-26 controls germline development in C. elegans
Source: PLoS Biol. 2025 Jan 6;23(1):e3002980. doi: 10.1371/journal.pbio.3002980 (PMC11703099; doi:10.1371/journal.pbio.3002980)
Supplement: S1 Table — (XLSX) [file pbio.3002980.s011.xlsx]

## Sheet: RNAseq Fig. 2A
Gene ID	gene name	gene biotype	Gene position	baseMean	log2FoldChange WT vs mutant gonads	FoldChange WT vs mutant gonads	pvalue WT vs mutant gonads	padj WT vs mutant gonads	flag WT vs mutant gonads	Normalized counts LBNX39910 S4	LBNX39912 S6	LBNX39911 S5	Normalized counts LBN207 S1	LBN208 S2	LBN209 S3	Significantly DE WT vs mutant gonads
WBGene00168698	21ur-5506	piRNA	IV:15609498-15609518	0	NA	NA	NA	NA	All_Zero	0	0	0	0	0	0	No	Samples	genotype
WBGene00013890	ZC412.9	protein_coding	V:14881317-14882109	0	NA	NA	NA	NA	All_Zero	0	0	0	0	0	0	No	LBNX39910 S4	F2 ulp-2(tv380)
WBGene00168696	21ur-5730	piRNA	IV:16138906-16138926	0	NA	NA	NA	NA	All_Zero	0	0	0	0	0	0	No	LBNX39912 S6	F2 ulp-2(tv380)
WBGene00168697	21ur-7303	piRNA	IV:17208914-17208934	0	NA	NA	NA	NA	All_Zero	0	0	0	0	0	0	No	LBNX39911 S5	F2 ulp-2(tv380)
WBGene00168694	21ur-14824	piRNA	I:4057937-4057957	0	NA	NA	NA	NA	All_Zero	0	0	0	0	0	0	No	LBN207 S1	N2
WBGene00168695	21ur-10369	piRNA	IV:5175890-5175910	0	NA	NA	NA	NA	All_Zero	0	0	0	0	0	0	No	LBN208 S2	N2
WBGene00168692	21ur-14871	piRNA	IV:16144597-16144617	0	NA	NA	NA	NA	All_Zero	0	0	0	0	0	0	No	LBN209 S3	N2
WBGene00206504	K10G4.15	protein_coding	V:17290094-17290453	0	NA	NA	NA	NA	All_Zero	0	0	0	0	0	0	No
WBGene00168690	21ur-10646	piRNA	IV:16134827-16134847	0	NA	NA	NA	NA	All_Zero	0	0	0	0	0	0	No
WBGene00168691	21ur-15132	piRNA	IV:15726979-15726999	0	NA	NA	NA	NA	All_Zero	0	0	0	0	0	0	No
WBGene00046035	21ur-3101	piRNA	IV:5902664-5902684	0	NA	NA	NA	NA	All_Zero	0	0	0	0	0	0	No
WBGene00046034	21ur-4381	piRNA	IV:17186777-17186797	0	NA	NA	NA	NA	All_Zero	0	0	0	0	0	0	No
WBGene00046037	21ur-1690	piRNA	IV:14602638-14602658	0	NA	NA	NA	NA	All_Zero	0	0	0	0	0	0	No
WBGene00016459	C35E7.7	protein_coding	I:10813815-10814904	0	NA	NA	NA	NA	All_Zero	0	0	0	0	0	0	No
WBGene00046031	21ur-1747	piRNA	IV:14749614-14749634	0	NA	NA	NA	NA	All_Zero	0	0	0	0	0	0	No
WBGene00046030	21ur-3209	piRNA	IV:6176712-6176732	0	NA	NA	NA	NA	All_Zero	0	0	0	0	0	0	No
WBGene00046033	21ur-4741	piRNA	IV:16574038-16574058	0	NA	NA	NA	NA	All_Zero	0	0	0	0	0	0	No
WBGene00046032	21ur-4085	piRNA	IV:14999879-14999899	0	NA	NA	NA	NA	All_Zero	0	0	0	0	0	0	No
WBGene00201533	T01H10.9	ncRNA	X:12124662-12124807	0	NA	NA	NA	NA	All_Zero	0	0	0	0	0	0	No
WBGene00044307	F58F9.9	protein_coding	IV:6240306-6241389	0	NA	NA	NA	NA	All_Zero	0	0	0	0	0	0	No
WBGene00201531	T06F4.18	ncRNA	X:4085730-4085796	0	NA	NA	NA	NA	All_Zero	0	0	0	0	0	0	No
WBGene00201530	F29F11.17	ncRNA	V:10677668-10677817	0	NA	NA	NA	NA	All_Zero	0	0	0	0	0	0	No
WBGene00046039	21ur-1340	piRNA	IV:17185756-17185776	0	NA	NA	NA	NA	All_Zero	0	0	0	0	0	0	No
WBGene00046038	21ur-729	piRNA	IV:14345619-14345639	0	NA	NA	NA	NA	All_Zero	0	0	0	0	0	0	No
WBGene00201535	ZK381.57	ncRNA	IV:6984762-6984909	0	NA	NA	NA	NA	All_Zero	0	0	0	0	0	0	No
WBGene00255522	Y57G11B.223	protein_coding	IV:14577004-14577273	0	NA	NA	NA	NA	All_Zero	0	0	0	0	0	0	No
WBGene00164999	21ur-8062	piRNA	IV:14381503-14381523	0	NA	NA	NA	NA	All_Zero	0	0	0	0	0	0	No
WBGene00011535	T06E4.8	protein_coding	V:9622105-9622934	0	NA	NA	NA	NA	All_Zero	0	0	0	0	0	0	No
WBGene00164995	21ur-15156	piRNA	IV:5326785-5326805	0	NA	NA	NA	NA	All_Zero	0	0	0	0	0	0	No
WBGene00164994	21ur-9733	piRNA	IV:15844955-15844975	0	NA	NA	NA	NA	All_Zero	0	0	0	0	0	0	No
WBGene00164997	21ur-10879	piRNA	IV:15699083-15699103	0	NA	NA	NA	NA	All_Zero	0	0	0	0	0	0	No
WBGene00011536	T06E4.9	protein_coding	V:9620150-9621036	0	NA	NA	NA	NA	All_Zero	0	0	0	0	0	0	No
WBGene00164991	21ur-13442	piRNA	IV:16630089-16630109	0	NA	NA	NA	NA	All_Zero	0	0	0	0	0	0	No
WBGene00164993	21ur-13666	piRNA	IV:16813849-16813869	0	NA	NA	NA	NA	All_Zero	0	0	0	0	0	0	No
WBGene00164992	21ur-9698	piRNA	IV:15173995-15174015	0	NA	NA	NA	NA	All_Zero	0	0	0	0	0	0	No
WBGene00168528	21ur-14516	piRNA	IV:5953557-5953577	0	NA	NA	NA	NA	All_Zero	0	0	0	0	0	0	No
WBGene00168529	21ur-14525	piRNA	IV:5617818-5617838	0	NA	NA	NA	NA	All_Zero	0	0	0	0	0	0	No
WBGene00168520	21ur-9011	piRNA	IV:16600108-16600128	0	NA	NA	NA	NA	All_Zero	0	0	0	0	0	0	No
WBGene00168521	21ur-11220	piRNA	IV:15834067-15834087	0	NA	NA	NA	NA	All_Zero	0	0	0	0	0	0	No
WBGene00168522	21ur-10746	piRNA	IV:16156756-16156776	0	NA	NA	NA	NA	All_Zero	0	0	0	0	0	0	No
WBGene00168523	21ur-8036	piRNA	IV:15829863-15829883	0	NA	NA	NA	NA	All_Zero	0	0	0	0	0	0	No
WBGene00168524	21ur-11513	piRNA	IV:11245757-11245777	0	NA	NA	NA	NA	All_Zero	0	0	0	0	0	0	No
WBGene00168525	21ur-7826	piRNA	IV:15054744-15054764	0	NA	NA	NA	NA	All_Zero	0	0	0	0	0	0	No
WBGene00168526	21ur-8023	piRNA	IV:15774658-15774678	0	NA	NA	NA	NA	All_Zero	0	0	0	0	0	0	No
WBGene00168527	21ur-12034	piRNA	IV:6268785-6268805	0	NA	NA	NA	NA	All_Zero	0	0	0	0	0	0	No
WBGene00050281	21ur-206	piRNA	IV:5778931-5778951	0	NA	NA	NA	NA	All_Zero	0	0	0	0	0	0	No
WBGene00050280	21ur-4047	piRNA	IV:4847300-4847320	0	NA	NA	NA	NA	All_Zero	0	0	0	0	0	0	No
WBGene00050283	21ur-1698	piRNA	IV:15244217-15244237	0	NA	NA	NA	NA	All_Zero	0	0	0	0	0	0	No
WBGene00050282	21ur-3378	piRNA	IV:16668726-16668746	0	NA	NA	NA	NA	All_Zero	0	0	0	0	0	0	No
WBGene00050285	21ur-1966	piRNA	IV:5512154-5512174	0	NA	NA	NA	NA	All_Zero	0	0	0	0	0	0	No
WBGene00050284	21ur-997	piRNA	IV:15147357-15147377	0	NA	NA	NA	NA	All_Zero	0	0	0	0	0	0	No
WBGene00050287	21ur-2748	piRNA	IV:13895718-13895738	0	NA	NA	NA	NA	All_Zero	0	0	0	0	0	0	No
WBGene00050286	21ur-3881	piRNA	IV:14407380-14407400	0	NA	NA	NA	NA	All_Zero	0	0	0	0	0	0	No
WBGene00050289	21ur-3640	piRNA	IV:15085943-15085963	0	NA	NA	NA	NA	All_Zero	0	0	0	0	0	0	No
WBGene00050288	21ur-3966	piRNA	IV:14805863-14805883	0	NA	NA	NA	NA	All_Zero	0	0	0	0	0	0	No
WBGene00198117	C09B7.7	ncRNA	X:2654408-2654551	0	NA	NA	NA	NA	All_Zero	0	0	0	0	0	0	No
WBGene00018110	F36H9.1	protein_coding	V:1794518-1797451	0	NA	NA	NA	NA	All_Zero	0	0	0	0	0	0	No
WBGene00168699	21ur-8943	piRNA	IV:14649445-14649465	0	NA	NA	NA	NA	All_Zero	0	0	0	0	0	0	No
WBGene00022989	F12D9.t4	tRNA	X:8640794-8640866	0	NA	NA	NA	NA	All_Zero	0	0	0	0	0	0	No
WBGene00022988	F12D9.t3	tRNA	X:8650709-8650781	0	NA	NA	NA	NA	All_Zero	0	0	0	0	0	0	No
WBGene00022983	F10C1.t1	tRNA	II:5782212-5782282	0	NA	NA	NA	NA	All_Zero	0	0	0	0	0	0	No
WBGene00022982	F09E10.10	ncRNA	X:1505190-1505626	0.616509	0.27119	1.2068	0.362701	NA	Low_Counts	1.83	0	1.87	0	0	0	No
WBGene00022981	F08F1.t3	tRNA	X:8409296-8409377	0	NA	NA	NA	NA	All_Zero	0	0	0	0	0	0	No
WBGene00022980	F08F1.t2	tRNA	X:8417912-8417993	0	NA	NA	NA	NA	All_Zero	0	0	0	0	0	0	No
WBGene00022987	F12D9.t2	tRNA	X:8646480-8646551	0	NA	NA	NA	NA	All_Zero	0	0	0	0	0	0	No
WBGene00022986	F12D9.t1	tRNA	X:8638922-8638993	0	NA	NA	NA	NA	All_Zero	0	0	0	0	0	0	No
WBGene00022985	F11H8.t1	tRNA	III:7030557-7030628	0.156164	0.0463859	1.03267	0.853416	NA	Low_Counts	0	0	0.94	0	0	0	No
WBGene00022984	F10C1.t2	tRNA	II:5772916-5772999	0	NA	NA	NA	NA	All_Zero	0	0	0	0	0	0	No
WBGene00168693	21ur-13509	piRNA	X:15012950-15012970	0	NA	NA	NA	NA	All_Zero	0	0	0	0	0	0	No
WBGene00199778	F32B6.13	ncRNA	IV:9898846-9898972	0	NA	NA	NA	NA	All_Zero	0	0	0	0	0	0	No
WBGene00048132	21ur-1421	piRNA	IV:15713126-15713146	0	NA	NA	NA	NA	All_Zero	0	0	0	0	0	0	No
WBGene00048133	21ur-3252	piRNA	IV:13692204-13692224	0	NA	NA	NA	NA	All_Zero	0	0	0	0	0	0	No
WBGene00048130	21ur-3671	piRNA	IV:16707093-16707113	0	NA	NA	NA	NA	All_Zero	0	0	0	0	0	0	No
WBGene00048131	21ur-489	piRNA	IV:14581894-14581914	0	NA	NA	NA	NA	All_Zero	0	0	0	0	0	0	No
WBGene00048136	21ur-2452	piRNA	IV:16136712-16136732	0	NA	NA	NA	NA	All_Zero	0	0	0	0	0	0	No
WBGene00048137	21ur-3782	piRNA	IV:16617281-16617301	0	NA	NA	NA	NA	All_Zero	0	0	0	0	0	0	No
WBGene00048134	21ur-911	piRNA	IV:15486204-15486224	0	NA	NA	NA	NA	All_Zero	0	0	0	0	0	0	No
WBGene00048135	21ur-3159	piRNA	IV:14484443-14484463	0	NA	NA	NA	NA	All_Zero	0	0	0	0	0	0	No
WBGene00048138	21ur-2813	piRNA	IV:15287689-15287709	0	NA	NA	NA	NA	All_Zero	0	0	0	0	0	0	No
WBGene00048139	21ur-5191	piRNA	IV:16603290-16603310	0	NA	NA	NA	NA	All_Zero	0	0	0	0	0	0	No
WBGene00201539	M01A8.4	ncRNA	III:9265004-9265143	0	NA	NA	NA	NA	All_Zero	0	0	0	0	0	0	No
WBGene00046036	21ur-4419	piRNA	IV:5197143-5197163	0	NA	NA	NA	NA	All_Zero	0	0	0	0	0	0	No
WBGene00005917	srx-26	protein_coding	V:2751256-2753107	0	NA	NA	NA	NA	All_Zero	0	0	0	0	0	0	No
WBGene00045074	R166.7	snoRNA	II:10545199-10545329	0.926909	0.449257	1.36534	0.21705	NA	Low_Counts	0.91	1.84	2.81	0	0	0	No
WBGene00045075	W04G5.12	pseudogene	I:11646525-11647020	0.464419	0.184784	1.13665	0.494491	NA	Low_Counts	0.91	0	1.87	0	0	0	No
WBGene00045076	W04G5.13	pseudogene	I:11647753-11648428	0.333192	-0.012789	-1.0089	0.959373	NA	Low_Counts	0	0	0.94	1.06	0	0	No
WBGene00045077	Y71A12B.18	pseudogene	I:13997363-14007078	45.7903	0.572059	1.48664	0.0685394	0.106552	Tested	50.19	53.3	63.72	37.18	32.59	37.77	No
WBGene00045071	T03F7.8	snoRNA	V:11314258-11314332	0	NA	NA	NA	NA	All_Zero	0	0	0	0	0	0	No
WBGene00045072	Y43F4B.11	snoRNA	III:13303339-13303413	0.691289	-0.181741	-1.13425	0.579853	NA	Low_Counts	0	0	0.94	2.12	1.09	0	No
WBGene00201532	C06E4.20	ncRNA	IV:7275209-7275415	0	NA	NA	NA	NA	All_Zero	0	0	0	0	0	0	No
WBGene00171381	21ur-12641	piRNA	X:12406983-12407003	0	NA	NA	NA	NA	All_Zero	0	0	0	0	0	0	No
WBGene00005915	srx-24	protein_coding	V:2748152-2750106	0	NA	NA	NA	NA	All_Zero	0	0	0	0	0	0	No
WBGene00005914	srx-23	protein_coding	V:682331-683970	0	NA	NA	NA	NA	All_Zero	0	0	0	0	0	0	No
WBGene00197898	W09D6.9	ncRNA	III:11095331-11095480	0.15209	0.0463859	1.03267	0.853416	NA	Low_Counts	0.91	0	0	0	0	0	No
WBGene00197899	ZK682.9	ncRNA	V:9270574-9270674	0	NA	NA	NA	NA	All_Zero	0	0	0	0	0	0	No
WBGene00005913	srx-22	protein_coding	V:679963-681465	0	NA	NA	NA	NA	All_Zero	0	0	0	0	0	0	No
WBGene00005911	srx-20	protein_coding	IV:6868091-6869137	0	NA	NA	NA	NA	All_Zero	0	0	0	0	0	0	No
WBGene00005910	srx-19	protein_coding	IV:6873258-6874774	0	NA	NA	NA	NA	All_Zero	0	0	0	0	0	0	No
WBGene00013973	asp-18	protein_coding	V:18730174-18731679	0	NA	NA	NA	NA	All_Zero	0	0	0	0	0	0	No
WBGene00013971	scl-19	protein_coding	V:18731991-18732772	0	NA	NA	NA	NA	All_Zero	0	0	0	0	0	0	No
WBGene00019442	K06C4.1	protein_coding	V:8887401-8888930	0	NA	NA	NA	NA	All_Zero	0	0	0	0	0	0	No
WBGene00197890	F47C8.2	ncRNA	X:15380668-15380799	0	NA	NA	NA	NA	All_Zero	0	0	0	0	0	0	No
WBGene00007874	C32H11.11	protein_coding	IV:12938213-12939071	0	NA	NA	NA	NA	All_Zero	0	0	0	0	0	0	No
WBGene00200726	Y71F9AR.7	ncRNA	I:2967616-2967740	0	NA	NA	NA	NA	All_Zero	0	0	0	0	0	0	No
WBGene00198978	F52H2.12	ncRNA	X:2552309-2552440	0	NA	NA	NA	NA	All_Zero	0	0	0	0	0	0	No
WBGene00198979	T19A5.10	ncRNA	V:8942856-8942999	0.153163	0.0463859	1.03267	0.853416	NA	Low_Counts	0	0.92	0	0	0	0	No
WBGene00198974	C13B4.6	ncRNA	II:14466274-14466350	0	NA	NA	NA	NA	All_Zero	0	0	0	0	0	0	No
WBGene00198975	C17H12.33	ncRNA	IV:6790115-6790336	0.355922	-0.131139	-1.09516	0.60143	NA	Low_Counts	0	0	0	0	1.09	1.05	No
WBGene00198976	C35C5.18	ncRNA	X:11569848-11569917	0	NA	NA	NA	NA	All_Zero	0	0	0	0	0	0	No
WBGene00198977	T28C12.9	ncRNA	V:6337524-6337745	0	NA	NA	NA	NA	All_Zero	0	0	0	0	0	0	No
WBGene00198970	T06H11.14	ncRNA	X:10132282-10132431	0	NA	NA	NA	NA	All_Zero	0	0	0	0	0	0	No
WBGene00198971	F07F6.10	ncRNA	II:5439826-5439970	0	NA	NA	NA	NA	All_Zero	0	0	0	0	0	0	No
WBGene00198972	C52G5.6	ncRNA	X:12829230-12829292	0	NA	NA	NA	NA	All_Zero	0	0	0	0	0	0	No
WBGene00198973	T14F9.15	ncRNA	X:2206581-2206723	0	NA	NA	NA	NA	All_Zero	0	0	0	0	0	0	No
WBGene00201101	Y105E8A.47	ncRNA	I:14371639-14371785	0	NA	NA	NA	NA	All_Zero	0	0	0	0	0	0	No
WBGene00007871	C32H11.8	protein_coding	IV:12933928-12934771	0	NA	NA	NA	NA	All_Zero	0	0	0	0	0	0	No
WBGene00013390	Y62H9A.2	protein_coding	X:11877418-11878196	0	NA	NA	NA	NA	All_Zero	0	0	0	0	0	0	No
WBGene00050894	F49H6.15	protein_coding	V:17026138-17026389	0	NA	NA	NA	NA	All_Zero	0	0	0	0	0	0	No
WBGene00050893	Y94A7B.11	protein_coding	V:17802410-17802619	0	NA	NA	NA	NA	All_Zero	0	0	0	0	0	0	No
WBGene00022556	ZC204.6	protein_coding	II:1644249-1644814	0	NA	NA	NA	NA	All_Zero	0	0	0	0	0	0	No
WBGene00235339	F14F8.15	protein_coding	V:16663347-16663616	0	NA	NA	NA	NA	All_Zero	0	0	0	0	0	0	No
WBGene00008059	C41G6.13	protein_coding	V:15208422-15209332	0	NA	NA	NA	NA	All_Zero	0	0	0	0	0	0	No
WBGene00019208	lips-14	pseudogene	II:1484094-1485764	21.3701	0.243657	1.18399	0.56044	0.632057	Tested	30.11	23.89	16.87	20.18	13.04	24.13	No
WBGene00008058	C41G6.12	protein_coding	V:15207088-15207781	0	NA	NA	NA	NA	All_Zero	0	0	0	0	0	0	No
WBGene00164998	21ur-10162	piRNA	IV:16190382-16190402	0	NA	NA	NA	NA	All_Zero	0	0	0	0	0	0	No
WBGene00005848	srw-101	protein_coding	V:1722266-1725261	0	NA	NA	NA	NA	All_Zero	0	0	0	0	0	0	No
WBGene00012945	Y47H9A.1	protein_coding	I:11623115-11626562	0	NA	NA	NA	NA	All_Zero	0	0	0	0	0	0	No
WBGene00004141	pqn-57	protein_coding	X:8319308-8320986	0	NA	NA	NA	NA	All_Zero	0	0	0	0	0	0	No
WBGene00009046	F22B8.3	protein_coding	V:16090985-16092117	0	NA	NA	NA	NA	All_Zero	0	0	0	0	0	0	No
WBGene00015068	srt-68	protein_coding	V:5250604-5252116	0	NA	NA	NA	NA	All_Zero	0	0	0	0	0	0	No
WBGene00013721	Y106G6H.9	protein_coding	I:10454414-10455632	0	NA	NA	NA	NA	All_Zero	0	0	0	0	0	0	No
WBGene00021033	srz-32	protein_coding	IV:3436319-3437878	0	NA	NA	NA	NA	All_Zero	0	0	0	0	0	0	No
WBGene00016804	C50C3.12	protein_coding	III:8176484-8177243	0	NA	NA	NA	NA	All_Zero	0	0	0	0	0	0	No
WBGene00165800	21ur-5787	piRNA	IV:15388275-15388295	0	NA	NA	NA	NA	All_Zero	0	0	0	0	0	0	No
WBGene00165801	21ur-8076	piRNA	IV:15816225-15816245	0	NA	NA	NA	NA	All_Zero	0	0	0	0	0	0	No
WBGene00010404	H19J13.2	protein_coding	X:12273638-12274691	0	NA	NA	NA	NA	All_Zero	0	0	0	0	0	0	No
WBGene00022692	ZK250.9	protein_coding	II:1963063-1967936	0	NA	NA	NA	NA	All_Zero	0	0	0	0	0	0	No
WBGene00165804	21ur-10000	piRNA	IV:17151556-17151576	0	NA	NA	NA	NA	All_Zero	0	0	0	0	0	0	No
WBGene00165805	21ur-9066	piRNA	IV:17156746-17156766	0	NA	NA	NA	NA	All_Zero	0	0	0	0	0	0	No
WBGene00165806	21ur-10287	piRNA	IV:15935666-15935686	0	NA	NA	NA	NA	All_Zero	0	0	0	0	0	0	No
WBGene00165807	21ur-10322	piRNA	IV:15587882-15587902	0	NA	NA	NA	NA	All_Zero	0	0	0	0	0	0	No
WBGene00173516	21ur-14736	piRNA	I:5388900-5388920	0	NA	NA	NA	NA	All_Zero	0	0	0	0	0	0	No
WBGene00164996	21ur-13838	piRNA	IV:17037892-17037912	0	NA	NA	NA	NA	All_Zero	0	0	0	0	0	0	No
WBGene00044309	F58F9.11	pseudogene	IV:6243382-6244374	0.362139	-0.131139	-1.09516	0.60143	NA	Low_Counts	0	0	0	0	2.17	0	No
WBGene00044308	F58F9.10	pseudogene	IV:6241855-6242795	0.18107	-0.0719638	-1.05115	0.774386	NA	Low_Counts	0	0	0	0	1.09	0	No
WBGene00269391	F54F2.14	protein_coding	III:8791579-8792245	0	NA	NA	NA	NA	All_Zero	0	0	0	0	0	0	No
WBGene00006129	str-67	protein_coding	V:1062588-1064591	0	NA	NA	NA	NA	All_Zero	0	0	0	0	0	0	No
WBGene00006127	str-64	protein_coding	V:3283257-3284930	0	NA	NA	NA	NA	All_Zero	0	0	0	0	0	0	No
WBGene00006125	str-61	protein_coding	V:16669339-16671290	0	NA	NA	NA	NA	All_Zero	0	0	0	0	0	0	No
WBGene00006124	str-60	protein_coding	V:15897996-15899415	0	NA	NA	NA	NA	All_Zero	0	0	0	0	0	0	No
WBGene00006121	str-56	protein_coding	V:15872573-15873770	0	NA	NA	NA	NA	All_Zero	0	0	0	0	0	0	No
WBGene00255733	T02B11.13	protein_coding	V:892692-893537	0	NA	NA	NA	NA	All_Zero	0	0	0	0	0	0	No
WBGene00018381	F43C11.4	protein_coding	II:2347015-2350030	0	NA	NA	NA	NA	All_Zero	0	0	0	0	0	0	No
WBGene00007311	C04H4.1	protein_coding	II:7958844-7960237	0	NA	NA	NA	NA	All_Zero	0	0	0	0	0	0	No
WBGene00010171	oac-35	protein_coding	I:12307731-12310406	0	NA	NA	NA	NA	All_Zero	0	0	0	0	0	0	No
WBGene00019179	scl-13	protein_coding	V:3810786-3811634	0	NA	NA	NA	NA	All_Zero	0	0	0	0	0	0	No
WBGene00045380	W06G6.15	protein_coding	V:16654542-16657432	0	NA	NA	NA	NA	All_Zero	0	0	0	0	0	0	No
WBGene00013888	nspa-3	protein_coding	V:14880435-14880539	0	NA	NA	NA	NA	All_Zero	0	0	0	0	0	0	No
WBGene00013889	ZC412.8	protein_coding	V:14879529-14879780	0	NA	NA	NA	NA	All_Zero	0	0	0	0	0	0	No
WBGene00019281	K01A2.6	protein_coding	II:299984-300767	0	NA	NA	NA	NA	All_Zero	0	0	0	0	0	0	No
WBGene00016105	C25F6.6	protein_coding	X:5450262-5450823	0	NA	NA	NA	NA	All_Zero	0	0	0	0	0	0	No
WBGene00021592	Y46E12A.2	protein_coding	III:1758721-1759783	0	NA	NA	NA	NA	All_Zero	0	0	0	0	0	0	No
WBGene00020243	T05B4.12	protein_coding	V:4123329-4124862	0	NA	NA	NA	NA	All_Zero	0	0	0	0	0	0	No
WBGene00020244	T05B4.13	protein_coding	V:4126319-4127535	0	NA	NA	NA	NA	All_Zero	0	0	0	0	0	0	No
WBGene00167136	21ur-12548	piRNA	IV:4867440-4867460	0	NA	NA	NA	NA	All_Zero	0	0	0	0	0	0	No
WBGene00167137	21ur-10104	piRNA	IV:13615053-13615073	0	NA	NA	NA	NA	All_Zero	0	0	0	0	0	0	No
WBGene00010237	scvp-1	protein_coding	V:10930778-10931289	0	NA	NA	NA	NA	All_Zero	0	0	0	0	0	0	No
WBGene00167134	21ur-5477	piRNA	IV:5505146-5505166	0	NA	NA	NA	NA	All_Zero	0	0	0	0	0	0	No
WBGene00007158	B0379.6	protein_coding	I:10097317-10097777	0	NA	NA	NA	NA	All_Zero	0	0	0	0	0	0	No
WBGene00023360	-	pseudogene	III:1577101-1577173	0	NA	NA	NA	NA	All_Zero	0	0	0	0	0	0	No
WBGene00167135	21ur-7063	piRNA	IV:15619239-15619259	0	NA	NA	NA	NA	All_Zero	0	0	0	0	0	0	No
WBGene00023361	-	pseudogene	III:1577411-1577482	0	NA	NA	NA	NA	All_Zero	0	0	0	0	0	0	No
WBGene00167132	21ur-7656	piRNA	IV:14330112-14330132	0	NA	NA	NA	NA	All_Zero	0	0	0	0	0	0	No
WBGene00023362	-	pseudogene	III:1577318-1577390	0	NA	NA	NA	NA	All_Zero	0	0	0	0	0	0	No
WBGene00167133	21ur-11173	piRNA	IV:13866819-13866839	0	NA	NA	NA	NA	All_Zero	0	0	0	0	0	0	No
WBGene00023363	-	pseudogene	III:1577008-1577078	0	NA	NA	NA	NA	All_Zero	0	0	0	0	0	0	No
WBGene00167130	21ur-15204	piRNA	IV:14007268-14007288	0	NA	NA	NA	NA	All_Zero	0	0	0	0	0	0	No
WBGene00172580	21ur-10567	piRNA	IV:15614607-15614627	0	NA	NA	NA	NA	All_Zero	0	0	0	0	0	0	No
WBGene00023364	-	pseudogene	III:1743249-1743320	0	NA	NA	NA	NA	All_Zero	0	0	0	0	0	0	No
WBGene00199773	Y46E12BL.8	ncRNA	II:15255469-15255577	0	NA	NA	NA	NA	All_Zero	0	0	0	0	0	0	No
WBGene00167131	21ur-12598	piRNA	IV:16193598-16193618	0	NA	NA	NA	NA	All_Zero	0	0	0	0	0	0	No
WBGene00023365	-	pseudogene	X:5284419-5284493	0	NA	NA	NA	NA	All_Zero	0	0	0	0	0	0	No
WBGene00023366	-	pseudogene	IV:3589263-3589335	0	NA	NA	NA	NA	All_Zero	0	0	0	0	0	0	No
WBGene00023367	-	pseudogene	IV:3590291-3590363	0	NA	NA	NA	NA	All_Zero	0	0	0	0	0	0	No
WBGene00199772	T14F9.17	ncRNA	X:2210201-2210475	0	NA	NA	NA	NA	All_Zero	0	0	0	0	0	0	No
WBGene00172586	21ur-15177	piRNA	IV:16097147-16097167	0	NA	NA	NA	NA	All_Zero	0	0	0	0	0	0	No
WBGene00167402	21ur-10364	piRNA	IV:14456759-14456779	0	NA	NA	NA	NA	All_Zero	0	0	0	0	0	0	No
WBGene00167403	21ur-15392	piRNA	V:3625766-3625786	0.15209	0.0463859	1.03267	0.853416	NA	Low_Counts	0.91	0	0	0	0	0	No
WBGene00167400	21ur-14459	piRNA	X:10208379-10208399	0	NA	NA	NA	NA	All_Zero	0	0	0	0	0	0	No
WBGene00167401	21ur-6567	piRNA	IV:15759166-15759186	0	NA	NA	NA	NA	All_Zero	0	0	0	0	0	0	No
WBGene00167406	21ur-6886	piRNA	IV:5834084-5834104	0	NA	NA	NA	NA	All_Zero	0	0	0	0	0	0	No
WBGene00167407	21ur-14655	piRNA	IV:15621194-15621214	0	NA	NA	NA	NA	All_Zero	0	0	0	0	0	0	No
WBGene00167404	21ur-11393	piRNA	IV:15872576-15872596	0	NA	NA	NA	NA	All_Zero	0	0	0	0	0	0	No
WBGene00167405	21ur-10917	piRNA	IV:15176352-15176372	0	NA	NA	NA	NA	All_Zero	0	0	0	0	0	0	No
WBGene00167408	21ur-11712	piRNA	IV:14573459-14573479	0	NA	NA	NA	NA	All_Zero	0	0	0	0	0	0	No
WBGene00167409	21ur-12126	piRNA	V:16408160-16408180	0	NA	NA	NA	NA	All_Zero	0	0	0	0	0	0	No
WBGene00198118	C08C3.9	ncRNA	III:7806915-7807079	0	NA	NA	NA	NA	All_Zero	0	0	0	0	0	0	No
WBGene00198119	T02C12.6	ncRNA	III:4037390-4037518	0	NA	NA	NA	NA	All_Zero	0	0	0	0	0	0	No
WBGene00172963	21ur-7967	piRNA	IV:5592956-5592976	0	NA	NA	NA	NA	All_Zero	0	0	0	0	0	0	No
WBGene00172962	21ur-13499	piRNA	IV:14917054-14917074	0	NA	NA	NA	NA	All_Zero	0	0	0	0	0	0	No
WBGene00172961	21ur-10944	piRNA	IV:14726813-14726833	0	NA	NA	NA	NA	All_Zero	0	0	0	0	0	0	No
WBGene00172960	21ur-15139	piRNA	IV:8879393-8879413	0	NA	NA	NA	NA	All_Zero	0	0	0	0	0	0	No
WBGene00172967	21ur-7792	piRNA	IV:13724168-13724188	0	NA	NA	NA	NA	All_Zero	0	0	0	0	0	0	No
WBGene00172966	21ur-5793	piRNA	IV:14743741-14743761	0	NA	NA	NA	NA	All_Zero	0	0	0	0	0	0	No
WBGene00172965	21ur-13695	piRNA	IV:16820975-16820995	0	NA	NA	NA	NA	All_Zero	0	0	0	0	0	0	No
WBGene00172964	21ur-6418	piRNA	IV:14650854-14650874	0	NA	NA	NA	NA	All_Zero	0	0	0	0	0	0	No
WBGene00172969	21ur-12082	piRNA	IV:16577737-16577757	0	NA	NA	NA	NA	All_Zero	0	0	0	0	0	0	No
WBGene00172968	21ur-8878	piRNA	IV:9466536-9466556	0	NA	NA	NA	NA	All_Zero	0	0	0	0	0	0	No
WBGene00197807	F52E4.11	ncRNA	X:3082307-3082394	0	NA	NA	NA	NA	All_Zero	0	0	0	0	0	0	No
WBGene00197806	T22E5.12	ncRNA	X:6402683-6402881	0	NA	NA	NA	NA	All_Zero	0	0	0	0	0	0	No
WBGene00197801	F58H1.18	ncRNA	V:11951854-11951989	0	NA	NA	NA	NA	All_Zero	0	0	0	0	0	0	No
WBGene00197800	H01A20.3	ncRNA	X:14556454-14556572	0	NA	NA	NA	NA	All_Zero	0	0	0	0	0	0	No
WBGene00197803	K07C10.6	ncRNA	II:11167189-11167304	0	NA	NA	NA	NA	All_Zero	0	0	0	0	0	0	No
WBGene00200605	F35G2.16	ncRNA	IV:12198709-12198855	0	NA	NA	NA	NA	All_Zero	0	0	0	0	0	0	No
WBGene00197802	T19F4.3	ncRNA	V:6877261-6877392	0	NA	NA	NA	NA	All_Zero	0	0	0	0	0	0	No
WBGene00023119	R04E5.t2	tRNA	X:8820185-8820256	0	NA	NA	NA	NA	All_Zero	0	0	0	0	0	0	No
WBGene00023118	R04E5.t1	tRNA	X:8819681-8819752	0	NA	NA	NA	NA	All_Zero	0	0	0	0	0	0	No
WBGene00023117	R04A9.t1	tRNA	X:410391-410462	0	NA	NA	NA	NA	All_Zero	0	0	0	0	0	0	No
WBGene00023116	R02E12.t1	tRNA	X:3994602-3994678	0	NA	NA	NA	NA	All_Zero	0	0	0	0	0	0	No
WBGene00023115	M57.t1	tRNA	IV:3524819-3524891	0	NA	NA	NA	NA	All_Zero	0	0	0	0	0	0	No
WBGene00219896	F16H9.5	ncRNA	X:12723757-12723847	0.15209	0.0463859	1.03267	0.853416	NA	Low_Counts	0.91	0	0	0	0	0	No
WBGene00023113	M03A1.t2	tRNA	II:4565016-4565087	0	NA	NA	NA	NA	All_Zero	0	0	0	0	0	0	No
WBGene00023112	M03A1.t1	tRNA	II:4565389-4565460	0	NA	NA	NA	NA	All_Zero	0	0	0	0	0	0	No
WBGene00023111	M02F4.t2	tRNA	X:3035976-3036047	0	NA	NA	NA	NA	All_Zero	0	0	0	0	0	0	No
WBGene00023110	M02F4.t1	tRNA	X:3036164-3036235	0	NA	NA	NA	NA	All_Zero	0	0	0	0	0	0	No
WBGene00198013	B0457.11	ncRNA	II:8894186-8894375	0	NA	NA	NA	NA	All_Zero	0	0	0	0	0	0	No
WBGene00200603	ZK970.11	ncRNA	II:10302146-10302242	0	NA	NA	NA	NA	All_Zero	0	0	0	0	0	0	No
WBGene00199610	T22B7.15	ncRNA	X:5662894-5663223	0	NA	NA	NA	NA	All_Zero	0	0	0	0	0	0	No
WBGene00198012	Y54G2A.63	ncRNA	IV:3004215-3004323	0	NA	NA	NA	NA	All_Zero	0	0	0	0	0	0	No
WBGene00199149	Y22F5B.1	ncRNA	V:10330697-10330836	0	NA	NA	NA	NA	All_Zero	0	0	0	0	0	0	No
WBGene00200338	F41D9.12	ncRNA	X:8392758-8392845	0	NA	NA	NA	NA	All_Zero	0	0	0	0	0	0	No
WBGene00171430	21ur-13120	piRNA	IV:14661678-14661698	0	NA	NA	NA	NA	All_Zero	0	0	0	0	0	0	No
WBGene00171431	21ur-9692	piRNA	IV:14931261-14931281	0	NA	NA	NA	NA	All_Zero	0	0	0	0	0	0	No
WBGene00171432	21ur-11442	piRNA	IV:5562652-5562672	0	NA	NA	NA	NA	All_Zero	0	0	0	0	0	0	No
WBGene00171433	21ur-7097	piRNA	IV:14121178-14121198	0	NA	NA	NA	NA	All_Zero	0	0	0	0	0	0	No
WBGene00171434	21ur-7062	piRNA	IV:15335302-15335322	0	NA	NA	NA	NA	All_Zero	0	0	0	0	0	0	No
WBGene00171435	21ur-7958	piRNA	IV:13820909-13820929	0	NA	NA	NA	NA	All_Zero	0	0	0	0	0	0	No
WBGene00171436	21ur-5514	piRNA	IV:16667989-16668009	0	NA	NA	NA	NA	All_Zero	0	0	0	0	0	0	No
WBGene00171437	21ur-8063	piRNA	IV:15493567-15493587	0	NA	NA	NA	NA	All_Zero	0	0	0	0	0	0	No
WBGene00171438	21ur-7393	piRNA	IV:13901425-13901445	0	NA	NA	NA	NA	All_Zero	0	0	0	0	0	0	No
WBGene00171439	21ur-5916	piRNA	IV:17197765-17197785	0	NA	NA	NA	NA	All_Zero	0	0	0	0	0	0	No
WBGene00198011	T20F10.10	ncRNA	I:10278174-10278301	0	NA	NA	NA	NA	All_Zero	0	0	0	0	0	0	No
WBGene00173368	21ur-7183	piRNA	IV:14820343-14820363	0	NA	NA	NA	NA	All_Zero	0	0	0	0	0	0	No
WBGene00173369	21ur-15390	piRNA	IV:5634623-5634643	0	NA	NA	NA	NA	All_Zero	0	0	0	0	0	0	No
WBGene00173362	21ur-6175	piRNA	IV:14141588-14141608	0	NA	NA	NA	NA	All_Zero	0	0	0	0	0	0	No
WBGene00173363	21ur-10156	piRNA	IV:13981456-13981476	0	NA	NA	NA	NA	All_Zero	0	0	0	0	0	0	No
WBGene00173360	21ur-12231	piRNA	IV:14506349-14506369	0	NA	NA	NA	NA	All_Zero	0	0	0	0	0	0	No
WBGene00173361	21ur-6457	piRNA	IV:15370666-15370686	0	NA	NA	NA	NA	All_Zero	0	0	0	0	0	0	No
WBGene00173366	21ur-12481	piRNA	IV:4994086-4994106	0	NA	NA	NA	NA	All_Zero	0	0	0	0	0	0	No
WBGene00173367	21ur-15169	piRNA	IV:16219915-16219935	0	NA	NA	NA	NA	All_Zero	0	0	0	0	0	0	No
WBGene00173364	21ur-9475	piRNA	IV:15385074-15385094	0	NA	NA	NA	NA	All_Zero	0	0	0	0	0	0	No
WBGene00173365	21ur-6660	piRNA	IV:15083129-15083149	0	NA	NA	NA	NA	All_Zero	0	0	0	0	0	0	No
WBGene00200333	F26A10.21	ncRNA	X:7619532-7619743	0	NA	NA	NA	NA	All_Zero	0	0	0	0	0	0	No
WBGene00005625	srj-42	protein_coding	IV:15250152-15252257	0	NA	NA	NA	NA	All_Zero	0	0	0	0	0	0	No
WBGene00198010	Y17G7A.3	ncRNA	II:11928410-11928559	0	NA	NA	NA	NA	All_Zero	0	0	0	0	0	0	No
WBGene00200336	ZK945.14	ncRNA	II:10109634-10109738	0	NA	NA	NA	NA	All_Zero	0	0	0	0	0	0	No
WBGene00200337	C41C4.15	ncRNA	II:8107178-8107272	0.174853	-0.0719638	-1.05115	0.774386	NA	Low_Counts	0	0	0	0	0	1.05	No
WBGene00198017	R107.10	ncRNA	III:9037744-9037913	0	NA	NA	NA	NA	All_Zero	0	0	0	0	0	0	No
WBGene00014930	-	pseudogene	V:17931694-17931764	0	NA	NA	NA	NA	All_Zero	0	0	0	0	0	0	No
WBGene00198016	H21P03.7	ncRNA	IV:11494936-11495254	0	NA	NA	NA	NA	All_Zero	0	0	0	0	0	0	No
WBGene00005624	srj-40	protein_coding	V:4101867-4103893	0	NA	NA	NA	NA	All_Zero	0	0	0	0	0	0	No
WBGene00005627	srj-45	protein_coding	V:2835411-2836601	0	NA	NA	NA	NA	All_Zero	0	0	0	0	0	0	No
WBGene00005621	srj-37	protein_coding	V:638628-639928	0	NA	NA	NA	NA	All_Zero	0	0	0	0	0	0	No
WBGene00005623	srj-39	protein_coding	V:4104598-4106244	0	NA	NA	NA	NA	All_Zero	0	0	0	0	0	0	No
WBGene00005622	srj-38	protein_coding	V:882176-884424	0	NA	NA	NA	NA	All_Zero	0	0	0	0	0	0	No
WBGene00005629	srj-50	protein_coding	V:2832966-2834921	0	NA	NA	NA	NA	All_Zero	0	0	0	0	0	0	No
WBGene00005628	srj-49	protein_coding	V:2846250-2848340	0	NA	NA	NA	NA	All_Zero	0	0	0	0	0	0	No
WBGene00012049	T26E4.7	protein_coding	V:15793570-15795194	0	NA	NA	NA	NA	All_Zero	0	0	0	0	0	0	No
WBGene00012044	T26E4.2	protein_coding	V:15781401-15782011	0	NA	NA	NA	NA	All_Zero	0	0	0	0	0	0	No
WBGene00018190	F38H12.5	protein_coding	V:4081228-4083052	0	NA	NA	NA	NA	All_Zero	0	0	0	0	0	0	No
WBGene00167176	21ur-14665	piRNA	IV:5565889-5565909	0	NA	NA	NA	NA	All_Zero	0	0	0	0	0	0	No
WBGene00005996	srx-105	protein_coding	II:3699834-3701405	0	NA	NA	NA	NA	All_Zero	0	0	0	0	0	0	No
WBGene00044140	F42F12.11	protein_coding	X:12347029-12347899	0	NA	NA	NA	NA	All_Zero	0	0	0	0	0	0	No
WBGene00044146	M163.10	protein_coding	X:14470987-14471772	0	NA	NA	NA	NA	All_Zero	0	0	0	0	0	0	No
WBGene00017564	srxa-4	protein_coding	V:7420462-7421713	0	NA	NA	NA	NA	All_Zero	0	0	0	0	0	0	No
WBGene00017566	F18E3.10	protein_coding	V:7423573-7424578	0	NA	NA	NA	NA	All_Zero	0	0	0	0	0	0	No
WBGene00011079	R07B1.7	protein_coding	X:9868836-9869574	0	NA	NA	NA	NA	All_Zero	0	0	0	0	0	0	No
WBGene00012520	Y32B12A.5	protein_coding	V:16486978-16487574	0	NA	NA	NA	NA	All_Zero	0	0	0	0	0	0	No
WBGene00021414	Y38C9B.3	protein_coding	V:63726-64503	0	NA	NA	NA	NA	All_Zero	0	0	0	0	0	0	No
WBGene00007727	C25F9.8	protein_coding	V:19395055-19396609	0	NA	NA	NA	NA	All_Zero	0	0	0	0	0	0	No
WBGene00005810	srw-63	protein_coding	IV:14014024-14015944	0	NA	NA	NA	NA	All_Zero	0	0	0	0	0	0	No
WBGene00050139	21ur-5391	piRNA	IV:14628338-14628358	0	NA	NA	NA	NA	All_Zero	0	0	0	0	0	0	No
WBGene00202419	C02F4.11	ncRNA	IV:10499919-10500197	0	NA	NA	NA	NA	All_Zero	0	0	0	0	0	0	No
WBGene00165897	21ur-9691	piRNA	IV:17031075-17031095	0	NA	NA	NA	NA	All_Zero	0	0	0	0	0	0	No
WBGene00170479	21ur-7004	piRNA	IV:5427803-5427823	0	NA	NA	NA	NA	All_Zero	0	0	0	0	0	0	No
WBGene00050138	21ur-4570	piRNA	IV:16982873-16982893	0	NA	NA	NA	NA	All_Zero	0	0	0	0	0	0	No
WBGene00165896	21ur-10329	piRNA	IV:13901590-13901610	0	NA	NA	NA	NA	All_Zero	0	0	0	0	0	0	No
WBGene00170473	21ur-5750	piRNA	IV:14102889-14102909	0	NA	NA	NA	NA	All_Zero	0	0	0	0	0	0	No
WBGene00170472	21ur-13605	piRNA	IV:16116431-16116451	0	NA	NA	NA	NA	All_Zero	0	0	0	0	0	0	No
WBGene00170471	21ur-15118	piRNA	IV:6269827-6269847	0	NA	NA	NA	NA	All_Zero	0	0	0	0	0	0	No
WBGene00170470	21ur-12909	piRNA	IV:16980783-16980803	0	NA	NA	NA	NA	All_Zero	0	0	0	0	0	0	No
WBGene00170477	21ur-14413	piRNA	IV:16994174-16994194	0	NA	NA	NA	NA	All_Zero	0	0	0	0	0	0	No
WBGene00165895	21ur-11896	piRNA	IV:14568563-14568583	0	NA	NA	NA	NA	All_Zero	0	0	0	0	0	0	No
WBGene00170475	21ur-5489	piRNA	IV:14627587-14627607	0	NA	NA	NA	NA	All_Zero	0	0	0	0	0	0	No
WBGene00170474	21ur-9873	piRNA	IV:5891296-5891316	0	NA	NA	NA	NA	All_Zero	0	0	0	0	0	0	No
WBGene00005815	srw-68	protein_coding	V:7425259-7426694	0	NA	NA	NA	NA	All_Zero	0	0	0	0	0	0	No
WBGene00008397	D2005.1	protein_coding	I:7784498-7785624	0	NA	NA	NA	NA	All_Zero	0	0	0	0	0	0	No
WBGene00044266	ZK39.9	protein_coding	I:11144652-11145696	0	NA	NA	NA	NA	All_Zero	0	0	0	0	0	0	No
WBGene00044263	Y105C5A.26	protein_coding	IV:15681381-15681545	0	NA	NA	NA	NA	All_Zero	0	0	0	0	0	0	No
WBGene00016554	math-19	protein_coding	II:1998861-1999621	0	NA	NA	NA	NA	All_Zero	0	0	0	0	0	0	No
WBGene00016881	C52E2.2	protein_coding	II:1852803-1853092	0	NA	NA	NA	NA	All_Zero	0	0	0	0	0	0	No
WBGene00016882	C52E2.3	protein_coding	II:1851244-1852657	0	NA	NA	NA	NA	All_Zero	0	0	0	0	0	0	No
WBGene00195012	Y38C1BA.4	protein_coding	IV:1821817-1822408	0	NA	NA	NA	NA	All_Zero	0	0	0	0	0	0	No
WBGene00015962	srbc-8	protein_coding	V:7483316-7485100	0	NA	NA	NA	NA	All_Zero	0	0	0	0	0	0	No
WBGene00015961	srbc-7	protein_coding	V:7486131-7487618	0	NA	NA	NA	NA	All_Zero	0	0	0	0	0	0	No
WBGene00198253	T11A5.9	ncRNA	V:9871221-9871337	0	NA	NA	NA	NA	All_Zero	0	0	0	0	0	0	No
WBGene00165892	21ur-11718	piRNA	IV:6191282-6191302	0	NA	NA	NA	NA	All_Zero	0	0	0	0	0	0	No
WBGene00172185	21ur-7157	piRNA	IV:16048101-16048121	0	NA	NA	NA	NA	All_Zero	0	0	0	0	0	0	No
WBGene00050133	21ur-2544	piRNA	IV:16703474-16703494	0	NA	NA	NA	NA	All_Zero	0	0	0	0	0	0	No
WBGene00172187	21ur-8841	piRNA	IV:13694373-13694393	0	NA	NA	NA	NA	All_Zero	0	0	0	0	0	0	No
WBGene00172186	21ur-10121	piRNA	X:7320983-7321003	0	NA	NA	NA	NA	All_Zero	0	0	0	0	0	0	No
WBGene00172181	21ur-11568	piRNA	IV:5115790-5115810	0	NA	NA	NA	NA	All_Zero	0	0	0	0	0	0	No
WBGene00165891	21ur-7722	piRNA	IV:5668105-5668125	0	NA	NA	NA	NA	All_Zero	0	0	0	0	0	0	No
WBGene00172183	21ur-13478	piRNA	IV:15174579-15174599	0	NA	NA	NA	NA	All_Zero	0	0	0	0	0	0	No
WBGene00050132	21ur-148	piRNA	IV:16462638-16462658	0	NA	NA	NA	NA	All_Zero	0	0	0	0	0	0	No
WBGene00198255	T13B5.11	ncRNA	II:1106860-1106928	0	NA	NA	NA	NA	All_Zero	0	0	0	0	0	0	No
WBGene00165890	21ur-9769	piRNA	IV:14853826-14853846	0	NA	NA	NA	NA	All_Zero	0	0	0	0	0	0	No
WBGene00172189	21ur-8883	piRNA	IV:14617170-14617190	0	NA	NA	NA	NA	All_Zero	0	0	0	0	0	0	No
WBGene00050131	21ur-2905	piRNA	IV:16466387-16466407	0	NA	NA	NA	NA	All_Zero	0	0	0	0	0	0	No
WBGene00195310	ZK1086.5	ncRNA	X:13799776-13799969	0	NA	NA	NA	NA	All_Zero	0	0	0	0	0	0	No
WBGene00050130	21ur-779	piRNA	IV:16144756-16144776	0	NA	NA	NA	NA	All_Zero	0	0	0	0	0	0	No
WBGene00198257	T02E9.19	ncRNA	V:11341835-11342020	0.153163	0.0463859	1.03267	0.853416	NA	Low_Counts	0	0.92	0	0	0	0	No
WBGene00050137	21ur-859	piRNA	IV:14378343-14378363	0	NA	NA	NA	NA	All_Zero	0	0	0	0	0	0	No
WBGene00198256	Y47D3B.17	ncRNA	III:11422669-11422812	0	NA	NA	NA	NA	All_Zero	0	0	0	0	0	0	No
WBGene00015960	srbc-9	protein_coding	V:7489134-7490440	0	NA	NA	NA	NA	All_Zero	0	0	0	0	0	0	No
WBGene00050136	21ur-3117	piRNA	IV:16392085-16392105	0	NA	NA	NA	NA	All_Zero	0	0	0	0	0	0	No
WBGene00198259	C34F11.12	ncRNA	II:5218464-5218667	0.306326	0.105561	1.07591	0.674146	NA	Low_Counts	0	1.84	0	0	0	0	No
WBGene00050135	21ur-1179	piRNA	IV:14238682-14238702	0	NA	NA	NA	NA	All_Zero	0	0	0	0	0	0	No
WBGene00198258	ZK617.12	ncRNA	IV:11996528-11996631	0	NA	NA	NA	NA	All_Zero	0	0	0	0	0	0	No
WBGene00050134	21ur-5033	piRNA	IV:15282742-15282762	0	NA	NA	NA	NA	All_Zero	0	0	0	0	0	0	No
WBGene00194656	T05F1.15	protein_coding	I:9644416-9644728	0	NA	NA	NA	NA	All_Zero	0	0	0	0	0	0	No
WBGene00022619	ZC477.4	protein_coding	IV:7098542-7098784	0	NA	NA	NA	NA	All_Zero	0	0	0	0	0	0	No
WBGene00008159	C47F8.3	protein_coding	I:12315193-12316688	0	NA	NA	NA	NA	All_Zero	0	0	0	0	0	0	No
WBGene00194913	Y105C5A.1272	protein_coding	IV:15646992-15647312	0	NA	NA	NA	NA	All_Zero	0	0	0	0	0	0	No
WBGene00017918	F29A7.8	protein_coding	II:2757147-2758054	0	NA	NA	NA	NA	All_Zero	0	0	0	0	0	0	No
WBGene00194918	K08D8.9	protein_coding	IV:12899708-12900013	0	NA	NA	NA	NA	All_Zero	0	0	0	0	0	0	No
WBGene00005135	srd-58	protein_coding	II:7203911-7205051	0	NA	NA	NA	NA	All_Zero	0	0	0	0	0	0	No
WBGene00009491	F36G9.15	protein_coding	V:15987494-15988174	0	NA	NA	NA	NA	All_Zero	0	0	0	0	0	0	No
WBGene00005138	srd-61	protein_coding	V:2502764-2504914	0	NA	NA	NA	NA	All_Zero	0	0	0	0	0	0	No
WBGene00198355	F28C1.12	ncRNA	V:12450569-12450708	0.328016	-0.012789	-1.0089	0.959373	NA	Low_Counts	0	0.92	0	0	0	1.05	No
WBGene00045303	Y27F2A.10	protein_coding	II:3171468-3172276	0	NA	NA	NA	NA	All_Zero	0	0	0	0	0	0	No
WBGene00045300	fbxc-10	protein_coding	IV:896958-898739	0	NA	NA	NA	NA	All_Zero	0	0	0	0	0	0	No
WBGene00045301	fbxc-9	protein_coding	IV:892806-894586	0	NA	NA	NA	NA	All_Zero	0	0	0	0	0	0	No
WBGene00171989	21ur-8687	piRNA	IV:15300046-15300066	0	NA	NA	NA	NA	All_Zero	0	0	0	0	0	0	No
WBGene00017276	F09C11.1	protein_coding	IV:543231-544086	0	NA	NA	NA	NA	All_Zero	0	0	0	0	0	0	No
WBGene00171980	21ur-6040	piRNA	IV:5529408-5529428	0	NA	NA	NA	NA	All_Zero	0	0	0	0	0	0	No
WBGene00171981	21ur-9823	piRNA	III:1371141-1371161	0	NA	NA	NA	NA	All_Zero	0	0	0	0	0	0	No
WBGene00171982	21ur-11936	piRNA	IV:13711638-13711658	0	NA	NA	NA	NA	All_Zero	0	0	0	0	0	0	No
WBGene00171983	21ur-9843	piRNA	IV:15657154-15657174	0	NA	NA	NA	NA	All_Zero	0	0	0	0	0	0	No
WBGene00171984	21ur-15583	piRNA	III:3871149-3871169	0	NA	NA	NA	NA	All_Zero	0	0	0	0	0	0	No
WBGene00171985	21ur-13313	piRNA	III:4283600-4283620	0	NA	NA	NA	NA	All_Zero	0	0	0	0	0	0	No
WBGene00171986	21ur-13325	piRNA	IV:12927392-12927412	0	NA	NA	NA	NA	All_Zero	0	0	0	0	0	0	No
WBGene00171987	21ur-6846	piRNA	IV:15228880-15228900	0	NA	NA	NA	NA	All_Zero	0	0	0	0	0	0	No
WBGene00198356	F45B8.13	ncRNA	X:14954883-14955231	0	NA	NA	NA	NA	All_Zero	0	0	0	0	0	0	No
WBGene00017497	irld-32	protein_coding	V:2331916-2336196	0	NA	NA	NA	NA	All_Zero	0	0	0	0	0	0	No
WBGene00017491	irld-28	protein_coding	V:2334489-2336251	0	NA	NA	NA	NA	All_Zero	0	0	0	0	0	0	No
WBGene00017492	irld-29	protein_coding	V:2336678-2338638	0	NA	NA	NA	NA	All_Zero	0	0	0	0	0	0	No
WBGene00010729	K09G1.3	protein_coding	V:9597351-9597566	0	NA	NA	NA	NA	All_Zero	0	0	0	0	0	0	No
WBGene00269437	Y47D7A.19	protein_coding	V:4424353-4424637	0	NA	NA	NA	NA	All_Zero	0	0	0	0	0	0	No
WBGene00021300	Y27F2A.9	protein_coding	II:3191213-3191644	0	NA	NA	NA	NA	All_Zero	0	0	0	0	0	0	No
WBGene00005301	srh-80	protein_coding	V:219932-222776	0	NA	NA	NA	NA	All_Zero	0	0	0	0	0	0	No
WBGene00005304	srh-83	protein_coding	V:7164510-7165895	0	NA	NA	NA	NA	All_Zero	0	0	0	0	0	0	No
WBGene00005309	srh-88	protein_coding	V:2963566-2964886	0	NA	NA	NA	NA	All_Zero	0	0	0	0	0	0	No
WBGene00015888	C17C3.2	protein_coding	II:5566082-5566692	0	NA	NA	NA	NA	All_Zero	0	0	0	0	0	0	No
WBGene00015883	C17B7.9	protein_coding	V:3330915-3332113	0	NA	NA	NA	NA	All_Zero	0	0	0	0	0	0	No
WBGene00219290	AH6.17	protein_coding	II:9523170-9523534	0	NA	NA	NA	NA	All_Zero	0	0	0	0	0	0	No
WBGene00044473	F56D6.11	protein_coding	IV:3906113-3906493	0	NA	NA	NA	NA	All_Zero	0	0	0	0	0	0	No
WBGene00021144	clec-130	protein_coding	II:3573556-3574652	0	NA	NA	NA	NA	All_Zero	0	0	0	0	0	0	No
WBGene00021143	clec-132	protein_coding	II:3577045-3578110	0	NA	NA	NA	NA	All_Zero	0	0	0	0	0	0	No
WBGene00021141	clec-134	protein_coding	II:3580083-3581433	0	NA	NA	NA	NA	All_Zero	0	0	0	0	0	0	No
WBGene00010577	K04H8.2	protein_coding	I:14252957-14255510	0	NA	NA	NA	NA	All_Zero	0	0	0	0	0	0	No
WBGene00010576	clec-116	protein_coding	I:14251061-14252362	0	NA	NA	NA	NA	All_Zero	0	0	0	0	0	0	No
WBGene00010570	K04G11.1	protein_coding	X:14335498-14336657	0	NA	NA	NA	NA	All_Zero	0	0	0	0	0	0	No
WBGene00022582	ZC262.5	protein_coding	III:8342224-8342610	0	NA	NA	NA	NA	All_Zero	0	0	0	0	0	0	No
WBGene00021803	Y53G8AM.2	protein_coding	III:3271822-3272043	0	NA	NA	NA	NA	All_Zero	0	0	0	0	0	0	No
WBGene00005540	sri-28	protein_coding	II:3048678-3050435	0	NA	NA	NA	NA	All_Zero	0	0	0	0	0	0	No
WBGene00005541	sri-29	protein_coding	II:3044323-3046115	0	NA	NA	NA	NA	All_Zero	0	0	0	0	0	0	No
WBGene00005544	sri-32	protein_coding	II:3153050-3154483	0	NA	NA	NA	NA	All_Zero	0	0	0	0	0	0	No
WBGene00005545	sri-33	protein_coding	II:3155167-3156849	0	NA	NA	NA	NA	All_Zero	0	0	0	0	0	0	No
WBGene00005546	sri-34	protein_coding	II:3157491-3159085	0	NA	NA	NA	NA	All_Zero	0	0	0	0	0	0	No
WBGene00005549	sri-37	protein_coding	II:2629570-2631231	0	NA	NA	NA	NA	All_Zero	0	0	0	0	0	0	No
WBGene00015715	C12D12.4	protein_coding	X:3486309-3486838	0	NA	NA	NA	NA	All_Zero	0	0	0	0	0	0	No
WBGene00018545	nhr-189	protein_coding	V:3858461-3860243	0	NA	NA	NA	NA	All_Zero	0	0	0	0	0	0	No
WBGene00018549	F47C12.6	protein_coding	IV:3991650-3992240	0	NA	NA	NA	NA	All_Zero	0	0	0	0	0	0	No
WBGene00012725	sre-47	protein_coding	II:13983397-13984651	0	NA	NA	NA	NA	All_Zero	0	0	0	0	0	0	No
WBGene00005891	srw-144	protein_coding	V:2959189-2960994	0	NA	NA	NA	NA	All_Zero	0	0	0	0	0	0	No
WBGene00013184	Y53H1B.6	protein_coding	I:11302286-11305218	0	NA	NA	NA	NA	All_Zero	0	0	0	0	0	0	No
WBGene00047308	21ur-1268	piRNA	IV:14040280-14040300	0	NA	NA	NA	NA	All_Zero	0	0	0	0	0	0	No
WBGene00047309	21ur-1183	piRNA	IV:15756326-15756346	0	NA	NA	NA	NA	All_Zero	0	0	0	0	0	0	No
WBGene00047304	21ur-3273	piRNA	IV:13717736-13717756	0	NA	NA	NA	NA	All_Zero	0	0	0	0	0	0	No
WBGene00047305	21ur-4774	piRNA	IV:16630378-16630398	0	NA	NA	NA	NA	All_Zero	0	0	0	0	0	0	No
WBGene00047306	21ur-286	piRNA	IV:14388974-14388994	0	NA	NA	NA	NA	All_Zero	0	0	0	0	0	0	No
WBGene00047307	21ur-1411	piRNA	IV:5051517-5051537	0	NA	NA	NA	NA	All_Zero	0	0	0	0	0	0	No
WBGene00047300	21ur-1514	piRNA	IV:15603279-15603299	0	NA	NA	NA	NA	All_Zero	0	0	0	0	0	0	No
WBGene00047301	21ur-3021	piRNA	IV:14507530-14507550	0	NA	NA	NA	NA	All_Zero	0	0	0	0	0	0	No
WBGene00047302	21ur-3390	piRNA	IV:15072995-15073015	0	NA	NA	NA	NA	All_Zero	0	0	0	0	0	0	No
WBGene00047303	21ur-2757	piRNA	IV:14806408-14806428	0	NA	NA	NA	NA	All_Zero	0	0	0	0	0	0	No
WBGene00201339	R03H10.10	ncRNA	II:4170090-4170175	0	NA	NA	NA	NA	All_Zero	0	0	0	0	0	0	No
WBGene00201338	C54D2.16	ncRNA	X:7866261-7866608	0	NA	NA	NA	NA	All_Zero	0	0	0	0	0	0	No
WBGene00201331	K07A3.4	ncRNA	I:2605283-2605605	0	NA	NA	NA	NA	All_Zero	0	0	0	0	0	0	No
WBGene00201330	T14E8.6	ncRNA	X:6568900-6569110	0	NA	NA	NA	NA	All_Zero	0	0	0	0	0	0	No
WBGene00201333	H40L08.5	ncRNA	X:15084603-15084705	0	NA	NA	NA	NA	All_Zero	0	0	0	0	0	0	No
WBGene00201332	F16B3.4	ncRNA	V:1292861-1292930	0	NA	NA	NA	NA	All_Zero	0	0	0	0	0	0	No
WBGene00201335	Y73B6BL.285	ncRNA	IV:6494003-6494151	0	NA	NA	NA	NA	All_Zero	0	0	0	0	0	0	No
WBGene00201334	T10A3.5	ncRNA	X:7279945-7280083	0	NA	NA	NA	NA	All_Zero	0	0	0	0	0	0	No
WBGene00201337	T10C6.20	ncRNA	V:16012839-16012912	0	NA	NA	NA	NA	All_Zero	0	0	0	0	0	0	No
WBGene00201336	F53B6.10	ncRNA	I:8957456-8957650	0	NA	NA	NA	NA	All_Zero	0	0	0	0	0	0	No
WBGene00196723	F53B3.9	ncRNA	X:2869542-2869745	0	NA	NA	NA	NA	All_Zero	0	0	0	0	0	0	No
WBGene00198353	W03B1.16	ncRNA	IV:4343190-4343339	0	NA	NA	NA	NA	All_Zero	0	0	0	0	0	0	No
WBGene00185096	W09C2.9	protein_coding	IV:9622925-9623365	0	NA	NA	NA	NA	All_Zero	0	0	0	0	0	0	No
WBGene00017603	clec-212	protein_coding	V:7566232-7567059	0	NA	NA	NA	NA	All_Zero	0	0	0	0	0	0	No
WBGene00010377	nspa-1	protein_coding	V:14886803-14886907	0	NA	NA	NA	NA	All_Zero	0	0	0	0	0	0	No
WBGene00010379	H12D21.3	protein_coding	V:14885897-14886148	0	NA	NA	NA	NA	All_Zero	0	0	0	0	0	0	No
WBGene00010378	H12D21.2	protein_coding	V:14887685-14888477	0	NA	NA	NA	NA	All_Zero	0	0	0	0	0	0	No
WBGene00219446	C06H5.13	protein_coding	V:17897546-17897746	0	NA	NA	NA	NA	All_Zero	0	0	0	0	0	0	No
WBGene00219447	C06H5.14	protein_coding	V:17904129-17904329	0	NA	NA	NA	NA	All_Zero	0	0	0	0	0	0	No
WBGene00219445	C06H5.12	protein_coding	V:17894785-17894985	0	NA	NA	NA	NA	All_Zero	0	0	0	0	0	0	No
WBGene00235282	F17E9.18	protein_coding	IV:8346891-8347164	0	NA	NA	NA	NA	All_Zero	0	0	0	0	0	0	No
WBGene00022875	ZK1248.4	protein_coding	II:5818598-5818831	0	NA	NA	NA	NA	All_Zero	0	0	0	0	0	0	No
WBGene00174589	21ur-6182	piRNA	IV:13829153-13829173	0	NA	NA	NA	NA	All_Zero	0	0	0	0	0	0	No
WBGene00219206	W05H12.4	protein_coding	I:13411814-13412423	0	NA	NA	NA	NA	All_Zero	0	0	0	0	0	0	No
WBGene00044548	cnc-9	protein_coding	V:7399904-7400199	0	NA	NA	NA	NA	All_Zero	0	0	0	0	0	0	No
WBGene00005496	srh-292	protein_coding	V:17802769-17803923	0	NA	NA	NA	NA	All_Zero	0	0	0	0	0	0	No
WBGene00005494	srh-290	protein_coding	V:17790491-17792470	0	NA	NA	NA	NA	All_Zero	0	0	0	0	0	0	No
WBGene00016213	C29F5.5	protein_coding	II:6297243-6298675	0	NA	NA	NA	NA	All_Zero	0	0	0	0	0	0	No
WBGene00005499	srh-295	protein_coding	V:15330614-15332774	0	NA	NA	NA	NA	All_Zero	0	0	0	0	0	0	No
WBGene00235322	F32F2.4	protein_coding	V:13276259-13276360	0	NA	NA	NA	NA	All_Zero	0	0	0	0	0	0	No
WBGene00009866	F49C5.3	protein_coding	II:12536503-12538599	0	NA	NA	NA	NA	All_Zero	0	0	0	0	0	0	No
WBGene00009868	F49C5.5	protein_coding	II:12546030-12546513	0	NA	NA	NA	NA	All_Zero	0	0	0	0	0	0	No
WBGene00169639	21ur-15242	piRNA	V:16605859-16605879	0	NA	NA	NA	NA	All_Zero	0	0	0	0	0	0	No
WBGene00169638	21ur-9384	piRNA	IV:8721667-8721687	0	NA	NA	NA	NA	All_Zero	0	0	0	0	0	0	No
WBGene00007572	C14A6.8	protein_coding	V:18169087-18171618	0	NA	NA	NA	NA	All_Zero	0	0	0	0	0	0	No
WBGene00006199	str-153	protein_coding	IV:4934414-4936643	0	NA	NA	NA	NA	All_Zero	0	0	0	0	0	0	No
WBGene00006196	str-149	protein_coding	V:16573468-16574952	0	NA	NA	NA	NA	All_Zero	0	0	0	0	0	0	No
WBGene00006222	str-178	protein_coding	V:12714503-12716549	0	NA	NA	NA	NA	All_Zero	0	0	0	0	0	0	No
WBGene00006225	str-181	protein_coding	V:12716616-12718722	0	NA	NA	NA	NA	All_Zero	0	0	0	0	0	0	No
WBGene00018973	srz-20	protein_coding	IV:3915610-3916901	0	NA	NA	NA	NA	All_Zero	0	0	0	0	0	0	No
WBGene00009419	F35E8.4	protein_coding	V:15910131-15911029	0	NA	NA	NA	NA	All_Zero	0	0	0	0	0	0	No
WBGene00009417	F35E8.1	protein_coding	V:15904192-15905630	0	NA	NA	NA	NA	All_Zero	0	0	0	0	0	0	No
WBGene00014679	srz-25	protein_coding	V:17540595-17542272	0	NA	NA	NA	NA	All_Zero	0	0	0	0	0	0	No
WBGene00019755	M03E7.3	protein_coding	V:5615024-5616181	0	NA	NA	NA	NA	All_Zero	0	0	0	0	0	0	No
WBGene00017414	F13A2.5	protein_coding	V:4401298-4401940	0	NA	NA	NA	NA	All_Zero	0	0	0	0	0	0	No
WBGene00050965	F49H6.17	protein_coding	V:17019990-17020226	0	NA	NA	NA	NA	All_Zero	0	0	0	0	0	0	No
WBGene00050968	R11G10.4	protein_coding	V:13506621-13506785	0	NA	NA	NA	NA	All_Zero	0	0	0	0	0	0	No
WBGene00044087	C45H4.18	protein_coding	V:2175542-2177503	0	NA	NA	NA	NA	All_Zero	0	0	0	0	0	0	No
WBGene00045024	C43F9.11	protein_coding	IV:10596805-10600030	0	NA	NA	NA	NA	All_Zero	0	0	0	0	0	0	No
WBGene00005916	srx-25	pseudogene	V:2745013-2746947	0.15209	0.0463859	1.03267	0.853416	NA	Low_Counts	0.91	0	0	0	0	0	No
WBGene00021384	Y37F4.3	protein_coding	I:10850433-10851233	0	NA	NA	NA	NA	All_Zero	0	0	0	0	0	0	No
WBGene00022290	Y75D11A.1	protein_coding	X:1756417-1757788	0	NA	NA	NA	NA	All_Zero	0	0	0	0	0	0	No
WBGene00022746	ZK470.4	protein_coding	X:4139516-4139767	0	NA	NA	NA	NA	All_Zero	0	0	0	0	0	0	No
WBGene00007293	C04B4.5	protein_coding	X:12287659-12288354	0	NA	NA	NA	NA	All_Zero	0	0	0	0	0	0	No
WBGene00007294	C04B4.6	protein_coding	X:12275042-12275677	0	NA	NA	NA	NA	All_Zero	0	0	0	0	0	0	No
WBGene00018834	F54F2.6	protein_coding	III:8800486-8800701	0	NA	NA	NA	NA	All_Zero	0	0	0	0	0	0	No
WBGene00005070	srb-5	protein_coding	II:5161995-5163383	0	NA	NA	NA	NA	All_Zero	0	0	0	0	0	0	No
WBGene00005918	srx-27	pseudogene	V:2753306-2755158	0.460345	0.182773	1.13506	0.497999	NA	Low_Counts	1.83	0	0.94	0	0	0	No
WBGene00005073	srb-8	protein_coding	III:7171857-7173590	0	NA	NA	NA	NA	All_Zero	0	0	0	0	0	0	No
WBGene00005388	srh-172	protein_coding	V:19959044-19960916	0	NA	NA	NA	NA	All_Zero	0	0	0	0	0	0	No
WBGene00009607	oac-26	protein_coding	I:12247771-12250210	0	NA	NA	NA	NA	All_Zero	0	0	0	0	0	0	No
WBGene00005926	srx-35	protein_coding	V:7120717-7122495	0	NA	NA	NA	NA	All_Zero	0	0	0	0	0	0	No
WBGene00005927	srx-36	protein_coding	V:7129707-7131074	0	NA	NA	NA	NA	All_Zero	0	0	0	0	0	0	No
WBGene00005923	srx-32	protein_coding	V:819486-820729	0	NA	NA	NA	NA	All_Zero	0	0	0	0	0	0	No
WBGene00005920	srx-29	protein_coding	V:15696785-15698199	0	NA	NA	NA	NA	All_Zero	0	0	0	0	0	0	No
WBGene00011208	R10E8.2	protein_coding	V:18253794-18254403	0	NA	NA	NA	NA	All_Zero	0	0	0	0	0	0	No
WBGene00012349	W08G11.5	protein_coding	V:16344375-16346506	0	NA	NA	NA	NA	All_Zero	0	0	0	0	0	0	No
WBGene00022509	ZC53.2	protein_coding	X:1923723-1924238	0	NA	NA	NA	NA	All_Zero	0	0	0	0	0	0	No
WBGene00006092	str-25	protein_coding	V:16115681-16116897	0	NA	NA	NA	NA	All_Zero	0	0	0	0	0	0	No
WBGene00006090	str-23	protein_coding	V:15644875-15646478	0	NA	NA	NA	NA	All_Zero	0	0	0	0	0	0	No
WBGene00006099	str-33	protein_coding	V:2728536-2730243	0	NA	NA	NA	NA	All_Zero	0	0	0	0	0	0	No
WBGene00009378	F34H10.1	protein_coding	X:9626135-9626849	0	NA	NA	NA	NA	All_Zero	0	0	0	0	0	0	No
WBGene00008029	scl-7	protein_coding	IV:13070479-13071221	0	NA	NA	NA	NA	All_Zero	0	0	0	0	0	0	No
WBGene00043327	F45D11.7	protein_coding	II:994531-995371	0	NA	NA	NA	NA	All_Zero	0	0	0	0	0	0	No
WBGene00043328	F45D11.11	protein_coding	II:995288-996212	0	NA	NA	NA	NA	All_Zero	0	0	0	0	0	0	No
WBGene00201807	F28A12.7	ncRNA	V:8660466-8660790	0	NA	NA	NA	NA	All_Zero	0	0	0	0	0	0	No
WBGene00201806	W01A11.18	ncRNA	V:6473368-6473645	0	NA	NA	NA	NA	All_Zero	0	0	0	0	0	0	No
WBGene00201805	F52E1.15	ncRNA	V:8403288-8403386	0	NA	NA	NA	NA	All_Zero	0	0	0	0	0	0	No
WBGene00201804	C05A2.3	ncRNA	V:10703522-10703607	0.177027	-0.0719638	-1.05115	0.774386	NA	Low_Counts	0	0	0	1.06	0	0	No
WBGene00201803	C55A6.21	ncRNA	V:11502311-11502441	0	NA	NA	NA	NA	All_Zero	0	0	0	0	0	0	No
WBGene00201802	Y80D3A.15	ncRNA	V:18931628-18931684	0.156164	0.0463859	1.03267	0.853416	NA	Low_Counts	0	0	0.94	0	0	0	No
WBGene00201801	F55D12.8	ncRNA	I:7887214-7887335	0	NA	NA	NA	NA	All_Zero	0	0	0	0	0	0	No
WBGene00201800	C24A8.13	ncRNA	X:4331037-4331184	0	NA	NA	NA	NA	All_Zero	0	0	0	0	0	0	No
WBGene00201809	W05E10.19	ncRNA	V:11708871-11709183	0	NA	NA	NA	NA	All_Zero	0	0	0	0	0	0	No
WBGene00201808	C34F6.16	ncRNA	X:11192125-11192346	0	NA	NA	NA	NA	All_Zero	0	0	0	0	0	0	No
WBGene00045278	B0513.11	pseudogene	IV:13858842-13859006	0	NA	NA	NA	NA	All_Zero	0	0	0	0	0	0	No
WBGene00045279	B0513.12	pseudogene	IV:13853590-13854137	0	NA	NA	NA	NA	All_Zero	0	0	0	0	0	0	No
WBGene00017862	F27D9.3	protein_coding	X:7651132-7651548	0	NA	NA	NA	NA	All_Zero	0	0	0	0	0	0	No
WBGene00045273	C08A9.11	pseudogene	X:17083162-17083742	47.1334	-1.40299	-2.64448	4.28575e-05	0.000131719	Tested	27.38	17.46	25.3	97.72	47.8	67.14	Down
WBGene00017863	F27D9.4	protein_coding	X:7653135-7654425	0	NA	NA	NA	NA	All_Zero	0	0	0	0	0	0	No
WBGene00005221	srg-64	protein_coding	X:15736844-15740626	0	NA	NA	NA	NA	All_Zero	0	0	0	0	0	0	No
WBGene00005225	srg-68	protein_coding	V:5463791-5465435	0	NA	NA	NA	NA	All_Zero	0	0	0	0	0	0	No
WBGene00005224	srg-67	protein_coding	V:5461528-5462994	0	NA	NA	NA	NA	All_Zero	0	0	0	0	0	0	No
WBGene00005229	srh-3	protein_coding	V:1682579-1685089	0	NA	NA	NA	NA	All_Zero	0	0	0	0	0	0	No
WBGene00206421	T26G10.8	protein_coding	III:9418785-9419080	0	NA	NA	NA	NA	All_Zero	0	0	0	0	0	0	No
WBGene00206422	T26G10.9	protein_coding	III:9417974-9418269	0	NA	NA	NA	NA	All_Zero	0	0	0	0	0	0	No
WBGene00004170	pqn-90	protein_coding	IV:15289901-15291262	0	NA	NA	NA	NA	All_Zero	0	0	0	0	0	0	No
WBGene00004171	pqn-91	protein_coding	IV:15291907-15293444	0	NA	NA	NA	NA	All_Zero	0	0	0	0	0	0	No
WBGene00235324	F10G2.10	protein_coding	V:7322215-7323790	0	NA	NA	NA	NA	All_Zero	0	0	0	0	0	0	No
WBGene00011714	T11F9.13	protein_coding	V:11482357-11483017	0	NA	NA	NA	NA	All_Zero	0	0	0	0	0	0	No
WBGene00006117	str-52	protein_coding	V:2145485-2146144	0	NA	NA	NA	NA	All_Zero	0	0	0	0	0	0	No
WBGene00020945	clec-219	protein_coding	V:8318435-8322863	0	NA	NA	NA	NA	All_Zero	0	0	0	0	0	0	No
WBGene00018461	F45D11.16	protein_coding	II:1016262-1018100	0	NA	NA	NA	NA	All_Zero	0	0	0	0	0	0	No
WBGene00018460	F45D11.15	protein_coding	II:1010444-1012282	0	NA	NA	NA	NA	All_Zero	0	0	0	0	0	0	No
WBGene00018463	F45E1.2	protein_coding	X:8003733-8004077	0	NA	NA	NA	NA	All_Zero	0	0	0	0	0	0	No
WBGene00235113	ZK105.12	protein_coding	V:7714972-7716090	0	NA	NA	NA	NA	All_Zero	0	0	0	0	0	0	No
WBGene00235110	T14G12.12	protein_coding	X:3756967-3758439	0	NA	NA	NA	NA	All_Zero	0	0	0	0	0	0	No
WBGene00009235	F28H6.7	protein_coding	X:14116111-14116751	0	NA	NA	NA	NA	All_Zero	0	0	0	0	0	0	No
WBGene00005751	srw-4	protein_coding	V:2887191-2888781	0	NA	NA	NA	NA	All_Zero	0	0	0	0	0	0	No
WBGene00012377	C12C8.t1	tRNA	I:9320178-9320249	0	NA	NA	NA	NA	All_Zero	0	0	0	0	0	0	No
WBGene00005753	srw-6	protein_coding	V:3808636-3810708	0	NA	NA	NA	NA	All_Zero	0	0	0	0	0	0	No
WBGene00005755	srw-8	protein_coding	V:3032578-3034336	0	NA	NA	NA	NA	All_Zero	0	0	0	0	0	0	No
WBGene00005756	srw-9	protein_coding	III:12757667-12759619	0	NA	NA	NA	NA	All_Zero	0	0	0	0	0	0	No
WBGene00005419	srh-209	protein_coding	V:18403722-18404867	0	NA	NA	NA	NA	All_Zero	0	0	0	0	0	0	No
WBGene00219352	Y7A5A.21	pseudogene	X:15820053-15820465	0.457343	0.181291	1.1339	0.500598	NA	Low_Counts	1.83	0.92	0	0	0	0	No
WBGene00005416	srh-206	protein_coding	V:16953754-16954866	0	NA	NA	NA	NA	All_Zero	0	0	0	0	0	0	No
WBGene00019441	K06B9.4	pseudogene	IV:4189939-4192931	684.904	-1.88099	-3.68329	9.73585e-41	5.60173e-39	Tested	266.46	276.61	317.64	855.04	1210.27	1183.4	Down
WBGene00005415	srh-204	protein_coding	V:4239150-4240392	0	NA	NA	NA	NA	All_Zero	0	0	0	0	0	0	No
WBGene00005411	srh-200	protein_coding	V:7652338-7653667	0	NA	NA	NA	NA	All_Zero	0	0	0	0	0	0	No
WBGene00044370	C41H7.9	protein_coding	II:3012081-3012233	0	NA	NA	NA	NA	All_Zero	0	0	0	0	0	0	No
WBGene00021568	srt-2	protein_coding	V:2544004-2546063	0	NA	NA	NA	NA	All_Zero	0	0	0	0	0	0	No
WBGene00021569	Y45G12C.6	protein_coding	V:2540084-2543004	0	NA	NA	NA	NA	All_Zero	0	0	0	0	0	0	No
WBGene00021566	Y45G12C.3	protein_coding	V:2556174-2557415	0	NA	NA	NA	NA	All_Zero	0	0	0	0	0	0	No
WBGene00020211	T04C9.3	protein_coding	III:5985640-5985858	0	NA	NA	NA	NA	All_Zero	0	0	0	0	0	0	No
WBGene00020210	T04C9.2	protein_coding	III:5991880-5992230	0	NA	NA	NA	NA	All_Zero	0	0	0	0	0	0	No
WBGene00005658	srr-7	protein_coding	V:15128171-15129986	0	NA	NA	NA	NA	All_Zero	0	0	0	0	0	0	No
WBGene00022210	Y73B3A.8	protein_coding	X:140434-140683	0	NA	NA	NA	NA	All_Zero	0	0	0	0	0	0	No
WBGene00009684	msd-3	protein_coding	IV:10035638-10035967	0	NA	NA	NA	NA	All_Zero	0	0	0	0	0	0	No
WBGene00011565	nhr-272	protein_coding	X:12703330-12704821	0	NA	NA	NA	NA	All_Zero	0	0	0	0	0	0	No
WBGene00012039	T26E3.6	protein_coding	I:12661254-12661729	0	NA	NA	NA	NA	All_Zero	0	0	0	0	0	0	No
WBGene00018169	nspb-2	protein_coding	IV:6591679-6592081	0	NA	NA	NA	NA	All_Zero	0	0	0	0	0	0	No
WBGene00019419	K05F6.8	protein_coding	II:1567324-1567746	0	NA	NA	NA	NA	All_Zero	0	0	0	0	0	0	No
WBGene00015655	C09G12.5	protein_coding	IV:3479335-3479730	0	NA	NA	NA	NA	All_Zero	0	0	0	0	0	0	No
WBGene00013071	Y51A2B.8	protein_coding	V:18379119-18379289	0	NA	NA	NA	NA	All_Zero	0	0	0	0	0	0	No
WBGene00016647	fbxc-4	protein_coding	IV:899543-900918	0	NA	NA	NA	NA	All_Zero	0	0	0	0	0	0	No
WBGene00016646	fbxc-5	protein_coding	IV:903696-905071	0	NA	NA	NA	NA	All_Zero	0	0	0	0	0	0	No
WBGene00016649	fbxc-1	protein_coding	IV:891239-892614	0	NA	NA	NA	NA	All_Zero	0	0	0	0	0	0	No
WBGene00016648	fbxc-2	protein_coding	IV:895391-896766	0	NA	NA	NA	NA	All_Zero	0	0	0	0	0	0	No
WBGene00197764	F49E2.7	ncRNA	X:9580825-9580961	0	NA	NA	NA	NA	All_Zero	0	0	0	0	0	0	No
WBGene00045898	21ur-1647	piRNA	IV:14285016-14285036	0.153163	0.0463859	1.03267	0.853416	NA	Low_Counts	0	0.92	0	0	0	0	No
WBGene00045899	21ur-3253	piRNA	IV:14942540-14942560	0	NA	NA	NA	NA	All_Zero	0	0	0	0	0	0	No
WBGene00045896	21ur-2957	piRNA	IV:14031169-14031189	0	NA	NA	NA	NA	All_Zero	0	0	0	0	0	0	No
WBGene00045897	21ur-3781	piRNA	IV:13760220-13760240	0	NA	NA	NA	NA	All_Zero	0	0	0	0	0	0	No
WBGene00045894	21ur-3545	piRNA	IV:16906664-16906684	0	NA	NA	NA	NA	All_Zero	0	0	0	0	0	0	No
WBGene00045895	21ur-3246	piRNA	IV:16138905-16138925	0	NA	NA	NA	NA	All_Zero	0	0	0	0	0	0	No
WBGene00045892	21ur-1005	piRNA	IV:14749919-14749939	0	NA	NA	NA	NA	All_Zero	0	0	0	0	0	0	No
WBGene00045893	21ur-1904	piRNA	IV:14915534-14915554	0	NA	NA	NA	NA	All_Zero	0	0	0	0	0	0	No
WBGene00045890	21ur-5113	piRNA	IV:14578763-14578783	0	NA	NA	NA	NA	All_Zero	0	0	0	0	0	0	No
WBGene00045891	21ur-4772	piRNA	IV:14714760-14714780	0	NA	NA	NA	NA	All_Zero	0	0	0	0	0	0	No
WBGene00166113	21ur-11599	piRNA	IV:15540778-15540798	0	NA	NA	NA	NA	All_Zero	0	0	0	0	0	0	No
WBGene00166112	21ur-12289	piRNA	IV:17032461-17032481	0	NA	NA	NA	NA	All_Zero	0	0	0	0	0	0	No
WBGene00017511	srbc-41	protein_coding	V:1612803-1614826	0	NA	NA	NA	NA	All_Zero	0	0	0	0	0	0	No
WBGene00017517	F16G10.2	protein_coding	II:2375273-2376411	0	NA	NA	NA	NA	All_Zero	0	0	0	0	0	0	No
WBGene00166117	21ur-12251	piRNA	IV:6016871-6016891	0	NA	NA	NA	NA	All_Zero	0	0	0	0	0	0	No
WBGene00166116	21ur-15694	piRNA	IV:15155685-15155705	0	NA	NA	NA	NA	All_Zero	0	0	0	0	0	0	No
WBGene00017518	F16G10.3	protein_coding	II:2372390-2374340	0	NA	NA	NA	NA	All_Zero	0	0	0	0	0	0	No
WBGene00017519	hpo-25	protein_coding	II:2369256-2370089	0	NA	NA	NA	NA	All_Zero	0	0	0	0	0	0	No
WBGene00005958	srx-67	protein_coding	V:3916839-3918446	0	NA	NA	NA	NA	All_Zero	0	0	0	0	0	0	No
WBGene00019359	K03C7.3	protein_coding	X:3827231-3829300	0	NA	NA	NA	NA	All_Zero	0	0	0	0	0	0	No
WBGene00020536	T16A1.5	protein_coding	II:2083595-2083826	0	NA	NA	NA	NA	All_Zero	0	0	0	0	0	0	No
WBGene00235342	Y69A2AR.50	protein_coding	IV:2562371-2562646	0	NA	NA	NA	NA	All_Zero	0	0	0	0	0	0	No
WBGene00007770	nhr-259	protein_coding	I:11436782-11437407	0	NA	NA	NA	NA	All_Zero	0	0	0	0	0	0	No
WBGene00011245	R11D1.4	protein_coding	V:12713035-12714220	0	NA	NA	NA	NA	All_Zero	0	0	0	0	0	0	No
WBGene00012913	Y46G5A.23	protein_coding	II:12828553-12828963	0	NA	NA	NA	NA	All_Zero	0	0	0	0	0	0	No
WBGene00015031	B0207.8	protein_coding	I:5951136-5951742	0	NA	NA	NA	NA	All_Zero	0	0	0	0	0	0	No
WBGene00048448	21ur-1239	piRNA	IV:14816890-14816910	0	NA	NA	NA	NA	All_Zero	0	0	0	0	0	0	No
WBGene00048449	21ur-4678	piRNA	IV:16245497-16245517	0	NA	NA	NA	NA	All_Zero	0	0	0	0	0	0	No
WBGene00048442	21ur-3826	piRNA	IV:17179611-17179631	0	NA	NA	NA	NA	All_Zero	0	0	0	0	0	0	No
WBGene00048443	21ur-3468	piRNA	IV:14763859-14763879	0	NA	NA	NA	NA	All_Zero	0	0	0	0	0	0	No
WBGene00048440	21ur-2334	piRNA	IV:14625654-14625674	0	NA	NA	NA	NA	All_Zero	0	0	0	0	0	0	No
WBGene00048441	21ur-3380	piRNA	IV:15564401-15564421	0	NA	NA	NA	NA	All_Zero	0	0	0	0	0	0	No
WBGene00048446	21ur-2405	piRNA	IV:15669213-15669233	0	NA	NA	NA	NA	All_Zero	0	0	0	0	0	0	No
WBGene00048447	21ur-8	piRNA	IV:17134389-17134409	0	NA	NA	NA	NA	All_Zero	0	0	0	0	0	0	No
WBGene00048444	21ur-218	piRNA	IV:15787637-15787657	0	NA	NA	NA	NA	All_Zero	0	0	0	0	0	0	No
WBGene00048445	21ur-915	piRNA	IV:16022307-16022327	0	NA	NA	NA	NA	All_Zero	0	0	0	0	0	0	No
WBGene00005847	srw-100	protein_coding	V:1711209-1715399	0	NA	NA	NA	NA	All_Zero	0	0	0	0	0	0	No
WBGene00013795	nhr-229	protein_coding	IV:17028931-17030594	0	NA	NA	NA	NA	All_Zero	0	0	0	0	0	0	No
WBGene00005946	srx-55	protein_coding	V:16979010-16980244	0	NA	NA	NA	NA	All_Zero	0	0	0	0	0	0	No
WBGene00044735	Y19D10A.17	protein_coding	V:2414154-2416011	0	NA	NA	NA	NA	All_Zero	0	0	0	0	0	0	No
WBGene00015959	srbc-10	protein_coding	V:7491875-7493024	0	NA	NA	NA	NA	All_Zero	0	0	0	0	0	0	No
WBGene00015316	srbc-30	protein_coding	V:3478031-3480446	0	NA	NA	NA	NA	All_Zero	0	0	0	0	0	0	No
WBGene00022624	ZC487.2	protein_coding	V:6720397-6723005	0	NA	NA	NA	NA	All_Zero	0	0	0	0	0	0	No
WBGene00022625	ZC487.3	protein_coding	V:6723466-6723764	0	NA	NA	NA	NA	All_Zero	0	0	0	0	0	0	No
WBGene00077562	ZC443.7	protein_coding	V:12806490-12808277	0	NA	NA	NA	NA	All_Zero	0	0	0	0	0	0	No
WBGene00077565	W07G4.7	protein_coding	V:13034267-13034704	0	NA	NA	NA	NA	All_Zero	0	0	0	0	0	0	No
WBGene00005359	srh-142	protein_coding	V:16459388-16460965	0	NA	NA	NA	NA	All_Zero	0	0	0	0	0	0	No
WBGene00008815	srz-103	protein_coding	V:16677623-16679337	0	NA	NA	NA	NA	All_Zero	0	0	0	0	0	0	No
WBGene00206506	F59A1.18	protein_coding	V:17686256-17686939	0	NA	NA	NA	NA	All_Zero	0	0	0	0	0	0	No
WBGene00206503	T26E4.18	protein_coding	V:15803711-15803848	0	NA	NA	NA	NA	All_Zero	0	0	0	0	0	0	No
WBGene00020622	T20D4.17	pseudogene	V:3395275-3395966	0.790503	0.196306	1.14576	0.566717	NA	Low_Counts	2.74	0.92	0	0	1.09	0	No
WBGene00044668	C18A3.11	protein_coding	II:5731033-5731741	0	NA	NA	NA	NA	All_Zero	0	0	0	0	0	0	No
WBGene00044669	T28D9.12	protein_coding	II:6470095-6470506	0	NA	NA	NA	NA	All_Zero	0	0	0	0	0	0	No
WBGene00019784	M70.2	protein_coding	IV:2243060-2243699	0	NA	NA	NA	NA	All_Zero	0	0	0	0	0	0	No
WBGene00010618	K07A1.14	pseudogene	I:9604810-9605179	0	NA	NA	NA	NA	All_Zero	0	0	0	0	0	0	No
WBGene00019788	M116.1	protein_coding	IV:8410578-8412167	0	NA	NA	NA	NA	All_Zero	0	0	0	0	0	0	No
WBGene00044089	srbc-31	protein_coding	V:3476405-3477596	0	NA	NA	NA	NA	All_Zero	0	0	0	0	0	0	No
WBGene00017203	F07C4.10	protein_coding	V:7638944-7639869	0	NA	NA	NA	NA	All_Zero	0	0	0	0	0	0	No
WBGene00017204	F07C4.11	protein_coding	V:7642558-7643516	0	NA	NA	NA	NA	All_Zero	0	0	0	0	0	0	No
WBGene00018389	F43C11.12	protein_coding	II:2365573-2366720	0	NA	NA	NA	NA	All_Zero	0	0	0	0	0	0	No
WBGene00007127	srbc-78	protein_coding	V:20487645-20489202	0	NA	NA	NA	NA	All_Zero	0	0	0	0	0	0	No
WBGene00194871	R107.9	protein_coding	III:9037958-9038566	0	NA	NA	NA	NA	All_Zero	0	0	0	0	0	0	No
WBGene00013626	srz-54	protein_coding	V:16980668-16981880	0	NA	NA	NA	NA	All_Zero	0	0	0	0	0	0	No
WBGene00005554	sri-42	protein_coding	II:3140918-3142955	0	NA	NA	NA	NA	All_Zero	0	0	0	0	0	0	No
WBGene00167240	21ur-10013	piRNA	IV:4877595-4877615	0	NA	NA	NA	NA	All_Zero	0	0	0	0	0	0	No
WBGene00167241	21ur-9418	piRNA	IV:6274997-6275017	0	NA	NA	NA	NA	All_Zero	0	0	0	0	0	0	No
WBGene00167242	21ur-13483	piRNA	IV:13631073-13631093	0	NA	NA	NA	NA	All_Zero	0	0	0	0	0	0	No
WBGene00167243	21ur-14816	piRNA	IV:16916881-16916901	0	NA	NA	NA	NA	All_Zero	0	0	0	0	0	0	No
WBGene00219381	C47A10.16	protein_coding	V:17764831-17765177	0	NA	NA	NA	NA	All_Zero	0	0	0	0	0	0	No
WBGene00007243	nspb-7	protein_coding	II:14578313-14578597	0	NA	NA	NA	NA	All_Zero	0	0	0	0	0	0	No
WBGene00167246	21ur-6893	piRNA	IV:15729397-15729417	0	NA	NA	NA	NA	All_Zero	0	0	0	0	0	0	No
WBGene00167247	21ur-6529	piRNA	IV:14121958-14121978	0	NA	NA	NA	NA	All_Zero	0	0	0	0	0	0	No
WBGene00195250	C13C4.8	protein_coding	V:12118018-12118987	0	NA	NA	NA	NA	All_Zero	0	0	0	0	0	0	No
WBGene00167249	21ur-7829	piRNA	IV:15587533-15587553	0	NA	NA	NA	NA	All_Zero	0	0	0	0	0	0	No
WBGene00005358	srh-141	protein_coding	V:16443926-16445734	0	NA	NA	NA	NA	All_Zero	0	0	0	0	0	0	No
WBGene00050897	C47A10.13	pseudogene	V:17789494-17789738	0.153163	0.0463859	1.03267	0.853416	NA	Low_Counts	0	0.92	0	0	0	0	No
WBGene00050890	F17C11.16	pseudogene	V:10939245-10939612	0.458416	0.181822	1.13432	0.499664	NA	Low_Counts	0.91	1.84	0	0	0	0	No
WBGene00005357	srh-140	protein_coding	V:15722188-15723999	0	NA	NA	NA	NA	All_Zero	0	0	0	0	0	0	No
WBGene00012575	Y37H2C.4	protein_coding	V:18270703-18272256	0	NA	NA	NA	NA	All_Zero	0	0	0	0	0	0	No
WBGene00012579	Y38E10A.1	protein_coding	II:12570198-12570623	0	NA	NA	NA	NA	All_Zero	0	0	0	0	0	0	No
WBGene00198691	F37E3.4	ncRNA	I:6432139-6432212	0	NA	NA	NA	NA	All_Zero	0	0	0	0	0	0	No
WBGene00198690	F42H10.13	ncRNA	III:8501505-8501587	0	NA	NA	NA	NA	All_Zero	0	0	0	0	0	0	No
WBGene00197418	F01E11.9	ncRNA	X:6969761-6969976	0	NA	NA	NA	NA	All_Zero	0	0	0	0	0	0	No
WBGene00197419	C54G7.10	ncRNA	X:5541165-5541307	0	NA	NA	NA	NA	All_Zero	0	0	0	0	0	0	No
WBGene00198695	C01C4.4	ncRNA	X:3703309-3703396	0	NA	NA	NA	NA	All_Zero	0	0	0	0	0	0	No
WBGene00198694	C25A11.8	ncRNA	X:9098986-9099201	0	NA	NA	NA	NA	All_Zero	0	0	0	0	0	0	No
WBGene00198697	ZK867.15	ncRNA	X:7216687-7216866	0	NA	NA	NA	NA	All_Zero	0	0	0	0	0	0	No
WBGene00198696	Y53C12B.9	ncRNA	II:9730005-9730216	0	NA	NA	NA	NA	All_Zero	0	0	0	0	0	0	No
WBGene00197412	T24F1.9	ncRNA	II:11314157-11314295	0	NA	NA	NA	NA	All_Zero	0	0	0	0	0	0	No
WBGene00197413	C02B4.6	ncRNA	X:12655297-12655587	0	NA	NA	NA	NA	All_Zero	0	0	0	0	0	0	No
WBGene00197410	F10C1.15	ncRNA	II:5768222-5768345	0.15209	0.0463859	1.03267	0.853416	NA	Low_Counts	0.91	0	0	0	0	0	No
WBGene00197411	W03G9.11	ncRNA	I:4975375-4975508	0	NA	NA	NA	NA	All_Zero	0	0	0	0	0	0	No
WBGene00197416	F16F9.9	ncRNA	X:8442206-8442344	0	NA	NA	NA	NA	All_Zero	0	0	0	0	0	0	No
WBGene00197417	H28G03.7	ncRNA	X:5209712-5209789	0	NA	NA	NA	NA	All_Zero	0	0	0	0	0	0	No
WBGene00197414	C43C3.7	ncRNA	X:9699773-9699889	0	NA	NA	NA	NA	All_Zero	0	0	0	0	0	0	No
WBGene00197415	F35A5.10	ncRNA	X:3793543-3793641	0	NA	NA	NA	NA	All_Zero	0	0	0	0	0	0	No
WBGene00197891	C29F3.9	ncRNA	V:15359678-15359827	0	NA	NA	NA	NA	All_Zero	0	0	0	0	0	0	No
WBGene00044786	ZK1053.7	protein_coding	I:13237054-13238302	0	NA	NA	NA	NA	All_Zero	0	0	0	0	0	0	No
WBGene00169426	21ur-15109	piRNA	IV:16468187-16468207	0	NA	NA	NA	NA	All_Zero	0	0	0	0	0	0	No
WBGene00169427	21ur-13248	piRNA	IV:15380585-15380605	0	NA	NA	NA	NA	All_Zero	0	0	0	0	0	0	No
WBGene00196868	C35A11.6	ncRNA	V:5403849-5403997	0	NA	NA	NA	NA	All_Zero	0	0	0	0	0	0	No
WBGene00169424	21ur-8467	piRNA	IV:4841663-4841683	0	NA	NA	NA	NA	All_Zero	0	0	0	0	0	0	No
WBGene00169425	21ur-6215	piRNA	IV:16806565-16806585	0	NA	NA	NA	NA	All_Zero	0	0	0	0	0	0	No
WBGene00169422	21ur-15323	piRNA	V:4080247-4080267	0	NA	NA	NA	NA	All_Zero	0	0	0	0	0	0	No
WBGene00169423	21ur-9605	piRNA	IV:15117983-15118003	0	NA	NA	NA	NA	All_Zero	0	0	0	0	0	0	No
WBGene00169420	21ur-5891	piRNA	IV:16878456-16878476	0	NA	NA	NA	NA	All_Zero	0	0	0	0	0	0	No
WBGene00167938	21ur-6798	piRNA	IV:6032951-6032971	0	NA	NA	NA	NA	All_Zero	0	0	0	0	0	0	No
WBGene00167939	21ur-11154	piRNA	IV:13691047-13691067	0	NA	NA	NA	NA	All_Zero	0	0	0	0	0	0	No
WBGene00167936	21ur-15561	piRNA	IV:15747499-15747519	0	NA	NA	NA	NA	All_Zero	0	0	0	0	0	0	No
WBGene00167937	21ur-11478	piRNA	IV:14589367-14589387	0	NA	NA	NA	NA	All_Zero	0	0	0	0	0	0	No
WBGene00167934	21ur-9424	piRNA	IV:16393961-16393981	0	NA	NA	NA	NA	All_Zero	0	0	0	0	0	0	No
WBGene00167935	21ur-7801	piRNA	IV:16433963-16433983	0	NA	NA	NA	NA	All_Zero	0	0	0	0	0	0	No
WBGene00167932	21ur-11321	piRNA	IV:14012104-14012124	0	NA	NA	NA	NA	All_Zero	0	0	0	0	0	0	No
WBGene00167933	21ur-10078	piRNA	IV:16147023-16147043	0	NA	NA	NA	NA	All_Zero	0	0	0	0	0	0	No
WBGene00167930	21ur-9074	piRNA	IV:14258673-14258693	0	NA	NA	NA	NA	All_Zero	0	0	0	0	0	0	No
WBGene00167931	21ur-12502	piRNA	IV:5917519-5917539	0	NA	NA	NA	NA	All_Zero	0	0	0	0	0	0	No
WBGene00165476	21ur-7268	piRNA	IV:6165581-6165601	0	NA	NA	NA	NA	All_Zero	0	0	0	0	0	0	No
WBGene00219916	F26D10.23	ncRNA	IV:17278413-17278502	0	NA	NA	NA	NA	All_Zero	0	0	0	0	0	0	No
WBGene00168229	21ur-13382	piRNA	IV:17016775-17016795	0	NA	NA	NA	NA	All_Zero	0	0	0	0	0	0	No
WBGene00168228	21ur-14532	piRNA	IV:6837922-6837942	0	NA	NA	NA	NA	All_Zero	0	0	0	0	0	0	No
WBGene00021194	Y16E11A.2	protein_coding	II:1979245-1984118	0	NA	NA	NA	NA	All_Zero	0	0	0	0	0	0	No
WBGene00168223	21ur-15280	piRNA	IV:15205079-15205099	0	NA	NA	NA	NA	All_Zero	0	0	0	0	0	0	No
WBGene00168222	21ur-13945	piRNA	IV:14239845-14239865	0	NA	NA	NA	NA	All_Zero	0	0	0	0	0	0	No
WBGene00168221	21ur-8057	piRNA	IV:16059524-16059544	0	NA	NA	NA	NA	All_Zero	0	0	0	0	0	0	No
WBGene00168220	21ur-7845	piRNA	IV:15840450-15840470	0	NA	NA	NA	NA	All_Zero	0	0	0	0	0	0	No
WBGene00168227	21ur-5538	piRNA	IV:5761642-5761662	0	NA	NA	NA	NA	All_Zero	0	0	0	0	0	0	No
WBGene00168226	21ur-11533	piRNA	IV:16116678-16116698	0	NA	NA	NA	NA	All_Zero	0	0	0	0	0	0	No
WBGene00168225	21ur-11797	piRNA	IV:15271981-15272001	0	NA	NA	NA	NA	All_Zero	0	0	0	0	0	0	No
WBGene00168224	21ur-13343	piRNA	V:16182498-16182518	0	NA	NA	NA	NA	All_Zero	0	0	0	0	0	0	No
WBGene00169578	21ur-7740	piRNA	IV:14220502-14220522	0.349705	-0.131139	-1.09516	0.60143	NA	Low_Counts	0	0	0	0	0	2.1	No
WBGene00169579	21ur-15035	piRNA	V:11474694-11474714	0	NA	NA	NA	NA	All_Zero	0	0	0	0	0	0	No
WBGene00169570	21ur-9428	piRNA	IV:14493931-14493951	0	NA	NA	NA	NA	All_Zero	0	0	0	0	0	0	No
WBGene00169571	21ur-8155	piRNA	IV:13942422-13942442	0	NA	NA	NA	NA	All_Zero	0	0	0	0	0	0	No
WBGene00169572	21ur-14844	piRNA	IV:5862574-5862594	0	NA	NA	NA	NA	All_Zero	0	0	0	0	0	0	No
WBGene00169573	21ur-10731	piRNA	IV:6399655-6399675	0	NA	NA	NA	NA	All_Zero	0	0	0	0	0	0	No
WBGene00169574	21ur-10542	piRNA	IV:14224476-14224496	0	NA	NA	NA	NA	All_Zero	0	0	0	0	0	0	No
WBGene00169575	21ur-8349	piRNA	IV:15751726-15751746	0	NA	NA	NA	NA	All_Zero	0	0	0	0	0	0	No
WBGene00169576	21ur-11239	piRNA	IV:5149013-5149033	0	NA	NA	NA	NA	All_Zero	0	0	0	0	0	0	No
WBGene00169577	21ur-11126	piRNA	IV:17206850-17206870	0	NA	NA	NA	NA	All_Zero	0	0	0	0	0	0	No
WBGene00199519	F01G12.14	ncRNA	X:16387977-16388185	0	NA	NA	NA	NA	All_Zero	0	0	0	0	0	0	No
WBGene00165470	21ur-8410	piRNA	IV:5873199-5873219	0	NA	NA	NA	NA	All_Zero	0	0	0	0	0	0	No
WBGene00201478	D2005.9	ncRNA	I:7798813-7798947	0	NA	NA	NA	NA	All_Zero	0	0	0	0	0	0	No
WBGene00201479	ZC449.9	ncRNA	X:5040234-5040514	0	NA	NA	NA	NA	All_Zero	0	0	0	0	0	0	No
WBGene00201476	B0524.9	ncRNA	III:1887736-1887818	0	NA	NA	NA	NA	All_Zero	0	0	0	0	0	0	No
WBGene00201477	F08G5.20	ncRNA	IV:12418418-12418563	0.18107	-0.0719638	-1.05115	0.774386	NA	Low_Counts	0	0	0	0	1.09	0	No
WBGene00201474	K07E12.7	ncRNA	III:6738396-6738536	0	NA	NA	NA	NA	All_Zero	0	0	0	0	0	0	No
WBGene00196364	C32C4.10	ncRNA	V:10648576-10648773	0	NA	NA	NA	NA	All_Zero	0	0	0	0	0	0	No
WBGene00201472	F49E10.22	ncRNA	X:5876096-5876223	0	NA	NA	NA	NA	All_Zero	0	0	0	0	0	0	No
WBGene00201473	R02D5.21	ncRNA	V:14505851-14506035	0	NA	NA	NA	NA	All_Zero	0	0	0	0	0	0	No
WBGene00201470	T01A4.5	ncRNA	I:4494898-4495058	0	NA	NA	NA	NA	All_Zero	0	0	0	0	0	0	No
WBGene00201471	Y97E10AL.5	ncRNA	V:7987301-7987450	0	NA	NA	NA	NA	All_Zero	0	0	0	0	0	0	No
WBGene00049188	21ur-4483	piRNA	IV:16446559-16446579	0	NA	NA	NA	NA	All_Zero	0	0	0	0	0	0	No
WBGene00049189	21ur-4991	piRNA	IV:14508849-14508869	0	NA	NA	NA	NA	All_Zero	0	0	0	0	0	0	No
WBGene00013628	Y102A5C.27	protein_coding	V:16988240-16988714	0	NA	NA	NA	NA	All_Zero	0	0	0	0	0	0	No
WBGene00049180	21ur-443	piRNA	IV:14036964-14036984	0	NA	NA	NA	NA	All_Zero	0	0	0	0	0	0	No
WBGene00049181	21ur-448	piRNA	IV:13691592-13691612	0	NA	NA	NA	NA	All_Zero	0	0	0	0	0	0	No
WBGene00049182	21ur-1657	piRNA	IV:15254899-15254919	0	NA	NA	NA	NA	All_Zero	0	0	0	0	0	0	No
WBGene00049183	21ur-4647	piRNA	IV:13641250-13641270	0	NA	NA	NA	NA	All_Zero	0	0	0	0	0	0	No
WBGene00049184	21ur-4998	piRNA	IV:15840748-15840768	0	NA	NA	NA	NA	All_Zero	0	0	0	0	0	0	No
WBGene00049185	21ur-91	piRNA	IV:16058177-16058197	0	NA	NA	NA	NA	All_Zero	0	0	0	0	0	0	No
WBGene00049186	21ur-3276	piRNA	IV:16156085-16156105	0	NA	NA	NA	NA	All_Zero	0	0	0	0	0	0	No
WBGene00049187	21ur-4096	piRNA	IV:14475460-14475480	0	NA	NA	NA	NA	All_Zero	0	0	0	0	0	0	No
WBGene00199618	K10G6.6	ncRNA	II:3984329-3984520	0	NA	NA	NA	NA	All_Zero	0	0	0	0	0	0	No
WBGene00016051	srt-27	protein_coding	V:2719696-2720863	0	NA	NA	NA	NA	All_Zero	0	0	0	0	0	0	No
WBGene00194999	B0205.15	snRNA	I:10724479-10724586	0	NA	NA	NA	NA	All_Zero	0	0	0	0	0	0	No
WBGene00199513	R08D7.8	ncRNA	III:8985092-8985191	0.156164	0.0463859	1.03267	0.853416	NA	Low_Counts	0	0	0.94	0	0	0	No
WBGene00194992	H27M09.6	snRNA	I:6847139-6847303	0	NA	NA	NA	NA	All_Zero	0	0	0	0	0	0	No
WBGene00194993	T27E4.11	snRNA	V:9086858-9087021	0.354055	-0.131139	-1.09516	0.60143	NA	Low_Counts	0	0	0	2.12	0	0	No
WBGene00194990	B0213.23	snRNA	V:3962607-3962711	0	NA	NA	NA	NA	All_Zero	0	0	0	0	0	0	No
WBGene00194991	B0213.24	snRNA	V:3969326-3969427	0	NA	NA	NA	NA	All_Zero	0	0	0	0	0	0	No
WBGene00194996	Y69A2AR.36	snRNA	IV:2655065-2655185	0	NA	NA	NA	NA	All_Zero	0	0	0	0	0	0	No
WBGene00194997	F42C5.12	snRNA	IV:7316732-7316853	1.40916	0.49859	1.41283	0.245623	NA	Low_Counts	2.74	2.76	1.87	0	1.09	0	No
WBGene00194994	T27E4.12	snRNA	V:9091454-9091623	0	NA	NA	NA	NA	All_Zero	0	0	0	0	0	0	No
WBGene00194995	C05G6.4	snRNA	IV:624084-624269	0	NA	NA	NA	NA	All_Zero	0	0	0	0	0	0	No
WBGene00022318	Y82E9BL.1	protein_coding	III:1354997-1355420	0	NA	NA	NA	NA	All_Zero	0	0	0	0	0	0	No
WBGene00022317	Y81B9A.3	protein_coding	X:9182440-9182947	0	NA	NA	NA	NA	All_Zero	0	0	0	0	0	0	No
WBGene00077455	Y69H2.17	protein_coding	V:18685060-18686349	0	NA	NA	NA	NA	All_Zero	0	0	0	0	0	0	No
WBGene00001900	his-26	protein_coding	II:13825532-13825843	0	NA	NA	NA	NA	All_Zero	0	0	0	0	0	0	No
WBGene00001902	his-28	protein_coding	V:8889488-8889799	0	NA	NA	NA	NA	All_Zero	0	0	0	0	0	0	No
WBGene00001908	his-34	protein_coding	IV:8335972-8336340	0	NA	NA	NA	NA	All_Zero	0	0	0	0	0	0	No
WBGene00006022	srx-131	protein_coding	V:13845436-13846727	0	NA	NA	NA	NA	All_Zero	0	0	0	0	0	0	No
WBGene00006024	srx-133	protein_coding	V:13848679-13849969	0	NA	NA	NA	NA	All_Zero	0	0	0	0	0	0	No
WBGene00006025	srx-134	protein_coding	V:13854878-13856476	0	NA	NA	NA	NA	All_Zero	0	0	0	0	0	0	No
WBGene00046208	21ur-1304	piRNA	IV:14711385-14711405	0	NA	NA	NA	NA	All_Zero	0	0	0	0	0	0	No
WBGene00046209	21ur-333	piRNA	IV:14269555-14269575	0	NA	NA	NA	NA	All_Zero	0	0	0	0	0	0	No
WBGene00006028	srx-137	protein_coding	V:13862805-13864110	0	NA	NA	NA	NA	All_Zero	0	0	0	0	0	0	No
WBGene00005598	srj-10	protein_coding	V:16072765-16073956	0	NA	NA	NA	NA	All_Zero	0	0	0	0	0	0	No
WBGene00049452	21ur-1376	piRNA	IV:17184557-17184577	0	NA	NA	NA	NA	All_Zero	0	0	0	0	0	0	No
WBGene00049453	21ur-2093	piRNA	IV:15585505-15585525	0	NA	NA	NA	NA	All_Zero	0	0	0	0	0	0	No
WBGene00049450	21ur-1344	piRNA	IV:16630375-16630395	0	NA	NA	NA	NA	All_Zero	0	0	0	0	0	0	No
WBGene00049451	21ur-3363	piRNA	IV:14462876-14462896	0	NA	NA	NA	NA	All_Zero	0	0	0	0	0	0	No
WBGene00049456	21ur-950	piRNA	IV:5101932-5101952	0	NA	NA	NA	NA	All_Zero	0	0	0	0	0	0	No
WBGene00049457	21ur-2211	piRNA	IV:16437317-16437337	0	NA	NA	NA	NA	All_Zero	0	0	0	0	0	0	No
WBGene00049454	21ur-3535	piRNA	IV:14917500-14917520	0	NA	NA	NA	NA	All_Zero	0	0	0	0	0	0	No
WBGene00049455	21ur-1951	piRNA	IV:15606461-15606481	0	NA	NA	NA	NA	All_Zero	0	0	0	0	0	0	No
WBGene00049458	21ur-2581	piRNA	IV:15071400-15071420	0	NA	NA	NA	NA	All_Zero	0	0	0	0	0	0	No
WBGene00049459	21ur-4290	piRNA	IV:16569436-16569456	0	NA	NA	NA	NA	All_Zero	0	0	0	0	0	0	No
WBGene00199902	C26B9.9	ncRNA	X:5339399-5339538	0.156164	0.0463859	1.03267	0.853416	NA	Low_Counts	0	0	0.94	0	0	0	No
WBGene00174020	21ur-10486	piRNA	IV:6139755-6139775	0	NA	NA	NA	NA	All_Zero	0	0	0	0	0	0	No
WBGene00199900	F32B5.13	ncRNA	I:2682866-2683011	0	NA	NA	NA	NA	All_Zero	0	0	0	0	0	0	No
WBGene00199901	Y39G8C.10	ncRNA	II:14076597-14076746	0	NA	NA	NA	NA	All_Zero	0	0	0	0	0	0	No
WBGene00199906	T24D3.4	ncRNA	X:12436637-12436703	0	NA	NA	NA	NA	All_Zero	0	0	0	0	0	0	No
WBGene00199907	Y40H7A.308	ncRNA	IV:15187338-15187429	0	NA	NA	NA	NA	All_Zero	0	0	0	0	0	0	No
WBGene00050078	21ur-4811	piRNA	IV:14539651-14539671	0	NA	NA	NA	NA	All_Zero	0	0	0	0	0	0	No
WBGene00050079	21ur-3438	piRNA	IV:13833141-13833161	0	NA	NA	NA	NA	All_Zero	0	0	0	0	0	0	No
WBGene00050076	21ur-756	piRNA	IV:4895146-4895166	0	NA	NA	NA	NA	All_Zero	0	0	0	0	0	0	No
WBGene00050077	21ur-1405	piRNA	IV:15686323-15686343	0	NA	NA	NA	NA	All_Zero	0	0	0	0	0	0	No
WBGene00050074	21ur-1051	piRNA	IV:14100344-14100364	0	NA	NA	NA	NA	All_Zero	0	0	0	0	0	0	No
WBGene00050075	21ur-688	piRNA	IV:14399308-14399328	0	NA	NA	NA	NA	All_Zero	0	0	0	0	0	0	No
WBGene00050072	21ur-1493	piRNA	IV:15328997-15329017	0	NA	NA	NA	NA	All_Zero	0	0	0	0	0	0	No
WBGene00050073	21ur-1305	piRNA	IV:5155699-5155719	0	NA	NA	NA	NA	All_Zero	0	0	0	0	0	0	No
WBGene00050070	21ur-2191	piRNA	IV:5860415-5860435	0.305253	0.105561	1.07591	0.674146	NA	Low_Counts	0.91	0.92	0	0	0	0	No
WBGene00050071	21ur-3179	piRNA	IV:13939090-13939110	0	NA	NA	NA	NA	All_Zero	0	0	0	0	0	0	No
WBGene00174023	21ur-15670	piRNA	IV:7818618-7818638	0	NA	NA	NA	NA	All_Zero	0	0	0	0	0	0	No
WBGene00174024	21ur-9142	piRNA	IV:15889421-15889441	0	NA	NA	NA	NA	All_Zero	0	0	0	0	0	0	No
WBGene00165802	21ur-9919	piRNA	IV:15051564-15051584	0	NA	NA	NA	NA	All_Zero	0	0	0	0	0	0	No
WBGene00174025	21ur-10864	piRNA	IV:5342671-5342691	0	NA	NA	NA	NA	All_Zero	0	0	0	0	0	0	No
WBGene00165803	21ur-9264	piRNA	IV:14906013-14906033	0	NA	NA	NA	NA	All_Zero	0	0	0	0	0	0	No
WBGene00174026	21ur-15093	piRNA	V:3448742-3448762	0	NA	NA	NA	NA	All_Zero	0	0	0	0	0	0	No
WBGene00174027	21ur-14651	piRNA	IV:16610736-16610756	0	NA	NA	NA	NA	All_Zero	0	0	0	0	0	0	No
WBGene00202222	F58F12.11	ncRNA	II:6393271-6393340	0	NA	NA	NA	NA	All_Zero	0	0	0	0	0	0	No
WBGene00165309	21ur-15274	piRNA	IV:15401572-15401592	0	NA	NA	NA	NA	All_Zero	0	0	0	0	0	0	No
WBGene00165308	21ur-9080	piRNA	IV:15727611-15727631	0	NA	NA	NA	NA	All_Zero	0	0	0	0	0	0	No
WBGene00199619	F54E7.13	ncRNA	III:5662456-5662679	0	NA	NA	NA	NA	All_Zero	0	0	0	0	0	0	No
WBGene00202223	K10G6.8	ncRNA	II:3981050-3981101	0	NA	NA	NA	NA	All_Zero	0	0	0	0	0	0	No
WBGene00165303	21ur-13651	piRNA	III:8785173-8785193	0	NA	NA	NA	NA	All_Zero	0	0	0	0	0	0	No
WBGene00165302	21ur-13790	piRNA	IV:4938069-4938089	0	NA	NA	NA	NA	All_Zero	0	0	0	0	0	0	No
WBGene00165301	21ur-14327	piRNA	IV:15191403-15191423	0	NA	NA	NA	NA	All_Zero	0	0	0	0	0	0	No
WBGene00165300	21ur-11950	piRNA	IV:5508114-5508134	0	NA	NA	NA	NA	All_Zero	0	0	0	0	0	0	No
WBGene00165307	21ur-10188	piRNA	IV:15880137-15880157	0	NA	NA	NA	NA	All_Zero	0	0	0	0	0	0	No
WBGene00165306	21ur-15026	piRNA	IV:7288238-7288258	0	NA	NA	NA	NA	All_Zero	0	0	0	0	0	0	No
WBGene00165305	21ur-15424	piRNA	IV:9166633-9166653	0	NA	NA	NA	NA	All_Zero	0	0	0	0	0	0	No
WBGene00165304	21ur-7566	piRNA	IV:14762180-14762200	0	NA	NA	NA	NA	All_Zero	0	0	0	0	0	0	No
WBGene00198195	T27D12.9	ncRNA	II:11835399-11835461	0	NA	NA	NA	NA	All_Zero	0	0	0	0	0	0	No
WBGene00202221	T01B10.14	ncRNA	X:8479168-8479311	0	NA	NA	NA	NA	All_Zero	0	0	0	0	0	0	No
WBGene00202226	C05A9.10	ncRNA	X:10849650-10849866	0	NA	NA	NA	NA	All_Zero	0	0	0	0	0	0	No
WBGene00005593	srj-5	protein_coding	V:651837-653040	0	NA	NA	NA	NA	All_Zero	0	0	0	0	0	0	No
WBGene00165734	21ur-9336	piRNA	IV:5081726-5081746	0	NA	NA	NA	NA	All_Zero	0	0	0	0	0	0	No
WBGene00202227	C03H12.3	ncRNA	X:15693460-15693609	0	NA	NA	NA	NA	All_Zero	0	0	0	0	0	0	No
WBGene00201419	K08B12.13	ncRNA	V:6257926-6258075	0	NA	NA	NA	NA	All_Zero	0	0	0	0	0	0	No
WBGene00202224	R05C11.5	ncRNA	IV:2083612-2083761	0	NA	NA	NA	NA	All_Zero	0	0	0	0	0	0	No
WBGene00202225	C40C9.16	ncRNA	X:13644953-13645221	0	NA	NA	NA	NA	All_Zero	0	0	0	0	0	0	No
WBGene00198192	F19D8.5	ncRNA	X:13823633-13823859	0	NA	NA	NA	NA	All_Zero	0	0	0	0	0	0	No
WBGene00005595	srj-7	protein_coding	V:3245003-3246722	0	NA	NA	NA	NA	All_Zero	0	0	0	0	0	0	No
WBGene00202228	B0454.25	ncRNA	II:3036836-3036904	0	NA	NA	NA	NA	All_Zero	0	0	0	0	0	0	No
WBGene00202229	F57G4.15	ncRNA	V:17629262-17629432	0	NA	NA	NA	NA	All_Zero	0	0	0	0	0	0	No
WBGene00012771	Y41E3.13	protein_coding	IV:15058294-15058694	0	NA	NA	NA	NA	All_Zero	0	0	0	0	0	0	No
WBGene00198193	C17H12.31	ncRNA	IV:6809739-6809875	0.15209	0.0463859	1.03267	0.853416	NA	Low_Counts	0.91	0	0	0	0	0	No
WBGene00018049	clec-138	protein_coding	II:4618882-4619800	0	NA	NA	NA	NA	All_Zero	0	0	0	0	0	0	No
WBGene00018048	clec-137	protein_coding	II:4617152-4618090	0	NA	NA	NA	NA	All_Zero	0	0	0	0	0	0	No
WBGene00017656	F21C10.6	protein_coding	V:9124480-9124994	0	NA	NA	NA	NA	All_Zero	0	0	0	0	0	0	No
WBGene00021234	irld-16	pseudogene	V:2313962-2318163	0	NA	NA	NA	NA	All_Zero	0	0	0	0	0	0	No
WBGene00017655	F21C10.5	protein_coding	V:9125645-9126006	0	NA	NA	NA	NA	All_Zero	0	0	0	0	0	0	No
WBGene00017652	F21C10.1	protein_coding	V:9132384-9133275	0	NA	NA	NA	NA	All_Zero	0	0	0	0	0	0	No
WBGene00195049	CC8.3	protein_coding	IV:3641396-3642307	0	NA	NA	NA	NA	All_Zero	0	0	0	0	0	0	No
WBGene00021230	Y19D10B.1	pseudogene	V:2311291-2313809	0.177027	-0.0719638	-1.05115	0.774386	NA	Low_Counts	0	0	0	1.06	0	0	No
WBGene00195046	F42A9.11	protein_coding	IV:8627644-8627839	0	NA	NA	NA	NA	All_Zero	0	0	0	0	0	0	No
WBGene00021233	Y19D10B.4	pseudogene	V:2304355-2309159	10.586	-1.68208	-3.20891	0.000811845	0.00199687	Tested	3.65	0.92	3.75	19.12	11.95	24.13	Down
WBGene00049275	21ur-332	piRNA	IV:14096671-14096691	0	NA	NA	NA	NA	All_Zero	0	0	0	0	0	0	No
WBGene00021243	Y22D7AL.3	protein_coding	III:1641463-1641735	0	NA	NA	NA	NA	All_Zero	0	0	0	0	0	0	No
WBGene00011169	R09D1.13	protein_coding	II:9443827-9445468	0	NA	NA	NA	NA	All_Zero	0	0	0	0	0	0	No
WBGene00019099	F59B1.6	protein_coding	V:3629473-3631691	0	NA	NA	NA	NA	All_Zero	0	0	0	0	0	0	No
WBGene00044578	K01A12.4	protein_coding	X:8610906-8611344	0	NA	NA	NA	NA	All_Zero	0	0	0	0	0	0	No
WBGene00044577	F43E12.1	protein_coding	X:7177641-7178922	0	NA	NA	NA	NA	All_Zero	0	0	0	0	0	0	No
WBGene00044575	F38B6.8	protein_coding	X:6680901-6682783	0	NA	NA	NA	NA	All_Zero	0	0	0	0	0	0	No
WBGene00008898	F16H6.8	protein_coding	V:18213677-18216275	0	NA	NA	NA	NA	All_Zero	0	0	0	0	0	0	No
WBGene00018942	F56C3.5	protein_coding	X:1362816-1363997	0	NA	NA	NA	NA	All_Zero	0	0	0	0	0	0	No
WBGene00018940	F56C3.3	protein_coding	X:1357771-1358532	0	NA	NA	NA	NA	All_Zero	0	0	0	0	0	0	No
WBGene00001907	his-33	protein_coding	IV:8335335-8335718	0	NA	NA	NA	NA	All_Zero	0	0	0	0	0	0	No
WBGene00001901	his-27	protein_coding	V:8890038-8890448	0	NA	NA	NA	NA	All_Zero	0	0	0	0	0	0	No
WBGene00001903	his-29	protein_coding	IV:8331044-8331412	0	NA	NA	NA	NA	All_Zero	0	0	0	0	0	0	No
WBGene00046288	21ur-2915	piRNA	IV:16733050-16733070	0.153163	0.0463859	1.03267	0.853416	NA	Low_Counts	0	0.92	0	0	0	0	No
WBGene00166658	21ur-8548	piRNA	IV:5407603-5407623	0	NA	NA	NA	NA	All_Zero	0	0	0	0	0	0	No
WBGene00166659	21ur-11662	piRNA	IV:5524765-5524785	0	NA	NA	NA	NA	All_Zero	0	0	0	0	0	0	No
WBGene00166650	21ur-6871	piRNA	IV:15384676-15384696	0	NA	NA	NA	NA	All_Zero	0	0	0	0	0	0	No
WBGene00166651	21ur-15394	piRNA	IV:13660415-13660435	0	NA	NA	NA	NA	All_Zero	0	0	0	0	0	0	No
WBGene00166652	21ur-10122	piRNA	IV:14681523-14681543	0	NA	NA	NA	NA	All_Zero	0	0	0	0	0	0	No
WBGene00166653	21ur-15337	piRNA	IV:13955409-13955429	0	NA	NA	NA	NA	All_Zero	0	0	0	0	0	0	No
WBGene00166654	21ur-13951	piRNA	IV:9479041-9479061	0	NA	NA	NA	NA	All_Zero	0	0	0	0	0	0	No
WBGene00166655	21ur-14468	piRNA	IV:15487969-15487989	0	NA	NA	NA	NA	All_Zero	0	0	0	0	0	0	No
WBGene00166656	21ur-10222	piRNA	IV:15795675-15795695	0	NA	NA	NA	NA	All_Zero	0	0	0	0	0	0	No
WBGene00166657	21ur-8082	piRNA	IV:16870040-16870060	0	NA	NA	NA	NA	All_Zero	0	0	0	0	0	0	No
WBGene00200436	C34B4.15	ncRNA	V:13077970-13078118	0	NA	NA	NA	NA	All_Zero	0	0	0	0	0	0	No
WBGene00173919	21ur-6363	piRNA	IV:13754232-13754252	0	NA	NA	NA	NA	All_Zero	0	0	0	0	0	0	No
WBGene00173918	21ur-13901	piRNA	IV:5117578-5117598	0	NA	NA	NA	NA	All_Zero	0	0	0	0	0	0	No
WBGene00173911	21ur-10008	piRNA	IV:15367392-15367412	0	NA	NA	NA	NA	All_Zero	0	0	0	0	0	0	No
WBGene00173910	21ur-7369	piRNA	IV:15302560-15302580	0	NA	NA	NA	NA	All_Zero	0	0	0	0	0	0	No
WBGene00173913	21ur-14901	piRNA	IV:16876015-16876035	0	NA	NA	NA	NA	All_Zero	0	0	0	0	0	0	No
WBGene00173912	21ur-15632	piRNA	IV:15211396-15211416	0	NA	NA	NA	NA	All_Zero	0	0	0	0	0	0	No
WBGene00173915	21ur-5974	piRNA	IV:14103958-14103978	0	NA	NA	NA	NA	All_Zero	0	0	0	0	0	0	No
WBGene00173914	21ur-9582	piRNA	IV:16732324-16732344	0	NA	NA	NA	NA	All_Zero	0	0	0	0	0	0	No
WBGene00173917	21ur-6397	piRNA	IV:13756158-13756178	0	NA	NA	NA	NA	All_Zero	0	0	0	0	0	0	No
WBGene00173916	21ur-12150	piRNA	IV:16370984-16371004	0	NA	NA	NA	NA	All_Zero	0	0	0	0	0	0	No
WBGene00198667	ZK287.13	ncRNA	V:9667345-9667399	0	NA	NA	NA	NA	All_Zero	0	0	0	0	0	0	No
WBGene00011363	ocam-1	protein_coding	V:14167228-14167729	0	NA	NA	NA	NA	All_Zero	0	0	0	0	0	0	No
WBGene00199768	F52F12.15	ncRNA	I:9914276-9914459	0	NA	NA	NA	NA	All_Zero	0	0	0	0	0	0	No
WBGene00174679	21ur-9467	piRNA	IV:15627321-15627341	0	NA	NA	NA	NA	All_Zero	0	0	0	0	0	0	No
WBGene00199691	F56B3.14	ncRNA	IV:784513-784607	0.15209	0.0463859	1.03267	0.853416	NA	Low_Counts	0.91	0	0	0	0	0	No
WBGene00174678	21ur-12512	piRNA	IV:17037186-17037206	0	NA	NA	NA	NA	All_Zero	0	0	0	0	0	0	No
WBGene00023092	K02D7.t1	tRNA	IV:322632-322703	0	NA	NA	NA	NA	All_Zero	0	0	0	0	0	0	No
WBGene00023093	K03F8.t1	tRNA	III:6513937-6514018	0	NA	NA	NA	NA	All_Zero	0	0	0	0	0	0	No
WBGene00023090	K01A12.t4	tRNA	X:8623998-8624069	0	NA	NA	NA	NA	All_Zero	0	0	0	0	0	0	No
WBGene00023091	K01A12.t5	tRNA	X:8623764-8623835	0	NA	NA	NA	NA	All_Zero	0	0	0	0	0	0	No
WBGene00023096	K04A8.t3	tRNA	V:6559757-6559828	0	NA	NA	NA	NA	All_Zero	0	0	0	0	0	0	No
WBGene00023097	K04C2.t1	tRNA	III:6888806-6888877	0	NA	NA	NA	NA	All_Zero	0	0	0	0	0	0	No
WBGene00023094	K03H6.t1	tRNA	IV:1514592-1514663	0	NA	NA	NA	NA	All_Zero	0	0	0	0	0	0	No
WBGene00023095	K04A8.t2	tRNA	V:6551854-6551935	0	NA	NA	NA	NA	All_Zero	0	0	0	0	0	0	No
WBGene00023098	K04C2.t2	tRNA	III:6888610-6888681	0	NA	NA	NA	NA	All_Zero	0	0	0	0	0	0	No
WBGene00023099	K04C2.t3	tRNA	III:6887728-6887800	0	NA	NA	NA	NA	All_Zero	0	0	0	0	0	0	No
WBGene00174674	21ur-7240	piRNA	IV:13681212-13681232	0	NA	NA	NA	NA	All_Zero	0	0	0	0	0	0	No
WBGene00174677	21ur-11705	piRNA	IV:17244536-17244556	0	NA	NA	NA	NA	All_Zero	0	0	0	0	0	0	No
WBGene00174676	21ur-13230	piRNA	IV:6938907-6938927	0	NA	NA	NA	NA	All_Zero	0	0	0	0	0	0	No
WBGene00201159	W05E10.18	ncRNA	V:11697486-11697633	0	NA	NA	NA	NA	All_Zero	0	0	0	0	0	0	No
WBGene00013277	sre-41	protein_coding	II:12388293-12389839	0	NA	NA	NA	NA	All_Zero	0	0	0	0	0	0	No
WBGene00016736	C47C12.2	protein_coding	X:7754046-7754284	0	NA	NA	NA	NA	All_Zero	0	0	0	0	0	0	No
WBGene00201158	F38B6.19	ncRNA	X:6702077-6702340	0	NA	NA	NA	NA	All_Zero	0	0	0	0	0	0	No
WBGene00012841	Y43F11A.1	protein_coding	II:12113224-12113848	0	NA	NA	NA	NA	All_Zero	0	0	0	0	0	0	No
WBGene00012844	Y43F11A.4	protein_coding	II:12120406-12121030	0	NA	NA	NA	NA	All_Zero	0	0	0	0	0	0	No
WBGene00019283	K01A2.9	protein_coding	II:315890-316907	0	NA	NA	NA	NA	All_Zero	0	0	0	0	0	0	No
WBGene00194704	T07H3.8	protein_coding	II:1586605-1587329	0	NA	NA	NA	NA	All_Zero	0	0	0	0	0	0	No
WBGene00022478	fbxa-35	protein_coding	III:1295684-1297069	0	NA	NA	NA	NA	All_Zero	0	0	0	0	0	0	No
WBGene00268198	F22F7.12	protein_coding	V:2144020-2144508	0	NA	NA	NA	NA	All_Zero	0	0	0	0	0	0	No
WBGene00268199	C45H4.21	protein_coding	V:2148657-2149532	0	NA	NA	NA	NA	All_Zero	0	0	0	0	0	0	No
WBGene00268197	Y40B10A.11	protein_coding	V:2050915-2051607	0	NA	NA	NA	NA	All_Zero	0	0	0	0	0	0	No
WBGene00046530	21ur-5175	piRNA	IV:6075215-6075235	0.954816	0.29453	1.22649	0.440209	NA	Low_Counts	0.91	0.92	2.81	0	1.09	0	No
WBGene00046531	21ur-699	piRNA	IV:14275852-14275872	0	NA	NA	NA	NA	All_Zero	0	0	0	0	0	0	No
WBGene00046532	21ur-1585	piRNA	IV:16003007-16003027	0	NA	NA	NA	NA	All_Zero	0	0	0	0	0	0	No
WBGene00020409	T10D4.7	protein_coding	II:3117771-3118451	0	NA	NA	NA	NA	All_Zero	0	0	0	0	0	0	No
WBGene00023463	srz-82	protein_coding	IV:3482895-3484706	0	NA	NA	NA	NA	All_Zero	0	0	0	0	0	0	No
WBGene00046533	21ur-3089	piRNA	IV:5747179-5747199	0	NA	NA	NA	NA	All_Zero	0	0	0	0	0	0	No
WBGene00014182	ZK1025.2	protein_coding	I:11449856-11451972	0	NA	NA	NA	NA	All_Zero	0	0	0	0	0	0	No
WBGene00014188	ZK1025.8	protein_coding	I:11469462-11471584	0	NA	NA	NA	NA	All_Zero	0	0	0	0	0	0	No
WBGene00044709	pals-12	protein_coding	I:13107492-13109778	0	NA	NA	NA	NA	All_Zero	0	0	0	0	0	0	No
WBGene00012318	srxa-1	protein_coding	V:20732087-20733206	0	NA	NA	NA	NA	All_Zero	0	0	0	0	0	0	No
WBGene00008055	cyp-34A3	pseudogene	V:15228092-15230075	0.61158	0.266263	1.20269	0.36809	NA	Low_Counts	0.91	2.76	0	0	0	0	No
WBGene00012314	W06G6.12	protein_coding	V:16651842-16652111	0	NA	NA	NA	NA	All_Zero	0	0	0	0	0	0	No
WBGene00012313	W06G6.11	protein_coding	V:16649031-16649300	0	NA	NA	NA	NA	All_Zero	0	0	0	0	0	0	No
WBGene00016940	C55B6.4	protein_coding	X:7187355-7188482	0	NA	NA	NA	NA	All_Zero	0	0	0	0	0	0	No
WBGene00046536	21ur-2153	piRNA	IV:14340303-14340323	0	NA	NA	NA	NA	All_Zero	0	0	0	0	0	0	No
WBGene00046537	21ur-4574	piRNA	IV:14604654-14604674	0	NA	NA	NA	NA	All_Zero	0	0	0	0	0	0	No
WBGene00201153	C44B7.20	ncRNA	II:6886239-6886388	1.10176	0.366977	1.28965	0.358266	NA	Low_Counts	0.91	1.84	2.81	0	0	1.05	No
WBGene00171661	21ur-8159	piRNA	IV:16554617-16554637	0	NA	NA	NA	NA	All_Zero	0	0	0	0	0	0	No
WBGene00171660	21ur-6406	piRNA	IV:15630378-15630398	0	NA	NA	NA	NA	All_Zero	0	0	0	0	0	0	No
WBGene00171663	21ur-15317	piRNA	I:9695420-9695440	0	NA	NA	NA	NA	All_Zero	0	0	0	0	0	0	No
WBGene00171662	21ur-11595	piRNA	IV:16082943-16082963	0	NA	NA	NA	NA	All_Zero	0	0	0	0	0	0	No
WBGene00171665	21ur-7711	piRNA	IV:16443533-16443553	0	NA	NA	NA	NA	All_Zero	0	0	0	0	0	0	No
WBGene00171664	21ur-13347	piRNA	IV:15406157-15406177	0	NA	NA	NA	NA	All_Zero	0	0	0	0	0	0	No
WBGene00171667	21ur-15675	piRNA	IV:15832686-15832706	0	NA	NA	NA	NA	All_Zero	0	0	0	0	0	0	No
WBGene00171666	21ur-10590	piRNA	IV:14457941-14457961	0	NA	NA	NA	NA	All_Zero	0	0	0	0	0	0	No
WBGene00171669	21ur-15105	piRNA	IV:14385119-14385139	0	NA	NA	NA	NA	All_Zero	0	0	0	0	0	0	No
WBGene00171668	21ur-14337	piRNA	IV:16788868-16788888	0	NA	NA	NA	NA	All_Zero	0	0	0	0	0	0	No
WBGene00170398	21ur-6027	piRNA	IV:14994959-14994979	0	NA	NA	NA	NA	All_Zero	0	0	0	0	0	0	No
WBGene00170399	21ur-7981	piRNA	IV:16874473-16874493	0	NA	NA	NA	NA	All_Zero	0	0	0	0	0	0	No
WBGene00170392	21ur-8495	piRNA	IV:14559247-14559267	0	NA	NA	NA	NA	All_Zero	0	0	0	0	0	0	No
WBGene00170393	21ur-5700	piRNA	IV:6305231-6305251	0.15209	0.0463859	1.03267	0.853416	NA	Low_Counts	0.91	0	0	0	0	0	No
WBGene00170390	21ur-15046	piRNA	IV:5504794-5504814	0	NA	NA	NA	NA	All_Zero	0	0	0	0	0	0	No
WBGene00170391	21ur-12798	piRNA	II:1820737-1820757	0	NA	NA	NA	NA	All_Zero	0	0	0	0	0	0	No
WBGene00170396	21ur-11217	piRNA	IV:5407116-5407136	0	NA	NA	NA	NA	All_Zero	0	0	0	0	0	0	No
WBGene00170397	21ur-15259	piRNA	IV:5171998-5172018	0	NA	NA	NA	NA	All_Zero	0	0	0	0	0	0	No
WBGene00170394	21ur-7467	piRNA	IV:15373046-15373066	0	NA	NA	NA	NA	All_Zero	0	0	0	0	0	0	No
WBGene00170395	21ur-6834	piRNA	IV:14435376-14435396	0	NA	NA	NA	NA	All_Zero	0	0	0	0	0	0	No
WBGene00017094	E02C12.9	protein_coding	V:9373954-9374842	0	NA	NA	NA	NA	All_Zero	0	0	0	0	0	0	No
WBGene00194930	Y73F8A.1159	protein_coding	IV:15390902-15391027	0	NA	NA	NA	NA	All_Zero	0	0	0	0	0	0	No
WBGene00194933	T12A7.10	protein_coding	IV:11754843-11755103	0	NA	NA	NA	NA	All_Zero	0	0	0	0	0	0	No
WBGene00021257	Y22D7AR.3	protein_coding	III:1665493-1665793	0	NA	NA	NA	NA	All_Zero	0	0	0	0	0	0	No
WBGene00021250	Y22D7AL.12	protein_coding	III:1642649-1644563	0	NA	NA	NA	NA	All_Zero	0	0	0	0	0	0	No
WBGene00001766	gst-18	protein_coding	II:13629799-13630887	0	NA	NA	NA	NA	All_Zero	0	0	0	0	0	0	No
WBGene00005514	sri-2	protein_coding	V:15963849-15965212	0	NA	NA	NA	NA	All_Zero	0	0	0	0	0	0	No
WBGene00005518	sri-6	protein_coding	V:13185684-13187428	0	NA	NA	NA	NA	All_Zero	0	0	0	0	0	0	No
WBGene00219816	C14E2.12	snoRNA	X:1831628-1831762	176.234	0.843811	1.79478	0.000371152	0.000972035	Tested	293.84	197.58	195.83	172.07	85.83	112.26	Up
WBGene00010301	F59A1.16	protein_coding	V:17684149-17684968	0	NA	NA	NA	NA	All_Zero	0	0	0	0	0	0	No
WBGene00235120	R105.5	protein_coding	IV:4636301-4636970	0	NA	NA	NA	NA	All_Zero	0	0	0	0	0	0	No
WBGene00018650	F49F1.10	protein_coding	IV:4138408-4139122	0	NA	NA	NA	NA	All_Zero	0	0	0	0	0	0	No
WBGene00023328	-	pseudogene	X:2462555-2462627	0	NA	NA	NA	NA	All_Zero	0	0	0	0	0	0	No
WBGene00023329	-	pseudogene	X:2463486-2463558	0	NA	NA	NA	NA	All_Zero	0	0	0	0	0	0	No
WBGene00003359	mir-266	miRNA	X:3755150-3755243	0	NA	NA	NA	NA	All_Zero	0	0	0	0	0	0	No
WBGene00003358	mir-265	miRNA	IV:12740443-12740528	0	NA	NA	NA	NA	All_Zero	0	0	0	0	0	0	No
WBGene00003357	mir-264	miRNA	X:2819254-2819346	0	NA	NA	NA	NA	All_Zero	0	0	0	0	0	0	No
WBGene00003356	mir-262	miRNA	V:18736683-18736790	0	NA	NA	NA	NA	All_Zero	0	0	0	0	0	0	No
WBGene00003355	mir-261	miRNA	II:5969058-5969156	0.156164	0.0463859	1.03267	0.853416	NA	Low_Counts	0	0	0.94	0	0	0	No
WBGene00003354	mir-260	miRNA	II:3306234-3306336	4.80495	-0.705748	-1.63099	0.175958	0.239458	Tested	1.83	1.84	3.75	2.12	11.95	7.34	No
WBGene00003353	mir-259	miRNA	V:10539025-10539125	0	NA	NA	NA	NA	All_Zero	0	0	0	0	0	0	No
WBGene00003352	mir-258.1	miRNA	X:237369-237464	0	NA	NA	NA	NA	All_Zero	0	0	0	0	0	0	No
WBGene00003351	mir-257	miRNA	V:17140668-17140769	0	NA	NA	NA	NA	All_Zero	0	0	0	0	0	0	No
WBGene00003350	mir-256	miRNA	V:6956043-6956143	0	NA	NA	NA	NA	All_Zero	0	0	0	0	0	0	No
WBGene00018651	F49F1.11	protein_coding	IV:4140659-4141407	0	NA	NA	NA	NA	All_Zero	0	0	0	0	0	0	No
WBGene00021098	fbxb-14	protein_coding	II:582111-582862	0	NA	NA	NA	NA	All_Zero	0	0	0	0	0	0	No
WBGene00219272	C17C3.24	protein_coding	II:5540984-5541822	0	NA	NA	NA	NA	All_Zero	0	0	0	0	0	0	No
WBGene00020057	R13D11.3	protein_coding	V:815016-816873	0	NA	NA	NA	NA	All_Zero	0	0	0	0	0	0	No
WBGene00017115	E03H12.9	protein_coding	IV:4990255-4991433	0	NA	NA	NA	NA	All_Zero	0	0	0	0	0	0	No
WBGene00010469	K01D12.10	protein_coding	V:12406229-12407017	0	NA	NA	NA	NA	All_Zero	0	0	0	0	0	0	No
WBGene00189955	F40G9.19	protein_coding	III:173797-174558	0	NA	NA	NA	NA	All_Zero	0	0	0	0	0	0	No
WBGene00189957	M03F8.7	protein_coding	V:5937096-5939188	0	NA	NA	NA	NA	All_Zero	0	0	0	0	0	0	No
WBGene00169723	21ur-10680	piRNA	IV:14592660-14592680	0	NA	NA	NA	NA	All_Zero	0	0	0	0	0	0	No
WBGene00173281	21ur-11193	piRNA	IV:5746864-5746884	0	NA	NA	NA	NA	All_Zero	0	0	0	0	0	0	No
WBGene00173280	21ur-10604	piRNA	IV:16139072-16139092	0	NA	NA	NA	NA	All_Zero	0	0	0	0	0	0	No
WBGene00173283	21ur-7228	piRNA	IV:5780945-5780965	0	NA	NA	NA	NA	All_Zero	0	0	0	0	0	0	No
WBGene00173282	21ur-14507	piRNA	IV:14502252-14502272	0	NA	NA	NA	NA	All_Zero	0	0	0	0	0	0	No
WBGene00173285	21ur-13598	piRNA	II:5984678-5984698	0	NA	NA	NA	NA	All_Zero	0	0	0	0	0	0	No
WBGene00173284	21ur-9251	piRNA	IV:13705123-13705143	0	NA	NA	NA	NA	All_Zero	0	0	0	0	0	0	No
WBGene00173287	21ur-6462	piRNA	IV:16466692-16466712	0	NA	NA	NA	NA	All_Zero	0	0	0	0	0	0	No
WBGene00173286	21ur-6487	piRNA	IV:15587534-15587554	0	NA	NA	NA	NA	All_Zero	0	0	0	0	0	0	No
WBGene00173289	21ur-6468	piRNA	IV:15099083-15099103	0	NA	NA	NA	NA	All_Zero	0	0	0	0	0	0	No
WBGene00173288	21ur-15451	piRNA	IV:15586688-15586708	0	NA	NA	NA	NA	All_Zero	0	0	0	0	0	0	No
WBGene00220133	Y14H12A.4	ncRNA	II:3990998-3991117	0.461418	0.211882	1.1582	0.463377	NA	Low_Counts	0.91	0.92	0.94	0	0	0	No
WBGene00199766	F56F4.10	ncRNA	I:6135718-6135920	0	NA	NA	NA	NA	All_Zero	0	0	0	0	0	0	No
WBGene00170538	21ur-15011	piRNA	V:8306194-8306214	0	NA	NA	NA	NA	All_Zero	0	0	0	0	0	0	No
WBGene00170539	21ur-14699	piRNA	IV:4820589-4820609	0.337234	-0.012789	-1.0089	0.959373	NA	Low_Counts	0	0	0.94	0	1.09	0	No
WBGene00170536	21ur-10390	piRNA	IV:6298100-6298120	0	NA	NA	NA	NA	All_Zero	0	0	0	0	0	0	No
WBGene00170537	21ur-7633	piRNA	IV:13820695-13820715	0	NA	NA	NA	NA	All_Zero	0	0	0	0	0	0	No
WBGene00170534	21ur-12776	piRNA	IV:5215848-5215868	0	NA	NA	NA	NA	All_Zero	0	0	0	0	0	0	No
WBGene00170535	21ur-6348	piRNA	IV:16011809-16011829	0	NA	NA	NA	NA	All_Zero	0	0	0	0	0	0	No
WBGene00170532	21ur-11554	piRNA	IV:7008759-7008779	0.153163	0.0463859	1.03267	0.853416	NA	Low_Counts	0	0.92	0	0	0	0	No
WBGene00170533	21ur-8778	piRNA	IV:14901346-14901366	0	NA	NA	NA	NA	All_Zero	0	0	0	0	0	0	No
WBGene00170530	21ur-9728	piRNA	IV:14815661-14815681	0	NA	NA	NA	NA	All_Zero	0	0	0	0	0	0	No
WBGene00170531	21ur-15174	piRNA	IV:5648805-5648825	0	NA	NA	NA	NA	All_Zero	0	0	0	0	0	0	No
WBGene00173139	21ur-13076	piRNA	IV:5507694-5507714	0	NA	NA	NA	NA	All_Zero	0	0	0	0	0	0	No
WBGene00173138	21ur-8657	piRNA	IV:16994763-16994783	0	NA	NA	NA	NA	All_Zero	0	0	0	0	0	0	No
WBGene00173133	21ur-6592	piRNA	IV:13916805-13916825	0	NA	NA	NA	NA	All_Zero	0	0	0	0	0	0	No
WBGene00173132	21ur-8945	piRNA	IV:13919163-13919183	0	NA	NA	NA	NA	All_Zero	0	0	0	0	0	0	No
WBGene00173131	21ur-9597	piRNA	IV:6180664-6180684	0	NA	NA	NA	NA	All_Zero	0	0	0	0	0	0	No
WBGene00173130	21ur-6644	piRNA	IV:16138239-16138259	0	NA	NA	NA	NA	All_Zero	0	0	0	0	0	0	No
WBGene00173137	21ur-11503	piRNA	IV:6412722-6412742	0	NA	NA	NA	NA	All_Zero	0	0	0	0	0	0	No
WBGene00173136	21ur-11499	piRNA	IV:14449829-14449849	0	NA	NA	NA	NA	All_Zero	0	0	0	0	0	0	No
WBGene00173135	21ur-7060	piRNA	IV:13869194-13869214	0.528907	-0.240726	-1.18159	0.391209	NA	Low_Counts	0	0	0	2.12	0	1.05	No
WBGene00173134	21ur-9712	piRNA	IV:6412723-6412743	0	NA	NA	NA	NA	All_Zero	0	0	0	0	0	0	No
WBGene00219749	linc-30	lincRNA	I:2046539-2048913	12.1923	0.475665	1.39056	0.329106	0.406804	Tested	10.04	19.3	15.93	4.25	16.3	7.34	No
WBGene00219748	linc-46	lincRNA	II:1990692-1991487	19.6485	0.743025	1.67368	0.0776455	0.118741	Tested	30.11	25.73	21.55	11.68	14.12	14.69	No
WBGene00047809	21ur-5036	piRNA	IV:14599770-14599790	0	NA	NA	NA	NA	All_Zero	0	0	0	0	0	0	No
WBGene00047808	21ur-5315	piRNA	IV:13894945-13894965	0	NA	NA	NA	NA	All_Zero	0	0	0	0	0	0	No
WBGene00047807	21ur-638	piRNA	IV:15151818-15151838	0	NA	NA	NA	NA	All_Zero	0	0	0	0	0	0	No
WBGene00047806	21ur-1260	piRNA	IV:15087447-15087467	0	NA	NA	NA	NA	All_Zero	0	0	0	0	0	0	No
WBGene00047805	21ur-2599	piRNA	IV:14872796-14872816	0	NA	NA	NA	NA	All_Zero	0	0	0	0	0	0	No
WBGene00047804	21ur-3995	piRNA	IV:14463332-14463352	0	NA	NA	NA	NA	All_Zero	0	0	0	0	0	0	No
WBGene00047803	21ur-675	piRNA	IV:15350093-15350113	0	NA	NA	NA	NA	All_Zero	0	0	0	0	0	0	No
WBGene00047802	21ur-4631	piRNA	IV:16630081-16630101	0	NA	NA	NA	NA	All_Zero	0	0	0	0	0	0	No
WBGene00047801	21ur-5000	piRNA	IV:14489338-14489358	0	NA	NA	NA	NA	All_Zero	0	0	0	0	0	0	No
WBGene00047800	21ur-4901	piRNA	IV:15398544-15398564	0	NA	NA	NA	NA	All_Zero	0	0	0	0	0	0	No
WBGene00189953	R155.5	protein_coding	III:1970071-1970533	0	NA	NA	NA	NA	All_Zero	0	0	0	0	0	0	No
WBGene00007636	C16D6.3	protein_coding	X:12526660-12527286	0	NA	NA	NA	NA	All_Zero	0	0	0	0	0	0	No
WBGene00007638	C17D12.3	protein_coding	I:11616816-11620263	0	NA	NA	NA	NA	All_Zero	0	0	0	0	0	0	No
WBGene00006278	str-252	protein_coding	V:13916496-13918051	0	NA	NA	NA	NA	All_Zero	0	0	0	0	0	0	No
WBGene00006277	str-250	protein_coding	V:13918641-13920032	0	NA	NA	NA	NA	All_Zero	0	0	0	0	0	0	No
WBGene00006275	str-248	protein_coding	V:15628125-15629643	0	NA	NA	NA	NA	All_Zero	0	0	0	0	0	0	No
WBGene00011196	R10D12.15	protein_coding	V:13967866-13974887	0	NA	NA	NA	NA	All_Zero	0	0	0	0	0	0	No
WBGene00005724	srv-13	protein_coding	IV:6405176-6408236	0	NA	NA	NA	NA	All_Zero	0	0	0	0	0	0	No
WBGene00005725	srv-14	protein_coding	IV:15891707-15894229	0	NA	NA	NA	NA	All_Zero	0	0	0	0	0	0	No
WBGene00008716	F11F1.4	protein_coding	III:13400962-13401773	0	NA	NA	NA	NA	All_Zero	0	0	0	0	0	0	No
WBGene00018499	F46F5.8	protein_coding	II:821408-821614	0	NA	NA	NA	NA	All_Zero	0	0	0	0	0	0	No
WBGene00018493	F46F5.1	protein_coding	II:790758-791636	0	NA	NA	NA	NA	All_Zero	0	0	0	0	0	0	No
WBGene00015170	B0410.1	protein_coding	X:2894573-2895244	0	NA	NA	NA	NA	All_Zero	0	0	0	0	0	0	No
WBGene00012181	srt-11	protein_coding	II:14805986-14808087	0	NA	NA	NA	NA	All_Zero	0	0	0	0	0	0	No
WBGene00015438	srbc-2	protein_coding	V:3374362-3377073	0	NA	NA	NA	NA	All_Zero	0	0	0	0	0	0	No
WBGene00019192	H12I13.3	protein_coding	II:6071386-6073251	0	NA	NA	NA	NA	All_Zero	0	0	0	0	0	0	No
WBGene00019194	H12I13.6	protein_coding	II:6077904-6078235	0	NA	NA	NA	NA	All_Zero	0	0	0	0	0	0	No
WBGene00019228	H23L24.1	protein_coding	IV:8718453-8719248	0	NA	NA	NA	NA	All_Zero	0	0	0	0	0	0	No
WBGene00019222	H20J04.7	protein_coding	II:4353221-4355317	0	NA	NA	NA	NA	All_Zero	0	0	0	0	0	0	No
WBGene00006230	str-188	protein_coding	V:9716697-9718051	0	NA	NA	NA	NA	All_Zero	0	0	0	0	0	0	No
WBGene00016476	srab-10	protein_coding	V:3143094-3144597	0	NA	NA	NA	NA	All_Zero	0	0	0	0	0	0	No
WBGene00016472	srbc-6	protein_coding	V:3170138-3171408	0	NA	NA	NA	NA	All_Zero	0	0	0	0	0	0	No
WBGene00017704	F22E5.2	protein_coding	II:2665389-2666252	0	NA	NA	NA	NA	All_Zero	0	0	0	0	0	0	No
WBGene00003977	pes-2.1	protein_coding	I:11355236-11356370	0	NA	NA	NA	NA	All_Zero	0	0	0	0	0	0	No
WBGene00000654	col-78	protein_coding	II:9152531-9154310	0	NA	NA	NA	NA	All_Zero	0	0	0	0	0	0	No
WBGene00018868	F55C7.2	protein_coding	I:4005435-4006019	0	NA	NA	NA	NA	All_Zero	0	0	0	0	0	0	No
WBGene00005028	sra-2	protein_coding	II:9528780-9529862	0	NA	NA	NA	NA	All_Zero	0	0	0	0	0	0	No
WBGene00011552	T06H11.2	protein_coding	X:10129588-10130267	0	NA	NA	NA	NA	All_Zero	0	0	0	0	0	0	No
WBGene00011553	T06H11.5	protein_coding	X:10122671-10123412	0	NA	NA	NA	NA	All_Zero	0	0	0	0	0	0	No
WBGene00005685	sru-22	protein_coding	V:15972907-15974936	0	NA	NA	NA	NA	All_Zero	0	0	0	0	0	0	No
WBGene00199767	Y14H12A.3	ncRNA	II:4011457-4011509	0	NA	NA	NA	NA	All_Zero	0	0	0	0	0	0	No
WBGene00005682	sru-19	protein_coding	IV:12498538-12500413	0	NA	NA	NA	NA	All_Zero	0	0	0	0	0	0	No
WBGene00172668	21ur-10499	piRNA	IV:15147353-15147373	0	NA	NA	NA	NA	All_Zero	0	0	0	0	0	0	No
WBGene00172669	21ur-15091	piRNA	IV:14120829-14120849	0	NA	NA	NA	NA	All_Zero	0	0	0	0	0	0	No
WBGene00197286	C42D8.13	ncRNA	X:5115749-5115880	0	NA	NA	NA	NA	All_Zero	0	0	0	0	0	0	No
WBGene00172660	21ur-8103	piRNA	IV:17221258-17221278	0	NA	NA	NA	NA	All_Zero	0	0	0	0	0	0	No
WBGene00172661	21ur-7520	piRNA	IV:6063292-6063312	0	NA	NA	NA	NA	All_Zero	0	0	0	0	0	0	No
WBGene00172662	21ur-5746	piRNA	IV:14346700-14346720	0	NA	NA	NA	NA	All_Zero	0	0	0	0	0	0	No
WBGene00172663	21ur-12248	piRNA	IV:15435799-15435819	0	NA	NA	NA	NA	All_Zero	0	0	0	0	0	0	No
WBGene00172664	21ur-15038	piRNA	IV:16695974-16695994	0	NA	NA	NA	NA	All_Zero	0	0	0	0	0	0	No
WBGene00172665	21ur-14533	piRNA	IV:16993641-16993661	0	NA	NA	NA	NA	All_Zero	0	0	0	0	0	0	No
WBGene00172666	21ur-5624	piRNA	IV:16149030-16149050	0	NA	NA	NA	NA	All_Zero	0	0	0	0	0	0	No
WBGene00172667	21ur-5539	piRNA	IV:15103484-15103504	0	NA	NA	NA	NA	All_Zero	0	0	0	0	0	0	No
WBGene00197284	T24A11.5	ncRNA	III:3799393-3799447	0	NA	NA	NA	NA	All_Zero	0	0	0	0	0	0	No
WBGene00197283	R07G3.11	ncRNA	II:7623006-7623137	0	NA	NA	NA	NA	All_Zero	0	0	0	0	0	0	No
WBGene00197282	C44C11.3	ncRNA	II:12354668-12354763	0	NA	NA	NA	NA	All_Zero	0	0	0	0	0	0	No
WBGene00197027	C52B9.16	ncRNA	X:4265613-4265812	0.15209	0.0463859	1.03267	0.853416	NA	Low_Counts	0.91	0	0	0	0	0	No
WBGene00197281	Y41C4A.25	ncRNA	III:11727182-11727252	0	NA	NA	NA	NA	All_Zero	0	0	0	0	0	0	No
WBGene00197026	Y71A12B.28	ncRNA	I:14005368-14005499	0	NA	NA	NA	NA	All_Zero	0	0	0	0	0	0	No
WBGene00197280	ZC513.16	ncRNA	V:8051056-8051319	0	NA	NA	NA	NA	All_Zero	0	0	0	0	0	0	No
WBGene00197025	C14F5.7	ncRNA	X:7945252-7945391	0.153163	0.0463859	1.03267	0.853416	NA	Low_Counts	0	0.92	0	0	0	0	No
WBGene00197024	F56E3.9	ncRNA	X:3201083-3201230	0	NA	NA	NA	NA	All_Zero	0	0	0	0	0	0	No
WBGene00197023	Y67D8A.7	ncRNA	IV:3233519-3233663	0.33019	-0.012789	-1.0089	0.959373	NA	Low_Counts	0	0.92	0	1.06	0	0	No
WBGene00197022	Y53F4B.54	ncRNA	II:15120135-15120232	0	NA	NA	NA	NA	All_Zero	0	0	0	0	0	0	No
WBGene00197021	M01G5.8	ncRNA	III:1524956-1525004	0.18107	-0.0719638	-1.05115	0.774386	NA	Low_Counts	0	0	0	0	1.09	0	No
WBGene00196651	T01C1.7	ncRNA	X:10711970-10712086	0	NA	NA	NA	NA	All_Zero	0	0	0	0	0	0	No
WBGene00048623	21ur-3518	piRNA	IV:16139071-16139091	0	NA	NA	NA	NA	All_Zero	0	0	0	0	0	0	No
WBGene00197288	F13H6.10	ncRNA	V:6359286-6359427	0	NA	NA	NA	NA	All_Zero	0	0	0	0	0	0	No
WBGene00005689	sru-26	protein_coding	IV:12487579-12489721	0	NA	NA	NA	NA	All_Zero	0	0	0	0	0	0	No
WBGene00047119	21ur-3457	piRNA	IV:16383213-16383233	0.15209	0.0463859	1.03267	0.853416	NA	Low_Counts	0.91	0	0	0	0	0	No
WBGene00047118	21ur-1210	piRNA	IV:14126405-14126425	0	NA	NA	NA	NA	All_Zero	0	0	0	0	0	0	No
WBGene00018139	sre-24	protein_coding	V:2884711-2886425	0	NA	NA	NA	NA	All_Zero	0	0	0	0	0	0	No
WBGene00047115	21ur-4794	piRNA	IV:14136624-14136644	0	NA	NA	NA	NA	All_Zero	0	0	0	0	0	0	No
WBGene00047114	21ur-1204	piRNA	IV:5930555-5930575	0.156164	0.0463859	1.03267	0.853416	NA	Low_Counts	0	0	0.94	0	0	0	No
WBGene00047117	21ur-20	piRNA	IV:16631999-16632019	0	NA	NA	NA	NA	All_Zero	0	0	0	0	0	0	No
WBGene00047116	21ur-3173	piRNA	IV:14161969-14161989	0	NA	NA	NA	NA	All_Zero	0	0	0	0	0	0	No
WBGene00047111	21ur-2984	piRNA	IV:5745366-5745386	0	NA	NA	NA	NA	All_Zero	0	0	0	0	0	0	No
WBGene00021360	Y37E11AL.4	pseudogene	IV:3663636-3664410	0.63734	0.114046	1.08226	0.703325	NA	Low_Counts	2.74	0	0	0	1.09	0	No
WBGene00047113	21ur-1555	piRNA	IV:15071971-15071991	0	NA	NA	NA	NA	All_Zero	0	0	0	0	0	0	No
WBGene00047112	21ur-5325	piRNA	IV:15884514-15884534	0	NA	NA	NA	NA	All_Zero	0	0	0	0	0	0	No
WBGene00005971	srx-80	protein_coding	V:11593727-11594971	0	NA	NA	NA	NA	All_Zero	0	0	0	0	0	0	No
WBGene00005973	srx-82	protein_coding	V:11589733-11592931	0	NA	NA	NA	NA	All_Zero	0	0	0	0	0	0	No
WBGene00206459	Y80D4G.1	pseudogene	III:7601470-7604324	359.637	-0.417922	-1.336	0.00315178	0.0069221	Tested	269.2	306.94	344.81	404.68	404.15	428.04	Down
WBGene00005978	srx-87	protein_coding	V:11564873-11566771	0	NA	NA	NA	NA	All_Zero	0	0	0	0	0	0	No
WBGene00169092	21ur-11124	piRNA	IV:5563348-5563368	0	NA	NA	NA	NA	All_Zero	0	0	0	0	0	0	No
WBGene00020024	R12C12.4	protein_coding	II:6039344-6039650	0	NA	NA	NA	NA	All_Zero	0	0	0	0	0	0	No
WBGene00012394	hsd-1	protein_coding	I:13720125-13724453	0	NA	NA	NA	NA	All_Zero	0	0	0	0	0	0	No
WBGene00168029	21ur-10723	piRNA	IV:14883006-14883026	0	NA	NA	NA	NA	All_Zero	0	0	0	0	0	0	No
WBGene00168028	21ur-12294	piRNA	IV:15259649-15259669	0	NA	NA	NA	NA	All_Zero	0	0	0	0	0	0	No
WBGene00169090	21ur-12009	piRNA	IV:15822282-15822302	0	NA	NA	NA	NA	All_Zero	0	0	0	0	0	0	No
WBGene00168021	21ur-6682	piRNA	IV:15903595-15903615	0	NA	NA	NA	NA	All_Zero	0	0	0	0	0	0	No
WBGene00168020	21ur-9646	piRNA	IV:4875515-4875535	0	NA	NA	NA	NA	All_Zero	0	0	0	0	0	0	No
WBGene00168023	21ur-6023	piRNA	IV:15005515-15005535	0	NA	NA	NA	NA	All_Zero	0	0	0	0	0	0	No
WBGene00168022	21ur-13054	piRNA	II:8534664-8534684	0.18107	-0.0719638	-1.05115	0.774386	NA	Low_Counts	0	0	0	0	1.09	0	No
WBGene00168025	21ur-15421	piRNA	IV:14312905-14312925	0	NA	NA	NA	NA	All_Zero	0	0	0	0	0	0	No
WBGene00168024	21ur-13564	piRNA	IV:14761203-14761223	0	NA	NA	NA	NA	All_Zero	0	0	0	0	0	0	No
WBGene00168027	21ur-9062	piRNA	IV:15300407-15300427	0	NA	NA	NA	NA	All_Zero	0	0	0	0	0	0	No
WBGene00168026	21ur-11525	piRNA	IV:14533757-14533777	0	NA	NA	NA	NA	All_Zero	0	0	0	0	0	0	No
WBGene00012397	Y6E2A.1	protein_coding	V:15709578-15710501	0	NA	NA	NA	NA	All_Zero	0	0	0	0	0	0	No
WBGene00044124	srsx-15	protein_coding	IV:5622063-5623818	0	NA	NA	NA	NA	All_Zero	0	0	0	0	0	0	No
WBGene00016673	C45G9.1	protein_coding	III:5074698-5075968	0	NA	NA	NA	NA	All_Zero	0	0	0	0	0	0	No
WBGene00010635	K07F5.7	protein_coding	IV:9847724-9848175	0	NA	NA	NA	NA	All_Zero	0	0	0	0	0	0	No
WBGene00169772	21ur-9413	piRNA	IV:13728683-13728703	0	NA	NA	NA	NA	All_Zero	0	0	0	0	0	0	No
WBGene00011947	T23F1.3	protein_coding	V:15456066-15457445	0	NA	NA	NA	NA	All_Zero	0	0	0	0	0	0	No
WBGene00011943	T23D5.8	protein_coding	V:15747480-15748443	0	NA	NA	NA	NA	All_Zero	0	0	0	0	0	0	No
WBGene00011942	T23D5.3	protein_coding	V:15732863-15733668	0	NA	NA	NA	NA	All_Zero	0	0	0	0	0	0	No
WBGene00005999	srx-108	protein_coding	II:3705620-3707065	0	NA	NA	NA	NA	All_Zero	0	0	0	0	0	0	No
WBGene00169094	21ur-8189	piRNA	IV:13768455-13768475	0	NA	NA	NA	NA	All_Zero	0	0	0	0	0	0	No
WBGene00169778	21ur-5809	piRNA	IV:14892869-14892889	0	NA	NA	NA	NA	All_Zero	0	0	0	0	0	0	No
WBGene00169779	21ur-8259	piRNA	IV:14697891-14697911	0	NA	NA	NA	NA	All_Zero	0	0	0	0	0	0	No
WBGene00235358	F56D6.21	protein_coding	IV:3904920-3905372	0	NA	NA	NA	NA	All_Zero	0	0	0	0	0	0	No
WBGene00005992	srx-101	protein_coding	II:3689467-3690746	0	NA	NA	NA	NA	All_Zero	0	0	0	0	0	0	No
WBGene00044579	C06E2.9	protein_coding	X:8861258-8861650	0	NA	NA	NA	NA	All_Zero	0	0	0	0	0	0	No
WBGene00011506	srbc-77	protein_coding	V:15930182-15931084	0	NA	NA	NA	NA	All_Zero	0	0	0	0	0	0	No
WBGene00206395	C08H9.18	protein_coding	II:9861946-9862247	0	NA	NA	NA	NA	All_Zero	0	0	0	0	0	0	No
WBGene00014734	F11A3.3	pseudogene	V:9512506-9513466	0	NA	NA	NA	NA	All_Zero	0	0	0	0	0	0	No
WBGene00017839	F26G1.3	protein_coding	II:4758762-4759289	0	NA	NA	NA	NA	All_Zero	0	0	0	0	0	0	No
WBGene00018105	clec-19	protein_coding	II:1744483-1745859	0	NA	NA	NA	NA	All_Zero	0	0	0	0	0	0	No
WBGene00000758	col-185	protein_coding	X:13510110-13511097	0	NA	NA	NA	NA	All_Zero	0	0	0	0	0	0	No
WBGene00206477	ZC262.12	protein_coding	III:8347188-8347922	0	NA	NA	NA	NA	All_Zero	0	0	0	0	0	0	No
WBGene00200859	K10D6.18	ncRNA	V:11188576-11188847	0	NA	NA	NA	NA	All_Zero	0	0	0	0	0	0	No
WBGene00200858	F28C1.14	ncRNA	V:12465344-12465562	0	NA	NA	NA	NA	All_Zero	0	0	0	0	0	0	No
WBGene00206478	M6.11	protein_coding	X:640833-641563	0	NA	NA	NA	NA	All_Zero	0	0	0	0	0	0	No
WBGene00011295	R102.8	protein_coding	IV:10689601-10690195	0	NA	NA	NA	NA	All_Zero	0	0	0	0	0	0	No
WBGene00012214	W02D9.8	protein_coding	I:12558547-12558944	0	NA	NA	NA	NA	All_Zero	0	0	0	0	0	0	No
WBGene00012215	W02D9.9	protein_coding	I:12557164-12557563	0	NA	NA	NA	NA	All_Zero	0	0	0	0	0	0	No
WBGene00021013	W03G1.8	protein_coding	IV:527379-528583	0	NA	NA	NA	NA	All_Zero	0	0	0	0	0	0	No
WBGene00016827	sre-53	protein_coding	II:12321193-12323405	0	NA	NA	NA	NA	All_Zero	0	0	0	0	0	0	No
WBGene00017190	F07B7.12	protein_coding	V:8854993-8862049	0	NA	NA	NA	NA	All_Zero	0	0	0	0	0	0	No
WBGene00017191	F07B7.13	protein_coding	V:8863960-8864652	0	NA	NA	NA	NA	All_Zero	0	0	0	0	0	0	No
WBGene00017192	F07B7.14	protein_coding	V:8865351-8867297	0	NA	NA	NA	NA	All_Zero	0	0	0	0	0	0	No
WBGene00023505	srz-102	protein_coding	V:16687527-16689866	0	NA	NA	NA	NA	All_Zero	0	0	0	0	0	0	No
WBGene00023508	srz-38	protein_coding	IV:16335337-16336503	0	NA	NA	NA	NA	All_Zero	0	0	0	0	0	0	No
WBGene00015904	irld-22	protein_coding	V:3898800-3900202	0	NA	NA	NA	NA	All_Zero	0	0	0	0	0	0	No
WBGene00001642	gly-17	protein_coding	I:12376904-12378674	0	NA	NA	NA	NA	All_Zero	0	0	0	0	0	0	No
WBGene00001641	gly-16	protein_coding	I:12379335-12381032	0	NA	NA	NA	NA	All_Zero	0	0	0	0	0	0	No
WBGene00006145	str-86	protein_coding	V:8982387-8983689	0	NA	NA	NA	NA	All_Zero	0	0	0	0	0	0	No
WBGene00168795	21ur-5712	piRNA	IV:15108399-15108419	0	NA	NA	NA	NA	All_Zero	0	0	0	0	0	0	No
WBGene00009590	ttr-4	pseudogene	III:9916190-9916657	0	NA	NA	NA	NA	All_Zero	0	0	0	0	0	0	No
WBGene00168799	21ur-7154	piRNA	IV:16448917-16448937	0	NA	NA	NA	NA	All_Zero	0	0	0	0	0	0	No
WBGene00168798	21ur-15067	piRNA	II:5112775-5112795	0	NA	NA	NA	NA	All_Zero	0	0	0	0	0	0	No
WBGene00007373	C06B8.11	protein_coding	V:15486388-15487118	0	NA	NA	NA	NA	All_Zero	0	0	0	0	0	0	No
WBGene00009598	F40G12.3	pseudogene	V:14261990-14267317	0	NA	NA	NA	NA	All_Zero	0	0	0	0	0	0	No
WBGene00011628	T08G5.9	protein_coding	V:14045446-14046321	0	NA	NA	NA	NA	All_Zero	0	0	0	0	0	0	No
WBGene00005196	srg-39	protein_coding	V:11151339-11152430	0	NA	NA	NA	NA	All_Zero	0	0	0	0	0	0	No
WBGene00005190	srg-33	protein_coding	V:8292064-8293516	0	NA	NA	NA	NA	All_Zero	0	0	0	0	0	0	No
WBGene00005198	srg-41	protein_coding	V:11160452-11161891	0	NA	NA	NA	NA	All_Zero	0	0	0	0	0	0	No
WBGene00206537	Y71H9A.10	protein_coding	X:11627701-11628563	0	NA	NA	NA	NA	All_Zero	0	0	0	0	0	0	No
WBGene00005441	srh-234	protein_coding	V:7650242-7651857	0	NA	NA	NA	NA	All_Zero	0	0	0	0	0	0	No
WBGene00005443	srh-236	protein_coding	V:17210716-17212039	0	NA	NA	NA	NA	All_Zero	0	0	0	0	0	0	No
WBGene00005442	srh-235	protein_coding	V:17470223-17471664	0	NA	NA	NA	NA	All_Zero	0	0	0	0	0	0	No
WBGene00009746	F46A8.3	protein_coding	I:11242732-11243526	0	NA	NA	NA	NA	All_Zero	0	0	0	0	0	0	No
WBGene00174099	21ur-6216	piRNA	IV:13770170-13770190	0	NA	NA	NA	NA	All_Zero	0	0	0	0	0	0	No
WBGene00198133	F07C3.14	ncRNA	V:9247935-9248149	0	NA	NA	NA	NA	All_Zero	0	0	0	0	0	0	No
WBGene00174098	21ur-11201	piRNA	IV:15246442-15246462	0.457343	0.181291	1.1339	0.500598	NA	Low_Counts	1.83	0.92	0	0	0	0	No
WBGene00174626	21ur-11881	piRNA	IV:16444498-16444518	0	NA	NA	NA	NA	All_Zero	0	0	0	0	0	0	No
WBGene00174627	21ur-11699	piRNA	IV:5332712-5332732	0	NA	NA	NA	NA	All_Zero	0	0	0	0	0	0	No
WBGene00174624	21ur-12305	piRNA	V:3959774-3959794	0	NA	NA	NA	NA	All_Zero	0	0	0	0	0	0	No
WBGene00174625	21ur-13653	piRNA	IV:5907088-5907108	0	NA	NA	NA	NA	All_Zero	0	0	0	0	0	0	No
WBGene00174622	21ur-15278	piRNA	IV:16042518-16042538	0	NA	NA	NA	NA	All_Zero	0	0	0	0	0	0	No
WBGene00174623	21ur-10252	piRNA	IV:15174575-15174595	0	NA	NA	NA	NA	All_Zero	0	0	0	0	0	0	No
WBGene00174620	21ur-10796	piRNA	IV:5098458-5098478	0	NA	NA	NA	NA	All_Zero	0	0	0	0	0	0	No
WBGene00174621	21ur-6443	piRNA	IV:16783361-16783381	0	NA	NA	NA	NA	All_Zero	0	0	0	0	0	0	No
WBGene00199360	F44E5.10	ncRNA	II:11752835-11752984	0	NA	NA	NA	NA	All_Zero	0	0	0	0	0	0	No
WBGene00174628	21ur-9583	piRNA	IV:15897362-15897382	0	NA	NA	NA	NA	All_Zero	0	0	0	0	0	0	No
WBGene00174629	21ur-10974	piRNA	X:7508903-7508923	0	NA	NA	NA	NA	All_Zero	0	0	0	0	0	0	No
WBGene00009747	F46A8.4	protein_coding	I:11241225-11241970	0	NA	NA	NA	NA	All_Zero	0	0	0	0	0	0	No
WBGene00046441	21ur-2888	piRNA	IV:5335354-5335374	0	NA	NA	NA	NA	All_Zero	0	0	0	0	0	0	No
WBGene00019809	R01H2.1	protein_coding	III:7062880-7063194	0	NA	NA	NA	NA	All_Zero	0	0	0	0	0	0	No
WBGene00019805	R01B10.3	protein_coding	V:6044589-6045129	0	NA	NA	NA	NA	All_Zero	0	0	0	0	0	0	No
WBGene00007173	B0393.8	protein_coding	III:4751878-4752370	0	NA	NA	NA	NA	All_Zero	0	0	0	0	0	0	No
WBGene00194801	Y6G8.16	protein_coding	V:17606350-17606922	0	NA	NA	NA	NA	All_Zero	0	0	0	0	0	0	No
WBGene00009047	F22B8.4	pseudogene	V:16086572-16088217	1.45557	0.165719	1.12173	0.695868	NA	Low_Counts	1.83	0	3.75	1.06	0	2.1	No
WBGene00000032	abu-9	protein_coding	X:8322111-8323418	0	NA	NA	NA	NA	All_Zero	0	0	0	0	0	0	No
WBGene00000030	abu-7	protein_coding	V:5163396-5164759	0	NA	NA	NA	NA	All_Zero	0	0	0	0	0	0	No
WBGene00005608	srj-20	protein_coding	V:2571527-2573208	0	NA	NA	NA	NA	All_Zero	0	0	0	0	0	0	No
WBGene00201108	B0350.78	ncRNA	IV:5977019-5977318	0	NA	NA	NA	NA	All_Zero	0	0	0	0	0	0	No
WBGene00199367	Y69H2.20	ncRNA	V:18688865-18688944	0	NA	NA	NA	NA	All_Zero	0	0	0	0	0	0	No
WBGene00049610	21ur-2496	piRNA	IV:14280818-14280838	0	NA	NA	NA	NA	All_Zero	0	0	0	0	0	0	No
WBGene00049611	21ur-1636	piRNA	IV:15974423-15974443	0	NA	NA	NA	NA	All_Zero	0	0	0	0	0	0	No
WBGene00049612	21ur-590	piRNA	IV:13928653-13928673	0	NA	NA	NA	NA	All_Zero	0	0	0	0	0	0	No
WBGene00049613	21ur-813	piRNA	IV:17035337-17035357	0	NA	NA	NA	NA	All_Zero	0	0	0	0	0	0	No
WBGene00049614	21ur-4376	piRNA	IV:14314837-14314857	0	NA	NA	NA	NA	All_Zero	0	0	0	0	0	0	No
WBGene00049615	21ur-1128	piRNA	IV:14812758-14812778	0	NA	NA	NA	NA	All_Zero	0	0	0	0	0	0	No
WBGene00049616	21ur-2008	piRNA	IV:14926733-14926753	0	NA	NA	NA	NA	All_Zero	0	0	0	0	0	0	No
WBGene00049617	21ur-1814	piRNA	IV:17034061-17034081	0	NA	NA	NA	NA	All_Zero	0	0	0	0	0	0	No
WBGene00049618	21ur-4704	piRNA	IV:13714518-13714538	0	NA	NA	NA	NA	All_Zero	0	0	0	0	0	0	No
WBGene00049619	21ur-4896	piRNA	IV:14713194-14713214	0	NA	NA	NA	NA	All_Zero	0	0	0	0	0	0	No
WBGene00199365	C17G1.11	ncRNA	X:9932367-9932496	0	NA	NA	NA	NA	All_Zero	0	0	0	0	0	0	No
WBGene00174093	21ur-6680	piRNA	IV:5427541-5427561	0	NA	NA	NA	NA	All_Zero	0	0	0	0	0	0	No
WBGene00005604	srj-16	protein_coding	V:1953912-1956560	0	NA	NA	NA	NA	All_Zero	0	0	0	0	0	0	No
WBGene00012061	T26G10.4	protein_coding	III:9420531-9421574	0	NA	NA	NA	NA	All_Zero	0	0	0	0	0	0	No
WBGene00012060	T26G10.3	protein_coding	III:9412854-9413440	0	NA	NA	NA	NA	All_Zero	0	0	0	0	0	0	No
WBGene00013338	lgc-8	protein_coding	IV:14715800-14720440	0	NA	NA	NA	NA	All_Zero	0	0	0	0	0	0	No
WBGene00005068	srb-3	protein_coding	II:5165315-5166838	0	NA	NA	NA	NA	All_Zero	0	0	0	0	0	0	No
WBGene00010017	nhr-282	protein_coding	V:15812282-15813104	0	NA	NA	NA	NA	All_Zero	0	0	0	0	0	0	No
WBGene00043069	F20D6.12	protein_coding	V:8187803-8190116	0	NA	NA	NA	NA	All_Zero	0	0	0	0	0	0	No
WBGene00015579	C07H6.2	protein_coding	III:7521004-7521438	0	NA	NA	NA	NA	All_Zero	0	0	0	0	0	0	No
WBGene00005148	srd-71	protein_coding	V:2423287-2426206	0	NA	NA	NA	NA	All_Zero	0	0	0	0	0	0	No
WBGene00012503	Y26D4A.5	protein_coding	I:13076270-13077020	0	NA	NA	NA	NA	All_Zero	0	0	0	0	0	0	No
WBGene00016082	C25A8.1	protein_coding	IV:7011135-7011248	0	NA	NA	NA	NA	All_Zero	0	0	0	0	0	0	No
WBGene00022341	Y82E9BR.8	protein_coding	III:1357080-1359135	0	NA	NA	NA	NA	All_Zero	0	0	0	0	0	0	No
WBGene00022342	Y82E9BR.9	protein_coding	III:1359254-1359769	0	NA	NA	NA	NA	All_Zero	0	0	0	0	0	0	No
WBGene00007708	nola-3	protein_coding	I:10179042-10179236	0	NA	NA	NA	NA	All_Zero	0	0	0	0	0	0	No
WBGene00077464	Y70C5B.2	protein_coding	V:16658230-16660916	0	NA	NA	NA	NA	All_Zero	0	0	0	0	0	0	No
WBGene00046992	21ur-3586	piRNA	IV:16555049-16555069	0	NA	NA	NA	NA	All_Zero	0	0	0	0	0	0	No
WBGene00006078	str-10	protein_coding	X:13082626-13084235	0	NA	NA	NA	NA	All_Zero	0	0	0	0	0	0	No
WBGene00046990	21ur-5236	piRNA	IV:15976781-15976801	0	NA	NA	NA	NA	All_Zero	0	0	0	0	0	0	No
WBGene00046991	21ur-2787	piRNA	IV:15848479-15848499	0	NA	NA	NA	NA	All_Zero	0	0	0	0	0	0	No
WBGene00046996	21ur-52	piRNA	IV:16902981-16903001	0	NA	NA	NA	NA	All_Zero	0	0	0	0	0	0	No
WBGene00046997	21ur-153	piRNA	IV:16163472-16163492	0	NA	NA	NA	NA	All_Zero	0	0	0	0	0	0	No
WBGene00046994	21ur-2977	piRNA	IV:13824087-13824107	0	NA	NA	NA	NA	All_Zero	0	0	0	0	0	0	No
WBGene00046995	21ur-3473	piRNA	IV:14486992-14487012	0	NA	NA	NA	NA	All_Zero	0	0	0	0	0	0	No
WBGene00012498	Y24F12A.3	pseudogene	IV:11608900-11610910	94.1411	-1.78992	-3.45795	4.47403e-11	3.08951e-10	Tested	35.59	33.08	48.72	178.44	104.3	164.71	Down
WBGene00012499	Y24F12A.4	pseudogene	IV:11616121-11617984	41.7046	-1.6858	-3.21719	4.48937e-06	1.61584e-05	Tested	13.69	20.22	16.87	80.72	35.85	82.88	Down
WBGene00006074	str-6	protein_coding	V:15748997-15750230	0	NA	NA	NA	NA	All_Zero	0	0	0	0	0	0	No
WBGene00012493	Y20C6A.3	pseudogene	V:17382090-17383373	0.642487	0.151236	1.11052	0.654156	NA	Low_Counts	0.91	0.92	0.94	0	1.09	0	No
WBGene00006073	str-5	protein_coding	V:15753241-15754432	0	NA	NA	NA	NA	All_Zero	0	0	0	0	0	0	No
WBGene00015773	C14E2.4	protein_coding	X:1818865-1821324	0	NA	NA	NA	NA	All_Zero	0	0	0	0	0	0	No
WBGene00015770	C14E2.1	protein_coding	X:1826466-1827354	0	NA	NA	NA	NA	All_Zero	0	0	0	0	0	0	No
WBGene00005838	srw-91	protein_coding	V:1679208-1680870	0	NA	NA	NA	NA	All_Zero	0	0	0	0	0	0	No
WBGene00005834	srw-87	protein_coding	V:16336626-16338277	0	NA	NA	NA	NA	All_Zero	0	0	0	0	0	0	No
WBGene00005830	srw-83	protein_coding	V:18426580-18430537	0	NA	NA	NA	NA	All_Zero	0	0	0	0	0	0	No
WBGene00012742	Y40H7A.2	protein_coding	IV:15156655-15158984	0	NA	NA	NA	NA	All_Zero	0	0	0	0	0	0	No
WBGene00019670	K12B6.6	protein_coding	V:6293920-6294342	0	NA	NA	NA	NA	All_Zero	0	0	0	0	0	0	No
WBGene00013722	Y106G6H.10	pseudogene	I:10457828-10459047	0	NA	NA	NA	NA	All_Zero	0	0	0	0	0	0	No
WBGene00044244	F26D10.13	protein_coding	IV:17264297-17264814	0	NA	NA	NA	NA	All_Zero	0	0	0	0	0	0	No
WBGene00017664	npax-1	protein_coding	II:7328736-7331324	0	NA	NA	NA	NA	All_Zero	0	0	0	0	0	0	No
WBGene00017662	F21D12.2	protein_coding	II:7318684-7319153	0	NA	NA	NA	NA	All_Zero	0	0	0	0	0	0	No
WBGene00194672	Y116A8C.463	protein_coding	IV:16919725-16919886	0	NA	NA	NA	NA	All_Zero	0	0	0	0	0	0	No
WBGene00011157	chil-15	protein_coding	II:9442168-9443629	0	NA	NA	NA	NA	All_Zero	0	0	0	0	0	0	No
WBGene00019533	K08D10.10	protein_coding	IV:4154040-4154774	0	NA	NA	NA	NA	All_Zero	0	0	0	0	0	0	No
WBGene00199649	F46G11.15	ncRNA	X:5793598-5793736	0	NA	NA	NA	NA	All_Zero	0	0	0	0	0	0	No
WBGene00005463	srh-257	protein_coding	V:15407228-15411380	0	NA	NA	NA	NA	All_Zero	0	0	0	0	0	0	No
WBGene00196657	T19D7.9	ncRNA	X:664932-665008	0	NA	NA	NA	NA	All_Zero	0	0	0	0	0	0	No
WBGene00018915	str-267	protein_coding	V:2449518-2452460	0	NA	NA	NA	NA	All_Zero	0	0	0	0	0	0	No
WBGene00018917	irld-35	protein_coding	V:2456176-2458286	0	NA	NA	NA	NA	All_Zero	0	0	0	0	0	0	No
WBGene00018910	F56A4.2	protein_coding	V:2459637-2460893	0	NA	NA	NA	NA	All_Zero	0	0	0	0	0	0	No
WBGene00005116	srd-38	protein_coding	X:13291806-13292984	0	NA	NA	NA	NA	All_Zero	0	0	0	0	0	0	No
WBGene00005114	srd-36	protein_coding	X:13293415-13294773	0	NA	NA	NA	NA	All_Zero	0	0	0	0	0	0	No
WBGene00015253	B0547.2	protein_coding	IV:5645831-5646233	0	NA	NA	NA	NA	All_Zero	0	0	0	0	0	0	No
WBGene00008470	E03H4.2	protein_coding	I:12403110-12404489	0	NA	NA	NA	NA	All_Zero	0	0	0	0	0	0	No
WBGene00016708	C46E10.2	protein_coding	II:3723378-3723896	0	NA	NA	NA	NA	All_Zero	0	0	0	0	0	0	No
WBGene00019880	R05D3.6	protein_coding	III:8350419-8350805	0	NA	NA	NA	NA	All_Zero	0	0	0	0	0	0	No
WBGene00012838	Y43F8C.17	protein_coding	V:19716147-19717103	0	NA	NA	NA	NA	All_Zero	0	0	0	0	0	0	No
WBGene00170775	21ur-5532	piRNA	IV:16986674-16986694	0	NA	NA	NA	NA	All_Zero	0	0	0	0	0	0	No
WBGene00165673	21ur-13900	piRNA	IV:5224532-5224552	0	NA	NA	NA	NA	All_Zero	0	0	0	0	0	0	No
WBGene00165672	21ur-9679	piRNA	IV:15946107-15946127	0	NA	NA	NA	NA	All_Zero	0	0	0	0	0	0	No
WBGene00165671	21ur-14520	piRNA	V:15353354-15353374	0	NA	NA	NA	NA	All_Zero	0	0	0	0	0	0	No
WBGene00165670	21ur-9182	piRNA	IV:16478017-16478037	0	NA	NA	NA	NA	All_Zero	0	0	0	0	0	0	No
WBGene00165677	21ur-11291	piRNA	IV:14660020-14660040	0	NA	NA	NA	NA	All_Zero	0	0	0	0	0	0	No
WBGene00165676	21ur-13266	piRNA	IV:13616723-13616743	0	NA	NA	NA	NA	All_Zero	0	0	0	0	0	0	No
WBGene00012836	Y43F8C.15	protein_coding	V:19709775-19710614	0	NA	NA	NA	NA	All_Zero	0	0	0	0	0	0	No
WBGene00194733	Y41C4A.21	protein_coding	III:11732442-11732773	0	NA	NA	NA	NA	All_Zero	0	0	0	0	0	0	No
WBGene00022443	Y110A2AL.6	protein_coding	II:2841010-2841629	0	NA	NA	NA	NA	All_Zero	0	0	0	0	0	0	No
WBGene00022444	Y110A2AL.7	protein_coding	II:2842608-2843188	0	NA	NA	NA	NA	All_Zero	0	0	0	0	0	0	No
WBGene00018557	srt-38	protein_coding	V:4269486-4271358	0	NA	NA	NA	NA	All_Zero	0	0	0	0	0	0	No
WBGene00018551	F47C12.8	protein_coding	IV:3998053-3998607	0	NA	NA	NA	NA	All_Zero	0	0	0	0	0	0	No
WBGene00018550	F47C12.7	protein_coding	IV:3994902-3995484	0	NA	NA	NA	NA	All_Zero	0	0	0	0	0	0	No
WBGene00023186	Y67D8B.3	protein_coding	IV:3201560-3202211	0	NA	NA	NA	NA	All_Zero	0	0	0	0	0	0	No
WBGene00005889	srw-142	protein_coding	V:2957016-2958302	0	NA	NA	NA	NA	All_Zero	0	0	0	0	0	0	No
WBGene00005888	srw-141	protein_coding	V:2937311-2938597	0	NA	NA	NA	NA	All_Zero	0	0	0	0	0	0	No
WBGene00006549	tbx-30	protein_coding	IV:5236522-5237552	0	NA	NA	NA	NA	All_Zero	0	0	0	0	0	0	No
WBGene00005887	srw-140	protein_coding	V:5165726-5167241	0	NA	NA	NA	NA	All_Zero	0	0	0	0	0	0	No
WBGene00005886	srw-139	protein_coding	V:2984077-2985409	0	NA	NA	NA	NA	All_Zero	0	0	0	0	0	0	No
WBGene00005093	srd-15	protein_coding	V:5904917-5906352	0	NA	NA	NA	NA	All_Zero	0	0	0	0	0	0	No
WBGene00005096	srd-18	protein_coding	V:13425572-13426882	0	NA	NA	NA	NA	All_Zero	0	0	0	0	0	0	No
WBGene00012587	Y38E10A.9	protein_coding	II:12608953-12609630	0	NA	NA	NA	NA	All_Zero	0	0	0	0	0	0	No
WBGene00011584	clec-15	protein_coding	I:12631185-12632555	0	NA	NA	NA	NA	All_Zero	0	0	0	0	0	0	No
WBGene00021037	fbxa-203	pseudogene	I:3371769-3373834	776.406	-0.656648	-1.57642	3.59671e-09	1.96924e-08	Tested	573.99	680.04	548.14	940.02	963.65	952.6	Down
WBGene00044775	ZK1290.15	protein_coding	II:7523581-7524421	0	NA	NA	NA	NA	All_Zero	0	0	0	0	0	0	No
WBGene00021162	Y5H2A.1	protein_coding	V:2271175-2271861	0	NA	NA	NA	NA	All_Zero	0	0	0	0	0	0	No
WBGene00021166	srbc-42	protein_coding	V:2189586-2191222	0	NA	NA	NA	NA	All_Zero	0	0	0	0	0	0	No
WBGene00016910	C54A12.3	protein_coding	II:5261009-5261322	0	NA	NA	NA	NA	All_Zero	0	0	0	0	0	0	No
WBGene00005526	sri-14	protein_coding	I:12134268-12136465	0	NA	NA	NA	NA	All_Zero	0	0	0	0	0	0	No
WBGene00005524	sri-12	protein_coding	I:11699169-11701178	0	NA	NA	NA	NA	All_Zero	0	0	0	0	0	0	No
WBGene00013472	Y68A4B.3	protein_coding	V:17241708-17242652	0	NA	NA	NA	NA	All_Zero	0	0	0	0	0	0	No
WBGene00013471	clec-242	protein_coding	V:17243767-17245506	0	NA	NA	NA	NA	All_Zero	0	0	0	0	0	0	No
WBGene00194799	Y70C5A.4	protein_coding	V:16617762-16618080	0	NA	NA	NA	NA	All_Zero	0	0	0	0	0	0	No
WBGene00235112	T23B5.6	protein_coding	IV:12676904-12677202	0	NA	NA	NA	NA	All_Zero	0	0	0	0	0	0	No
WBGene00235116	C03G6.21	protein_coding	V:7356024-7356784	0	NA	NA	NA	NA	All_Zero	0	0	0	0	0	0	No
WBGene00050469	21ur-2653	piRNA	IV:16522470-16522490	0	NA	NA	NA	NA	All_Zero	0	0	0	0	0	0	No
WBGene00050468	21ur-1294	piRNA	IV:17066822-17066842	0	NA	NA	NA	NA	All_Zero	0	0	0	0	0	0	No
WBGene00050461	21ur-3019	piRNA	IV:14356027-14356047	0	NA	NA	NA	NA	All_Zero	0	0	0	0	0	0	No
WBGene00050460	21ur-4088	piRNA	IV:5918783-5918803	0	NA	NA	NA	NA	All_Zero	0	0	0	0	0	0	No
WBGene00050463	21ur-4159	piRNA	IV:15110878-15110898	0	NA	NA	NA	NA	All_Zero	0	0	0	0	0	0	No
WBGene00050462	21ur-5026	piRNA	IV:14870951-14870971	0	NA	NA	NA	NA	All_Zero	0	0	0	0	0	0	No
WBGene00050465	21ur-3505	piRNA	IV:16212810-16212830	0	NA	NA	NA	NA	All_Zero	0	0	0	0	0	0	No
WBGene00050464	21ur-92	piRNA	IV:15582224-15582244	0	NA	NA	NA	NA	All_Zero	0	0	0	0	0	0	No
WBGene00050467	21ur-1671	piRNA	IV:13921144-13921164	0	NA	NA	NA	NA	All_Zero	0	0	0	0	0	0	No
WBGene00050466	21ur-128	piRNA	IV:16835929-16835949	0	NA	NA	NA	NA	All_Zero	0	0	0	0	0	0	No
WBGene00235115	F47C12.13	protein_coding	IV:3993884-3994418	0	NA	NA	NA	NA	All_Zero	0	0	0	0	0	0	No
WBGene00195739	Y66A7AL.1	ncRNA	III:11472224-11472372	0	NA	NA	NA	NA	All_Zero	0	0	0	0	0	0	No
WBGene00195738	T27F2.5	ncRNA	V:11641588-11641730	0	NA	NA	NA	NA	All_Zero	0	0	0	0	0	0	No
WBGene00045141	Y53F4B.47	snoRNA	II:15025814-15025893	0	NA	NA	NA	NA	All_Zero	0	0	0	0	0	0	No
WBGene00195735	ZK185.6	ncRNA	IV:4548201-4548350	0	NA	NA	NA	NA	All_Zero	0	0	0	0	0	0	No
WBGene00195734	F09C12.11	ncRNA	II:5126637-5126722	0	NA	NA	NA	NA	All_Zero	0	0	0	0	0	0	No
WBGene00195737	Y82E9BR.27	ncRNA	III:1418845-1419061	0.686939	-0.180209	-1.13305	0.582367	NA	Low_Counts	0	0	0.94	0	1.09	2.1	No
WBGene00195736	F35E8.17	ncRNA	V:15910399-15910463	0	NA	NA	NA	NA	All_Zero	0	0	0	0	0	0	No
WBGene00195731	C49F8.6	ncRNA	X:13377773-13377887	0	NA	NA	NA	NA	All_Zero	0	0	0	0	0	0	No
WBGene00194795	F42F12.14	protein_coding	X:12348718-12349119	0	NA	NA	NA	NA	All_Zero	0	0	0	0	0	0	No
WBGene00195733	T28B11.3	ncRNA	V:10721429-10721578	0	NA	NA	NA	NA	All_Zero	0	0	0	0	0	0	No
WBGene00195732	F14H12.9	ncRNA	X:4343957-4344244	0	NA	NA	NA	NA	All_Zero	0	0	0	0	0	0	No
WBGene00010820	M01G12.6	protein_coding	I:12117997-12122282	0	NA	NA	NA	NA	All_Zero	0	0	0	0	0	0	No
WBGene00044274	nspa-7	protein_coding	V:14883039-14883143	0	NA	NA	NA	NA	All_Zero	0	0	0	0	0	0	No
WBGene00005204	srg-47	protein_coding	V:14554980-14556287	0	NA	NA	NA	NA	All_Zero	0	0	0	0	0	0	No
WBGene00044524	Y73C8C.12	protein_coding	V:3125212-3125469	0	NA	NA	NA	NA	All_Zero	0	0	0	0	0	0	No
WBGene00219454	C26H9A.3	protein_coding	IV:12639113-12639411	0	NA	NA	NA	NA	All_Zero	0	0	0	0	0	0	No
WBGene00185116	W09C2.8	protein_coding	IV:9624035-9624392	0	NA	NA	NA	NA	All_Zero	0	0	0	0	0	0	No
WBGene00077583	C01G10.18	protein_coding	V:15088427-15088699	0	NA	NA	NA	NA	All_Zero	0	0	0	0	0	0	No
WBGene00006249	str-217	protein_coding	V:16998933-17000304	0	NA	NA	NA	NA	All_Zero	0	0	0	0	0	0	No
WBGene00219244	Y51H4A.938	protein_coding	IV:16481233-16481735	0	NA	NA	NA	NA	All_Zero	0	0	0	0	0	0	No
WBGene00011876	srz-6	protein_coding	II:12492398-12493623	0	NA	NA	NA	NA	All_Zero	0	0	0	0	0	0	No
WBGene00235302	C07C7.3	protein_coding	IV:9166051-9166152	0	NA	NA	NA	NA	All_Zero	0	0	0	0	0	0	No
WBGene00049645	21ur-4148	piRNA	IV:15084695-15084715	0	NA	NA	NA	NA	All_Zero	0	0	0	0	0	0	No
WBGene00045147	T10B9.11	snoRNA	II:9774764-9774834	0.18107	-0.0719638	-1.05115	0.774386	NA	Low_Counts	0	0	0	0	1.09	0	No
WBGene00235305	Y116A8C.469	protein_coding	IV:16917784-16918444	0	NA	NA	NA	NA	All_Zero	0	0	0	0	0	0	No
WBGene00008349	CE7X_3.1	pseudogene	X:261-7587	107.786	-0.216459	-1.16188	0.368815	0.448299	Tested	84.87	87.3	125.56	127.46	127.11	94.42	No
WBGene00235304	Y116A8C.468	protein_coding	IV:16918379-16918501	0	NA	NA	NA	NA	All_Zero	0	0	0	0	0	0	No
WBGene00044317	F41G3.19	protein_coding	II:6751624-6752127	0	NA	NA	NA	NA	All_Zero	0	0	0	0	0	0	No
WBGene00021501	Y40C7B.5	protein_coding	X:17263831-17266460	0	NA	NA	NA	NA	All_Zero	0	0	0	0	0	0	No
WBGene00018229	F40C5.2	protein_coding	V:3571196-3571391	0	NA	NA	NA	NA	All_Zero	0	0	0	0	0	0	No
WBGene00020452	fbxa-22	protein_coding	III:938869-939437	0	NA	NA	NA	NA	All_Zero	0	0	0	0	0	0	No
WBGene00009167	F26F2.2	protein_coding	V:20562662-20563003	0	NA	NA	NA	NA	All_Zero	0	0	0	0	0	0	No
WBGene00008947	srz-16	protein_coding	V:20183843-20186679	0	NA	NA	NA	NA	All_Zero	0	0	0	0	0	0	No
WBGene00166320	21ur-6840	piRNA	IV:15917754-15917774	0	NA	NA	NA	NA	All_Zero	0	0	0	0	0	0	No
WBGene00166321	21ur-6861	piRNA	IV:15322858-15322878	0	NA	NA	NA	NA	All_Zero	0	0	0	0	0	0	No
WBGene00166322	21ur-13840	piRNA	IV:15934403-15934423	0	NA	NA	NA	NA	All_Zero	0	0	0	0	0	0	No
WBGene00166323	21ur-6917	piRNA	IV:6051270-6051290	0	NA	NA	NA	NA	All_Zero	0	0	0	0	0	0	No
WBGene00166324	21ur-8621	piRNA	IV:16217998-16218018	0	NA	NA	NA	NA	All_Zero	0	0	0	0	0	0	No
WBGene00166325	21ur-15413	piRNA	IV:16366792-16366812	0	NA	NA	NA	NA	All_Zero	0	0	0	0	0	0	No
WBGene00166326	21ur-13322	piRNA	IV:15412164-15412184	0	NA	NA	NA	NA	All_Zero	0	0	0	0	0	0	No
WBGene00166327	21ur-9190	piRNA	IV:14745925-14745945	0	NA	NA	NA	NA	All_Zero	0	0	0	0	0	0	No
WBGene00166328	21ur-7979	piRNA	IV:15097950-15097970	0	NA	NA	NA	NA	All_Zero	0	0	0	0	0	0	No
WBGene00166329	21ur-11402	piRNA	IV:15163618-15163638	0	NA	NA	NA	NA	All_Zero	0	0	0	0	0	0	No
WBGene00199731	C06G4.7	ncRNA	III:7978471-7978545	0	NA	NA	NA	NA	All_Zero	0	0	0	0	0	0	No
WBGene00199730	W08D2.11	ncRNA	IV:9822394-9822693	0	NA	NA	NA	NA	All_Zero	0	0	0	0	0	0	No
WBGene00199733	C08E8.13	ncRNA	V:18369577-18369634	0	NA	NA	NA	NA	All_Zero	0	0	0	0	0	0	No
WBGene00199732	F34H10.6	ncRNA	X:9643221-9643283	0	NA	NA	NA	NA	All_Zero	0	0	0	0	0	0	No
WBGene00199735	F14F11.4	ncRNA	II:8296172-8296311	0	NA	NA	NA	NA	All_Zero	0	0	0	0	0	0	No
WBGene00199734	C16C2.7	ncRNA	I:9722202-9722424	0	NA	NA	NA	NA	All_Zero	0	0	0	0	0	0	No
WBGene00199737	F37D6.10	ncRNA	I:10491196-10491339	0	NA	NA	NA	NA	All_Zero	0	0	0	0	0	0	No
WBGene00199736	W03G11.17	ncRNA	X:12086314-12086473	0	NA	NA	NA	NA	All_Zero	0	0	0	0	0	0	No
WBGene00199739	C32A9.3	ncRNA	X:10246587-10246727	0	NA	NA	NA	NA	All_Zero	0	0	0	0	0	0	No
WBGene00199738	C11G10.11	ncRNA	X:15158850-15158977	0.15209	0.0463859	1.03267	0.853416	NA	Low_Counts	0.91	0	0	0	0	0	No
WBGene00018817	F54D12.4	protein_coding	II:1368090-1368299	0	NA	NA	NA	NA	All_Zero	0	0	0	0	0	0	No
WBGene00005012	F26F4.2	protein_coding	III:4911226-4911992	0	NA	NA	NA	NA	All_Zero	0	0	0	0	0	0	No
WBGene00119201	C08E8.11	protein_coding	V:18351021-18352672	0	NA	NA	NA	NA	All_Zero	0	0	0	0	0	0	No
WBGene00046326	21ur-585	piRNA	IV:15214367-15214387	0	NA	NA	NA	NA	All_Zero	0	0	0	0	0	0	No
WBGene00005908	srx-17	protein_coding	V:13840741-13842187	0	NA	NA	NA	NA	All_Zero	0	0	0	0	0	0	No
WBGene00005907	srx-16	protein_coding	V:6976347-6977387	0	NA	NA	NA	NA	All_Zero	0	0	0	0	0	0	No
WBGene00174299	21ur-11061	piRNA	IV:16110699-16110719	0	NA	NA	NA	NA	All_Zero	0	0	0	0	0	0	No
WBGene00008539	F02H6.6	protein_coding	IV:14229336-14230899	0	NA	NA	NA	NA	All_Zero	0	0	0	0	0	0	No
WBGene00010402	H16D19.4	pseudogene	I:12641603-12642187	33.699	-0.786807	-1.72525	0.0304009	0.0524272	Tested	27.38	23.89	18.74	30.8	49.98	51.41	No
WBGene00010668	K08E4.4	protein_coding	IV:12066572-12066884	0	NA	NA	NA	NA	All_Zero	0	0	0	0	0	0	No
WBGene00010400	clec-14	pseudogene	I:12637026-12638418	0	NA	NA	NA	NA	All_Zero	0	0	0	0	0	0	No
WBGene00010598	K06B4.3	protein_coding	V:15672666-15673236	0	NA	NA	NA	NA	All_Zero	0	0	0	0	0	0	No
WBGene00009933	F52E10.2	protein_coding	X:16282806-16283203	0	NA	NA	NA	NA	All_Zero	0	0	0	0	0	0	No
WBGene00009934	F52E10.3	protein_coding	X:16283803-16284069	0	NA	NA	NA	NA	All_Zero	0	0	0	0	0	0	No
WBGene00017212	F07E5.7	protein_coding	II:2070593-2071516	0	NA	NA	NA	NA	All_Zero	0	0	0	0	0	0	No
WBGene00198068	C25A11.7	ncRNA	X:9098920-9099210	0	NA	NA	NA	NA	All_Zero	0	0	0	0	0	0	No
WBGene00198069	C23F12.8	ncRNA	X:9398379-9398553	0	NA	NA	NA	NA	All_Zero	0	0	0	0	0	0	No
WBGene00198066	F47G4.13	ncRNA	I:14070556-14070619	0	NA	NA	NA	NA	All_Zero	0	0	0	0	0	0	No
WBGene00198067	ZK617.11	ncRNA	IV:12010399-12010600	0	NA	NA	NA	NA	All_Zero	0	0	0	0	0	0	No
WBGene00198064	C31H2.8	ncRNA	X:5124434-5124486	0	NA	NA	NA	NA	All_Zero	0	0	0	0	0	0	No
WBGene00198065	C54D10.19	ncRNA	V:12421557-12421696	0	NA	NA	NA	NA	All_Zero	0	0	0	0	0	0	No
WBGene00043308	tmem-107	protein_coding	I:14758786-14759261	0	NA	NA	NA	NA	All_Zero	0	0	0	0	0	0	No
WBGene00198063	H05L03.7	ncRNA	X:5904438-5904565	0	NA	NA	NA	NA	All_Zero	0	0	0	0	0	0	No
WBGene00198060	Y51H7C.23	ncRNA	II:1404954-1405008	0	NA	NA	NA	NA	All_Zero	0	0	0	0	0	0	No
WBGene00198061	T06D10.7	ncRNA	I:9074581-9074668	0	NA	NA	NA	NA	All_Zero	0	0	0	0	0	0	No
WBGene00197609	ZC21.11	ncRNA	III:8520784-8520915	0	NA	NA	NA	NA	All_Zero	0	0	0	0	0	0	No
WBGene00197608	T02E9.17	ncRNA	V:11335777-11335914	0	NA	NA	NA	NA	All_Zero	0	0	0	0	0	0	No
WBGene00174298	21ur-9890	piRNA	IV:4323307-4323327	0	NA	NA	NA	NA	All_Zero	0	0	0	0	0	0	No
WBGene00197603	T19C4.21	ncRNA	V:11169302-11169509	0	NA	NA	NA	NA	All_Zero	0	0	0	0	0	0	No
WBGene00197602	F28F8.12	ncRNA	V:15551786-15551876	0	NA	NA	NA	NA	All_Zero	0	0	0	0	0	0	No
WBGene00197601	T26H10.5	ncRNA	V:11428940-11429089	0	NA	NA	NA	NA	All_Zero	0	0	0	0	0	0	No
WBGene00197600	C14F5.8	ncRNA	X:7948572-7948798	0	NA	NA	NA	NA	All_Zero	0	0	0	0	0	0	No
WBGene00197607	F47F2.5	ncRNA	X:3881503-3881610	0	NA	NA	NA	NA	All_Zero	0	0	0	0	0	0	No
WBGene00197606	F35B3.8	ncRNA	X:17038606-17038744	0	NA	NA	NA	NA	All_Zero	0	0	0	0	0	0	No
WBGene00197605	H13J03.1	ncRNA	X:5041379-5041494	0	NA	NA	NA	NA	All_Zero	0	0	0	0	0	0	No
WBGene00197604	K01G5.12	ncRNA	III:10747787-10748158	1.26007	0.435297	1.35219	0.296312	NA	Low_Counts	1.83	1.84	2.81	0	1.09	0	No
WBGene00045404	C06C3.11	pseudogene	II:9378557-9379596	17.1352	1.25764	2.39105	0.00503099	0.0105431	Tested	32.85	26.65	18.74	8.5	9.78	6.29	Up
WBGene00169985	21ur-6737	piRNA	IV:16557004-16557024	0	NA	NA	NA	NA	All_Zero	0	0	0	0	0	0	No
WBGene00169984	21ur-15460	piRNA	IV:16072443-16072463	0	NA	NA	NA	NA	All_Zero	0	0	0	0	0	0	No
WBGene00169987	21ur-15487	piRNA	X:16697151-16697171	0	NA	NA	NA	NA	All_Zero	0	0	0	0	0	0	No
WBGene00169986	21ur-9137	piRNA	IV:13822582-13822602	0	NA	NA	NA	NA	All_Zero	0	0	0	0	0	0	No
WBGene00169981	21ur-13871	piRNA	IV:6260941-6260961	0	NA	NA	NA	NA	All_Zero	0	0	0	0	0	0	No
WBGene00169980	21ur-15200	piRNA	II:5112772-5112792	0	NA	NA	NA	NA	All_Zero	0	0	0	0	0	0	No
WBGene00017809	clec-156	protein_coding	III:4841039-4842273	0	NA	NA	NA	NA	All_Zero	0	0	0	0	0	0	No
WBGene00169982	21ur-14331	piRNA	IV:15882446-15882466	0	NA	NA	NA	NA	All_Zero	0	0	0	0	0	0	No
WBGene00169989	21ur-14801	piRNA	IV:5182766-5182786	0.174853	-0.0719638	-1.05115	0.774386	NA	Low_Counts	0	0	0	0	0	1.05	No
WBGene00169988	21ur-14950	piRNA	IV:16559125-16559145	0	NA	NA	NA	NA	All_Zero	0	0	0	0	0	0	No
WBGene00014779	F59A1.2	pseudogene	V:17678358-17680208	0	NA	NA	NA	NA	All_Zero	0	0	0	0	0	0	No
WBGene00004158	pqn-76	protein_coding	IV:15579086-15580161	0	NA	NA	NA	NA	All_Zero	0	0	0	0	0	0	No
WBGene00014778	F58D12.2	pseudogene	V:14050295-14053709	0.308254	0.105561	1.07591	0.674146	NA	Low_Counts	0.91	0	0.94	0	0	0	No
WBGene00004159	pqn-78	protein_coding	IV:15593960-15595035	0	NA	NA	NA	NA	All_Zero	0	0	0	0	0	0	No
WBGene00011779	bgnt-1.7	protein_coding	I:12374205-12376649	0	NA	NA	NA	NA	All_Zero	0	0	0	0	0	0	No
WBGene00022693	ZK250.10	pseudogene	II:1970834-1974718	0	NA	NA	NA	NA	All_Zero	0	0	0	0	0	0	No
WBGene00020792	T25B6.6	protein_coding	X:9021922-9022833	0	NA	NA	NA	NA	All_Zero	0	0	0	0	0	0	No
WBGene00016819	C50E3.8	protein_coding	V:7598029-7598369	0	NA	NA	NA	NA	All_Zero	0	0	0	0	0	0	No
WBGene00010417	H25P06.4	protein_coding	I:11308121-11311053	0	NA	NA	NA	NA	All_Zero	0	0	0	0	0	0	No
WBGene00010412	H25K10.2	protein_coding	IV:16210723-16211013	0	NA	NA	NA	NA	All_Zero	0	0	0	0	0	0	No
WBGene00269385	F41F3.9	protein_coding	V:4655475-4655786	0	NA	NA	NA	NA	All_Zero	0	0	0	0	0	0	No
WBGene00189987	C18H7.12	protein_coding	IV:583813-587829	0	NA	NA	NA	NA	All_Zero	0	0	0	0	0	0	No
WBGene00015325	C02B8.7	protein_coding	X:8137721-8137879	0	NA	NA	NA	NA	All_Zero	0	0	0	0	0	0	No
WBGene00014775	-	pseudogene	X:12166220-12166292	0	NA	NA	NA	NA	All_Zero	0	0	0	0	0	0	No
WBGene00200816	Y42H9B.8	ncRNA	IV:8002465-8002907	0	NA	NA	NA	NA	All_Zero	0	0	0	0	0	0	No
WBGene00198700	C05A9.5	ncRNA	X:10843930-10844060	0	NA	NA	NA	NA	All_Zero	0	0	0	0	0	0	No
WBGene00014777	F58A4.12	pseudogene	III:9601324-9602441	0.461418	0.211882	1.1582	0.463377	NA	Low_Counts	0.91	0.92	0.94	0	0	0	No
WBGene00196558	C33G3.9	ncRNA	X:14068846-14068987	0	NA	NA	NA	NA	All_Zero	0	0	0	0	0	0	No
WBGene00196559	F35G2.11	ncRNA	IV:12204970-12205165	0.153163	0.0463859	1.03267	0.853416	NA	Low_Counts	0	0.92	0	0	0	0	No
WBGene00014776	-	pseudogene	X:12167110-12167182	0	NA	NA	NA	NA	All_Zero	0	0	0	0	0	0	No
WBGene00196550	C24A8.8	ncRNA	X:4317268-4317333	0	NA	NA	NA	NA	All_Zero	0	0	0	0	0	0	No
WBGene00014771	F55G11.3	pseudogene	IV:12970270-12971974	4.84319	1.08498	2.12135	0.0371444	0.0624429	Tested	10.04	9.19	5.62	1.06	0	3.15	No
WBGene00196552	F09G2.11	ncRNA	V:7175901-7176125	0	NA	NA	NA	NA	All_Zero	0	0	0	0	0	0	No
WBGene00196553	T05C1.7	ncRNA	II:4492452-4492566	0	NA	NA	NA	NA	All_Zero	0	0	0	0	0	0	No
WBGene00196554	B0563.13	ncRNA	X:9133182-9133264	0	NA	NA	NA	NA	All_Zero	0	0	0	0	0	0	No
WBGene00196555	R11B5.4	ncRNA	X:2513851-2514011	0	NA	NA	NA	NA	All_Zero	0	0	0	0	0	0	No
WBGene00196556	F31B12.5	ncRNA	X:10801001-10801139	0	NA	NA	NA	NA	All_Zero	0	0	0	0	0	0	No
WBGene00014770	F54F3.2	pseudogene	V:12917450-12918902	0.30418	0.105561	1.07591	0.674146	NA	Low_Counts	1.83	0	0	0	0	0	No
WBGene00200811	C06B8.15	ncRNA	V:15505197-15505284	0	NA	NA	NA	NA	All_Zero	0	0	0	0	0	0	No
WBGene00200810	Y53H1C.9	ncRNA	I:11392735-11392902	0	NA	NA	NA	NA	All_Zero	0	0	0	0	0	0	No
WBGene00007663	C18B12.1	protein_coding	X:15012684-15012926	0	NA	NA	NA	NA	All_Zero	0	0	0	0	0	0	No
WBGene00077534	F41D3.14	pseudogene	I:12258603-12258803	0.156164	0.0463859	1.03267	0.853416	NA	Low_Counts	0	0	0.94	0	0	0	No
WBGene00077535	F15H9.7	pseudogene	I:12160100-12162091	0	NA	NA	NA	NA	All_Zero	0	0	0	0	0	0	No
WBGene00006131	str-69	protein_coding	V:3104790-3105910	0	NA	NA	NA	NA	All_Zero	0	0	0	0	0	0	No
WBGene00077537	Y47H10A.6	pseudogene	I:12078050-12078748	302.438	-0.851847	-1.80481	4.7158e-09	2.54347e-08	Tested	219.92	219.64	202.39	413.18	395.46	364.04	Down
WBGene00006133	str-71	protein_coding	V:15457815-15459188	0	NA	NA	NA	NA	All_Zero	0	0	0	0	0	0	No
WBGene00006136	str-76	protein_coding	V:2514386-2515593	0	NA	NA	NA	NA	All_Zero	0	0	0	0	0	0	No
WBGene00197973	C05G5.10	ncRNA	X:14752187-14752265	0.312329	0.105561	1.07591	0.674146	NA	Low_Counts	0	0	1.87	0	0	0	No
WBGene00174290	21ur-15300	piRNA	IV:4852891-4852911	0	NA	NA	NA	NA	All_Zero	0	0	0	0	0	0	No
WBGene00201131	R153.6	ncRNA	II:7653930-7654026	0.15209	0.0463859	1.03267	0.853416	NA	Low_Counts	0.91	0	0	0	0	0	No
WBGene00200179	H30A04.10	ncRNA	X:15519963-15520083	0	NA	NA	NA	NA	All_Zero	0	0	0	0	0	0	No
WBGene00006137	str-77	protein_coding	V:17718947-17721293	0	NA	NA	NA	NA	All_Zero	0	0	0	0	0	0	No
WBGene00269387	btb-22	protein_coding	II:3299825-3300676	0	NA	NA	NA	NA	All_Zero	0	0	0	0	0	0	No
WBGene00198707	K02D7.7	ncRNA	IV:314661-314762	0	NA	NA	NA	NA	All_Zero	0	0	0	0	0	0	No
WBGene00174296	21ur-8013	piRNA	IV:15196834-15196854	0	NA	NA	NA	NA	All_Zero	0	0	0	0	0	0	No
WBGene00045561	21ur-4184	piRNA	IV:14159840-14159860	0	NA	NA	NA	NA	All_Zero	0	0	0	0	0	0	No
WBGene00005773	srw-26	protein_coding	V:15931292-15932490	0	NA	NA	NA	NA	All_Zero	0	0	0	0	0	0	No
WBGene00005777	srw-30	protein_coding	V:17287383-17288666	0	NA	NA	NA	NA	All_Zero	0	0	0	0	0	0	No
WBGene00269390	C08F1.13	pseudogene	II:1804209-1805408	0.156164	0.0463859	1.03267	0.853416	NA	Low_Counts	0	0	0.94	0	0	0	No
WBGene00269393	F56H1.11	pseudogene	I:5741186-5741622	7.25586	0.0325334	1.02281	0.949645	0.961574	Tested	9.13	2.76	10.31	5.31	8.69	7.34	No
WBGene00005779	srw-32	protein_coding	V:17508793-17510214	0	NA	NA	NA	NA	All_Zero	0	0	0	0	0	0	No
WBGene00001884	his-10	protein_coding	II:13823064-13823375	0	NA	NA	NA	NA	All_Zero	0	0	0	0	0	0	No
WBGene00001887	his-13	protein_coding	II:13820210-13820620	0	NA	NA	NA	NA	All_Zero	0	0	0	0	0	0	No
WBGene00001886	his-12	protein_coding	II:13821198-13821581	0	NA	NA	NA	NA	All_Zero	0	0	0	0	0	0	No
WBGene00001883	his-9	protein_coding	II:13823648-13824058	0	NA	NA	NA	NA	All_Zero	0	0	0	0	0	0	No
WBGene00001889	his-15	protein_coding	II:13818371-13818739	0	NA	NA	NA	NA	All_Zero	0	0	0	0	0	0	No
WBGene00001888	his-14	protein_coding	II:13819626-13819937	0	NA	NA	NA	NA	All_Zero	0	0	0	0	0	0	No
WBGene00010164	F56H6.3	protein_coding	I:12289552-12290191	0	NA	NA	NA	NA	All_Zero	0	0	0	0	0	0	No
WBGene00010165	F56H6.4	protein_coding	I:12290449-12292212	0	NA	NA	NA	NA	All_Zero	0	0	0	0	0	0	No
WBGene00010169	clec-18	protein_coding	I:12301424-12303157	0	NA	NA	NA	NA	All_Zero	0	0	0	0	0	0	No
WBGene00005439	srh-231	protein_coding	V:7350881-7352236	0	NA	NA	NA	NA	All_Zero	0	0	0	0	0	0	No
WBGene00005435	srh-227	protein_coding	IV:16342490-16344199	0	NA	NA	NA	NA	All_Zero	0	0	0	0	0	0	No
WBGene00005436	srh-228	protein_coding	IV:16339665-16341374	0	NA	NA	NA	NA	All_Zero	0	0	0	0	0	0	No
WBGene00015444	C04F5.2	protein_coding	V:5093715-5096277	0	NA	NA	NA	NA	All_Zero	0	0	0	0	0	0	No
WBGene00015447	srab-2	protein_coding	V:5103042-5105034	0	NA	NA	NA	NA	All_Zero	0	0	0	0	0	0	No
WBGene00077624	Y102A5C.40	protein_coding	V:16986460-16987135	0	NA	NA	NA	NA	All_Zero	0	0	0	0	0	0	No
WBGene00020232	T05A8.6	protein_coding	II:2738523-2739642	0	NA	NA	NA	NA	All_Zero	0	0	0	0	0	0	No
WBGene00020239	T05B4.8	protein_coding	V:4115192-4116149	0	NA	NA	NA	NA	All_Zero	0	0	0	0	0	0	No
WBGene00006236	str-200	protein_coding	V:17456619-17458169	0	NA	NA	NA	NA	All_Zero	0	0	0	0	0	0	No
WBGene00006123	str-58	pseudogene	V:3253469-3254590	0.457343	0.181291	1.1339	0.500598	NA	Low_Counts	1.83	0.92	0	0	0	0	No
WBGene00010203	F57E7.2	protein_coding	V:16482420-16483144	0	NA	NA	NA	NA	All_Zero	0	0	0	0	0	0	No
WBGene00007148	B0334.10	protein_coding	II:11518488-11519571	0	NA	NA	NA	NA	All_Zero	0	0	0	0	0	0	No
WBGene00005632	srj-53	protein_coding	V:693541-694725	0	NA	NA	NA	NA	All_Zero	0	0	0	0	0	0	No
WBGene00198737	T04C9.8	ncRNA	III:5989353-5989491	0.35188	-0.131139	-1.09516	0.60143	NA	Low_Counts	0	0	0	1.06	0	1.05	No
WBGene00174233	21ur-7789	piRNA	IV:13830207-13830227	0	NA	NA	NA	NA	All_Zero	0	0	0	0	0	0	No
WBGene00005633	srj-54	protein_coding	V:2858660-2859838	0	NA	NA	NA	NA	All_Zero	0	0	0	0	0	0	No
WBGene00044425	F54D12.11	protein_coding	II:1393488-1394105	0	NA	NA	NA	NA	All_Zero	0	0	0	0	0	0	No
WBGene00005980	srx-89	protein_coding	V:11586259-11588133	0	NA	NA	NA	NA	All_Zero	0	0	0	0	0	0	No
WBGene00020992	W03F8.2	pseudogene	IV:5190444-5192546	11.2556	-1.01511	-2.02106	0.0378672	0.0634941	Tested	7.3	3.68	6.56	10.62	16.3	23.08	No
WBGene00005981	srx-90	protein_coding	V:11581126-11582458	0	NA	NA	NA	NA	All_Zero	0	0	0	0	0	0	No
WBGene00005984	srx-93	protein_coding	V:3619459-3620708	0	NA	NA	NA	NA	All_Zero	0	0	0	0	0	0	No
WBGene00020991	W03D8.10	pseudogene	I:2786332-2787514	1.52627	0.594627	1.51008	0.137754	NA	Low_Counts	4.56	4.59	0	0	0	0	No
WBGene00005986	srx-95	protein_coding	II:6753126-6754774	0	NA	NA	NA	NA	All_Zero	0	0	0	0	0	0	No
WBGene00165538	21ur-15382	piRNA	IV:17213016-17213036	0	NA	NA	NA	NA	All_Zero	0	0	0	0	0	0	No
WBGene00165539	21ur-14243	piRNA	IV:14052372-14052392	0	NA	NA	NA	NA	All_Zero	0	0	0	0	0	0	No
WBGene00165530	21ur-15376	piRNA	IV:14377071-14377091	0	NA	NA	NA	NA	All_Zero	0	0	0	0	0	0	No
WBGene00165531	21ur-7156	piRNA	IV:14853372-14853392	0	NA	NA	NA	NA	All_Zero	0	0	0	0	0	0	No
WBGene00165532	21ur-12754	piRNA	IV:5889275-5889295	0	NA	NA	NA	NA	All_Zero	0	0	0	0	0	0	No
WBGene00165533	21ur-8477	piRNA	IV:17244539-17244559	0	NA	NA	NA	NA	All_Zero	0	0	0	0	0	0	No
WBGene00165534	21ur-9814	piRNA	IV:6147405-6147425	0	NA	NA	NA	NA	All_Zero	0	0	0	0	0	0	No
WBGene00165535	21ur-7933	piRNA	IV:14396541-14396561	0	NA	NA	NA	NA	All_Zero	0	0	0	0	0	0	No
WBGene00165536	21ur-12864	piRNA	II:1255983-1256003	0	NA	NA	NA	NA	All_Zero	0	0	0	0	0	0	No
WBGene00165537	21ur-11575	piRNA	IV:15980169-15980189	0	NA	NA	NA	NA	All_Zero	0	0	0	0	0	0	No
WBGene00197870	Y43F4A.5	ncRNA	III:13225151-13225237	0	NA	NA	NA	NA	All_Zero	0	0	0	0	0	0	No
WBGene00198706	M79.11	ncRNA	X:10597663-10597790	0	NA	NA	NA	NA	All_Zero	0	0	0	0	0	0	No
WBGene00166747	21ur-13302	piRNA	V:13413896-13413916	0	NA	NA	NA	NA	All_Zero	0	0	0	0	0	0	No
WBGene00166741	21ur-7450	piRNA	IV:15868226-15868246	0	NA	NA	NA	NA	All_Zero	0	0	0	0	0	0	No
WBGene00172273	21ur-8908	piRNA	IV:5325420-5325440	0	NA	NA	NA	NA	All_Zero	0	0	0	0	0	0	No
WBGene00172272	21ur-11387	piRNA	IV:15490845-15490865	0	NA	NA	NA	NA	All_Zero	0	0	0	0	0	0	No
WBGene00172271	21ur-7600	piRNA	IV:4789336-4789356	0.33316	-0.012789	-1.0089	0.959373	NA	Low_Counts	0.91	0	0	0	1.09	0	No
WBGene00172270	21ur-9473	piRNA	IV:6302709-6302729	0	NA	NA	NA	NA	All_Zero	0	0	0	0	0	0	No
WBGene00015604	fbxa-160	protein_coding	II:1623907-1624672	0	NA	NA	NA	NA	All_Zero	0	0	0	0	0	0	No
WBGene00012052	T26E4.10	protein_coding	V:15797879-15798208	0	NA	NA	NA	NA	All_Zero	0	0	0	0	0	0	No
WBGene00172275	21ur-12792	piRNA	V:5106063-5106083	0	NA	NA	NA	NA	All_Zero	0	0	0	0	0	0	No
WBGene00172274	21ur-5948	piRNA	IV:15695227-15695247	0	NA	NA	NA	NA	All_Zero	0	0	0	0	0	0	No
WBGene00012056	nhr-285	protein_coding	V:15777718-15779247	0	NA	NA	NA	NA	All_Zero	0	0	0	0	0	0	No
WBGene00012057	T26F2.1	protein_coding	V:13974563-13976550	0	NA	NA	NA	NA	All_Zero	0	0	0	0	0	0	No
WBGene00219321	T07H3.10	protein_coding	II:1581194-1582440	0	NA	NA	NA	NA	All_Zero	0	0	0	0	0	0	No
WBGene00017573	F18E9.7	protein_coding	X:8595152-8597747	0	NA	NA	NA	NA	All_Zero	0	0	0	0	0	0	No
WBGene00014217	ZK1086.3	protein_coding	X:13790832-13792258	0	NA	NA	NA	NA	All_Zero	0	0	0	0	0	0	No
WBGene00021280	nspd-8	protein_coding	I:2551375-2551590	0	NA	NA	NA	NA	All_Zero	0	0	0	0	0	0	No
WBGene00021285	Y24D9A.7	protein_coding	IV:4404938-4405171	0	NA	NA	NA	NA	All_Zero	0	0	0	0	0	0	No
WBGene00019339	K02F6.5	protein_coding	II:2535417-2536292	0	NA	NA	NA	NA	All_Zero	0	0	0	0	0	0	No
WBGene00255730	F48G7.15	pseudogene	V:630289-631890	1.02448	-0.169147	-1.12439	0.647237	NA	Low_Counts	0	0	1.87	3.19	1.09	0	No
WBGene00044451	fipr-19	protein_coding	III:7458815-7459031	0	NA	NA	NA	NA	All_Zero	0	0	0	0	0	0	No
WBGene00007759	C27A7.9	protein_coding	V:12154263-12154654	0	NA	NA	NA	NA	All_Zero	0	0	0	0	0	0	No
WBGene00005134	srd-56	protein_coding	II:7202016-7203210	0	NA	NA	NA	NA	All_Zero	0	0	0	0	0	0	No
WBGene00000700	col-126	protein_coding	IV:11263401-11264331	0	NA	NA	NA	NA	All_Zero	0	0	0	0	0	0	No
WBGene00005285	srh-63	protein_coding	IV:14523868-14525197	0	NA	NA	NA	NA	All_Zero	0	0	0	0	0	0	No
WBGene00005288	srh-67	protein_coding	II:12508950-12510135	0	NA	NA	NA	NA	All_Zero	0	0	0	0	0	0	No
WBGene00011266	R13H4.8	protein_coding	V:11839520-11840302	0	NA	NA	NA	NA	All_Zero	0	0	0	0	0	0	No
WBGene00005866	srw-119	protein_coding	V:2998542-2999836	0	NA	NA	NA	NA	All_Zero	0	0	0	0	0	0	No
WBGene00005865	srw-118	protein_coding	V:2978760-2980078	0	NA	NA	NA	NA	All_Zero	0	0	0	0	0	0	No
WBGene00005864	srw-117	protein_coding	V:2982152-2983451	0	NA	NA	NA	NA	All_Zero	0	0	0	0	0	0	No
WBGene00005860	srw-113	protein_coding	V:15333151-15334571	0	NA	NA	NA	NA	All_Zero	0	0	0	0	0	0	No
WBGene00005868	srw-121	protein_coding	V:2990313-2991585	0	NA	NA	NA	NA	All_Zero	0	0	0	0	0	0	No
WBGene00173898	21ur-9512	piRNA	IV:13769932-13769952	0	NA	NA	NA	NA	All_Zero	0	0	0	0	0	0	No
WBGene00173899	21ur-15660	piRNA	IV:17210624-17210644	0	NA	NA	NA	NA	All_Zero	0	0	0	0	0	0	No
WBGene00173894	21ur-6590	piRNA	IV:5710901-5710921	0	NA	NA	NA	NA	All_Zero	0	0	0	0	0	0	No
WBGene00173895	21ur-11292	piRNA	IV:15954532-15954552	0	NA	NA	NA	NA	All_Zero	0	0	0	0	0	0	No
WBGene00173896	21ur-5461	piRNA	IV:16786933-16786953	0	NA	NA	NA	NA	All_Zero	0	0	0	0	0	0	No
WBGene00173897	21ur-5556	piRNA	IV:15811081-15811101	0	NA	NA	NA	NA	All_Zero	0	0	0	0	0	0	No
WBGene00173890	21ur-7490	piRNA	IV:14456758-14456778	0	NA	NA	NA	NA	All_Zero	0	0	0	0	0	0	No
WBGene00173891	21ur-10426	piRNA	IV:5950711-5950731	0	NA	NA	NA	NA	All_Zero	0	0	0	0	0	0	No
WBGene00173892	21ur-12411	piRNA	IV:15300294-15300314	0	NA	NA	NA	NA	All_Zero	0	0	0	0	0	0	No
WBGene00173893	21ur-14291	piRNA	III:4826926-4826946	0	NA	NA	NA	NA	All_Zero	0	0	0	0	0	0	No
WBGene00255736	C03H5.10	ncRNA	II:395098-395894	9.71384	-0.389995	-1.31039	0.436485	0.515058	Tested	8.21	6.43	8.43	20.18	9.78	5.25	No
WBGene00195398	F55B12.12	ncRNA	V:13811140-13811321	0	NA	NA	NA	NA	All_Zero	0	0	0	0	0	0	No
WBGene00013115	Y51H4A.21	protein_coding	IV:16685038-16685687	0	NA	NA	NA	NA	All_Zero	0	0	0	0	0	0	No
WBGene00015979	C18F10.9	protein_coding	III:6271561-6272959	0	NA	NA	NA	NA	All_Zero	0	0	0	0	0	0	No
WBGene00022607	ZC411.1	protein_coding	V:8877705-8878804	0	NA	NA	NA	NA	All_Zero	0	0	0	0	0	0	No
WBGene00022600	ZC395.11	protein_coding	III:5286086-5286305	0	NA	NA	NA	NA	All_Zero	0	0	0	0	0	0	No
WBGene00022602	ZC404.7	protein_coding	V:6778551-6779700	0	NA	NA	NA	NA	All_Zero	0	0	0	0	0	0	No
WBGene00235275	T09A12.8	protein_coding	IV:8241545-8243699	0	NA	NA	NA	NA	All_Zero	0	0	0	0	0	0	No
WBGene00008835	F14H8.5	protein_coding	V:15021032-15022049	0	NA	NA	NA	NA	All_Zero	0	0	0	0	0	0	No
WBGene00006471	nhr-233	protein_coding	V:16569387-16571340	0	NA	NA	NA	NA	All_Zero	0	0	0	0	0	0	No
WBGene00005122	srd-44	protein_coding	X:12338440-12340248	0	NA	NA	NA	NA	All_Zero	0	0	0	0	0	0	No
WBGene00009206	B0513.t1	tRNA	IV:13870265-13870336	0	NA	NA	NA	NA	All_Zero	0	0	0	0	0	0	No
WBGene00015221	B0507.4	protein_coding	V:8754970-8755759	0	NA	NA	NA	NA	All_Zero	0	0	0	0	0	0	No
WBGene00017267	numr-2	protein_coding	III:7364385-7365230	0	NA	NA	NA	NA	All_Zero	0	0	0	0	0	0	No
WBGene00019856	R03H10.4	protein_coding	II:4167555-4168500	0	NA	NA	NA	NA	All_Zero	0	0	0	0	0	0	No
WBGene00021997	Y59E9AR.1	protein_coding	IV:5249428-5249820	0	NA	NA	NA	NA	All_Zero	0	0	0	0	0	0	No
WBGene00018276	F41C6.2	protein_coding	X:6870354-6871670	0	NA	NA	NA	NA	All_Zero	0	0	0	0	0	0	No
WBGene00018277	F41C6.3	protein_coding	X:6870566-6871087	0	NA	NA	NA	NA	All_Zero	0	0	0	0	0	0	No
WBGene00172857	21ur-10572	piRNA	IV:16772868-16772888	0	NA	NA	NA	NA	All_Zero	0	0	0	0	0	0	No
WBGene00172856	21ur-7506	piRNA	IV:16810981-16811001	0	NA	NA	NA	NA	All_Zero	0	0	0	0	0	0	No
WBGene00172855	21ur-7436	piRNA	IV:15655740-15655760	0	NA	NA	NA	NA	All_Zero	0	0	0	0	0	0	No
WBGene00172854	21ur-12020	piRNA	IV:10318429-10318449	0.33316	-0.012789	-1.0089	0.959373	NA	Low_Counts	0.91	0	0	0	1.09	0	No
WBGene00172853	21ur-15693	piRNA	IV:6495127-6495147	0	NA	NA	NA	NA	All_Zero	0	0	0	0	0	0	No
WBGene00172852	21ur-12803	piRNA	IV:15298415-15298435	0	NA	NA	NA	NA	All_Zero	0	0	0	0	0	0	No
WBGene00172851	21ur-12545	piRNA	IV:16271053-16271073	0	NA	NA	NA	NA	All_Zero	0	0	0	0	0	0	No
WBGene00172850	21ur-7214	piRNA	IV:15152396-15152416	0	NA	NA	NA	NA	All_Zero	0	0	0	0	0	0	No
WBGene00172859	21ur-5562	piRNA	IV:15615257-15615277	0	NA	NA	NA	NA	All_Zero	0	0	0	0	0	0	No
WBGene00172858	21ur-11722	piRNA	IV:6602669-6602689	0	NA	NA	NA	NA	All_Zero	0	0	0	0	0	0	No
WBGene00171916	21ur-7217	piRNA	IV:13643845-13643865	0	NA	NA	NA	NA	All_Zero	0	0	0	0	0	0	No
WBGene00046488	21ur-351	piRNA	IV:14646740-14646760	0	NA	NA	NA	NA	All_Zero	0	0	0	0	0	0	No
WBGene00046489	21ur-2187	piRNA	IV:15273246-15273266	0	NA	NA	NA	NA	All_Zero	0	0	0	0	0	0	No
WBGene00009151	F26D2.13	protein_coding	V:16434722-16435610	0	NA	NA	NA	NA	All_Zero	0	0	0	0	0	0	No
WBGene00009150	clec-234	protein_coding	V:16432009-16433572	0	NA	NA	NA	NA	All_Zero	0	0	0	0	0	0	No
WBGene00013367	Y60A3A.23	protein_coding	V:20007770-20009195	0	NA	NA	NA	NA	All_Zero	0	0	0	0	0	0	No
WBGene00007265	C02F4.5	protein_coding	IV:10523462-10524145	0	NA	NA	NA	NA	All_Zero	0	0	0	0	0	0	No
WBGene00002015	hsp-16.1	protein_coding	V:9087293-9087782	0	NA	NA	NA	NA	All_Zero	0	0	0	0	0	0	No
WBGene00002019	hsp-16.48	protein_coding	V:9088131-9088617	0	NA	NA	NA	NA	All_Zero	0	0	0	0	0	0	No
WBGene00005375	srh-159	protein_coding	V:17182345-17183624	0	NA	NA	NA	NA	All_Zero	0	0	0	0	0	0	No
WBGene00010955	M199.7	protein_coding	IV:15123182-15124393	0	NA	NA	NA	NA	All_Zero	0	0	0	0	0	0	No
WBGene00020805	T25F10.1	protein_coding	V:6768429-6768788	0	NA	NA	NA	NA	All_Zero	0	0	0	0	0	0	No
WBGene00016075	C24H12.6	protein_coding	II:417349-418882	0	NA	NA	NA	NA	All_Zero	0	0	0	0	0	0	No
WBGene00017383	F11D5.6	protein_coding	X:3325166-3326275	0	NA	NA	NA	NA	All_Zero	0	0	0	0	0	0	No
WBGene00046484	21ur-3812	piRNA	IV:16985629-16985649	0	NA	NA	NA	NA	All_Zero	0	0	0	0	0	0	No
WBGene00046485	21ur-1976	piRNA	IV:16044323-16044343	0	NA	NA	NA	NA	All_Zero	0	0	0	0	0	0	No
WBGene00171910	21ur-13089	piRNA	IV:6040198-6040218	0	NA	NA	NA	NA	All_Zero	0	0	0	0	0	0	No
WBGene00046486	21ur-561	piRNA	IV:15659478-15659498	0	NA	NA	NA	NA	All_Zero	0	0	0	0	0	0	No
WBGene00046487	21ur-4518	piRNA	IV:14832270-14832290	0	NA	NA	NA	NA	All_Zero	0	0	0	0	0	0	No
WBGene00046480	21ur-5361	piRNA	IV:14049246-14049266	0	NA	NA	NA	NA	All_Zero	0	0	0	0	0	0	No
WBGene00046481	21ur-3075	piRNA	IV:16990872-16990892	0	NA	NA	NA	NA	All_Zero	0	0	0	0	0	0	No
WBGene00220239	ZK218.23	ncRNA	V:17115526-17115629	0	NA	NA	NA	NA	All_Zero	0	0	0	0	0	0	No
WBGene00220238	ZK185.9	snoRNA	IV:4538702-4538916	1.65475	-0.0550729	-1.03891	0.904874	NA	Low_Counts	0.91	2.76	0.94	3.19	1.09	1.05	No
WBGene00019954	R08C7.11	protein_coding	IV:4454773-4454937	0	NA	NA	NA	NA	All_Zero	0	0	0	0	0	0	No
WBGene00017030	D1044.5	protein_coding	III:5524181-5524439	0	NA	NA	NA	NA	All_Zero	0	0	0	0	0	0	No
WBGene00022429	Y108F1.1	protein_coding	X:274498-277897	0	NA	NA	NA	NA	All_Zero	0	0	0	0	0	0	No
WBGene00007062	ebp-3	protein_coding	V:18055969-18060708	0	NA	NA	NA	NA	All_Zero	0	0	0	0	0	0	No
WBGene00194957	Y116A8C.465	protein_coding	IV:17065382-17065761	0	NA	NA	NA	NA	All_Zero	0	0	0	0	0	0	No
WBGene00006004	srx-113	protein_coding	V:12630170-12632148	0	NA	NA	NA	NA	All_Zero	0	0	0	0	0	0	No
WBGene00006001	srx-110	protein_coding	II:3709555-3710952	0	NA	NA	NA	NA	All_Zero	0	0	0	0	0	0	No
WBGene00005575	sri-63	protein_coding	II:3287373-3289031	0	NA	NA	NA	NA	All_Zero	0	0	0	0	0	0	No
WBGene00005572	sri-60	protein_coding	II:2701389-2702857	0	NA	NA	NA	NA	All_Zero	0	0	0	0	0	0	No
WBGene00005578	sri-66	protein_coding	V:17060287-17061675	0	NA	NA	NA	NA	All_Zero	0	0	0	0	0	0	No
WBGene00015721	C13A2.4	protein_coding	V:7279310-7280530	0	NA	NA	NA	NA	All_Zero	0	0	0	0	0	0	No
WBGene00015726	C13A2.10	protein_coding	V:7273831-7275087	0	NA	NA	NA	NA	All_Zero	0	0	0	0	0	0	No
WBGene00219498	Y106G6E.8	protein_coding	I:10203437-10203743	0	NA	NA	NA	NA	All_Zero	0	0	0	0	0	0	No
WBGene00017638	F20D6.9	protein_coding	V:8177093-8177449	0	NA	NA	NA	NA	All_Zero	0	0	0	0	0	0	No
WBGene00017630	F20B6.6	protein_coding	X:4201650-4202214	0	NA	NA	NA	NA	All_Zero	0	0	0	0	0	0	No
WBGene00219437	C50A2.7	protein_coding	IV:1163426-1164746	0	NA	NA	NA	NA	All_Zero	0	0	0	0	0	0	No
WBGene00206499	C06H5.11	protein_coding	V:17893883-17894059	0	NA	NA	NA	NA	All_Zero	0	0	0	0	0	0	No
WBGene00206495	F20E11.18	protein_coding	V:17435678-17436592	0	NA	NA	NA	NA	All_Zero	0	0	0	0	0	0	No
WBGene00206490	Y57G11C.1142	protein_coding	IV:14802547-14802781	0	NA	NA	NA	NA	All_Zero	0	0	0	0	0	0	No
WBGene00198401	F47E1.12	ncRNA	X:9074663-9074744	0	NA	NA	NA	NA	All_Zero	0	0	0	0	0	0	No
WBGene00199585	ZK1193.9	ncRNA	X:434390-434522	0	NA	NA	NA	NA	All_Zero	0	0	0	0	0	0	No
WBGene00021303	Y32G9A.5	protein_coding	V:1907654-1908528	0	NA	NA	NA	NA	All_Zero	0	0	0	0	0	0	No
WBGene00173808	21ur-12222	piRNA	IV:14019739-14019759	0	NA	NA	NA	NA	All_Zero	0	0	0	0	0	0	No
WBGene00200529	ZC53.15	ncRNA	X:1926736-1926884	0	NA	NA	NA	NA	All_Zero	0	0	0	0	0	0	No
WBGene00200528	R09G11.3	ncRNA	X:17520983-17521191	0	NA	NA	NA	NA	All_Zero	0	0	0	0	0	0	No
WBGene00200527	T10C6.19	ncRNA	V:16040446-16040607	0	NA	NA	NA	NA	All_Zero	0	0	0	0	0	0	No
WBGene00200526	C05B10.17	ncRNA	IV:6842957-6843029	0	NA	NA	NA	NA	All_Zero	0	0	0	0	0	0	No
WBGene00200525	R07H5.13	ncRNA	IV:11211349-11211497	0	NA	NA	NA	NA	All_Zero	0	0	0	0	0	0	No
WBGene00200524	F22B7.14	ncRNA	III:8662399-8662451	0	NA	NA	NA	NA	All_Zero	0	0	0	0	0	0	No
WBGene00200523	Y75B8A.56	ncRNA	III:12143928-12144015	0	NA	NA	NA	NA	All_Zero	0	0	0	0	0	0	No
WBGene00200522	R04F11.23	ncRNA	V:12327090-12327157	0	NA	NA	NA	NA	All_Zero	0	0	0	0	0	0	No
WBGene00200521	T09B4.17	ncRNA	I:6172999-6173139	0	NA	NA	NA	NA	All_Zero	0	0	0	0	0	0	No
WBGene00200520	C13D9.13	ncRNA	V:4994220-4994368	0	NA	NA	NA	NA	All_Zero	0	0	0	0	0	0	No
WBGene00016223	C29F9.9	protein_coding	III:98398-98922	0	NA	NA	NA	NA	All_Zero	0	0	0	0	0	0	No
WBGene00016222	C29F9.8	protein_coding	III:95394-97726	0	NA	NA	NA	NA	All_Zero	0	0	0	0	0	0	No
WBGene00019566	K09D9.3	protein_coding	V:4019488-4020601	0	NA	NA	NA	NA	All_Zero	0	0	0	0	0	0	No
WBGene00044555	F36D4.7	protein_coding	V:9414120-9414518	0	NA	NA	NA	NA	All_Zero	0	0	0	0	0	0	No
WBGene00189937	Y6G8.15	protein_coding	V:17610036-17610609	0	NA	NA	NA	NA	All_Zero	0	0	0	0	0	0	No
WBGene00189930	Y26G10.5	protein_coding	V:17700436-17700824	0	NA	NA	NA	NA	All_Zero	0	0	0	0	0	0	No
WBGene00189931	Y26G10.6	protein_coding	V:17699959-17700310	0	NA	NA	NA	NA	All_Zero	0	0	0	0	0	0	No
WBGene00219394	Y48A6C.8	protein_coding	III:11126898-11127628	0	NA	NA	NA	NA	All_Zero	0	0	0	0	0	0	No
WBGene00048811	21ur-2617	piRNA	IV:15170820-15170840	0	NA	NA	NA	NA	All_Zero	0	0	0	0	0	0	No
WBGene00048810	21ur-4355	piRNA	IV:15912288-15912308	0	NA	NA	NA	NA	All_Zero	0	0	0	0	0	0	No
WBGene00048813	21ur-1506	piRNA	IV:14883592-14883612	0	NA	NA	NA	NA	All_Zero	0	0	0	0	0	0	No
WBGene00048812	21ur-3759	piRNA	IV:16208640-16208660	0	NA	NA	NA	NA	All_Zero	0	0	0	0	0	0	No
WBGene00048815	21ur-4434	piRNA	IV:15085201-15085221	0	NA	NA	NA	NA	All_Zero	0	0	0	0	0	0	No
WBGene00048814	21ur-2729	piRNA	IV:13821658-13821678	0	NA	NA	NA	NA	All_Zero	0	0	0	0	0	0	No
WBGene00007567	C14A6.3	protein_coding	V:18146377-18146635	0	NA	NA	NA	NA	All_Zero	0	0	0	0	0	0	No
WBGene00048816	21ur-4728	piRNA	IV:16284121-16284141	0	NA	NA	NA	NA	All_Zero	0	0	0	0	0	0	No
WBGene00006219	str-175	protein_coding	IV:4868609-4870646	0	NA	NA	NA	NA	All_Zero	0	0	0	0	0	0	No
WBGene00271707	ZK105.14	protein_coding	V:7721181-7722045	0	NA	NA	NA	NA	All_Zero	0	0	0	0	0	0	No
WBGene00009464	F36D1.5	protein_coding	I:11266070-11266474	0	NA	NA	NA	NA	All_Zero	0	0	0	0	0	0	No
WBGene00011341	T01G5.6	protein_coding	V:15113781-15114092	0	NA	NA	NA	NA	All_Zero	0	0	0	0	0	0	No
WBGene00166375	21ur-15579	piRNA	II:9415026-9415046	0	NA	NA	NA	NA	All_Zero	0	0	0	0	0	0	No
WBGene00015118	B0294.3	protein_coding	X:1892187-1893272	0	NA	NA	NA	NA	All_Zero	0	0	0	0	0	0	No
WBGene00166374	21ur-13227	piRNA	IV:12268648-12268668	0.177027	-0.0719638	-1.05115	0.774386	NA	Low_Counts	0	0	0	1.06	0	0	No
WBGene00219212	K10G4.16	protein_coding	V:17286042-17286401	0	NA	NA	NA	NA	All_Zero	0	0	0	0	0	0	No
WBGene00045993	21ur-1433	piRNA	IV:13838459-13838479	0	NA	NA	NA	NA	All_Zero	0	0	0	0	0	0	No
WBGene00045992	21ur-2309	piRNA	IV:5901148-5901168	0	NA	NA	NA	NA	All_Zero	0	0	0	0	0	0	No
WBGene00045991	21ur-533	piRNA	IV:15864244-15864264	0	NA	NA	NA	NA	All_Zero	0	0	0	0	0	0	No
WBGene00045990	21ur-3373	piRNA	IV:14565128-14565148	0	NA	NA	NA	NA	All_Zero	0	0	0	0	0	0	No
WBGene00045997	21ur-3903	piRNA	IV:14983713-14983733	0	NA	NA	NA	NA	All_Zero	0	0	0	0	0	0	No
WBGene00045996	21ur-2495	piRNA	IV:16804564-16804584	0	NA	NA	NA	NA	All_Zero	0	0	0	0	0	0	No
WBGene00045995	21ur-13	piRNA	IV:13918820-13918840	0	NA	NA	NA	NA	All_Zero	0	0	0	0	0	0	No
WBGene00045994	21ur-5323	piRNA	IV:14166907-14166927	0	NA	NA	NA	NA	All_Zero	0	0	0	0	0	0	No
WBGene00045999	21ur-4243	piRNA	IV:15890737-15890757	0	NA	NA	NA	NA	All_Zero	0	0	0	0	0	0	No
WBGene00045998	21ur-700	piRNA	IV:16640675-16640695	0	NA	NA	NA	NA	All_Zero	0	0	0	0	0	0	No
WBGene00166379	21ur-6426	piRNA	IV:14659743-14659763	0	NA	NA	NA	NA	All_Zero	0	0	0	0	0	0	No
WBGene00166378	21ur-12318	piRNA	IV:6459407-6459427	0	NA	NA	NA	NA	All_Zero	0	0	0	0	0	0	No
WBGene00197873	F55A4.12	ncRNA	X:1018699-1018843	0	NA	NA	NA	NA	All_Zero	0	0	0	0	0	0	No
WBGene00165080	21ur-14832	piRNA	IV:5768986-5769006	0	NA	NA	NA	NA	All_Zero	0	0	0	0	0	0	No
WBGene00173078	21ur-9104	piRNA	IV:13731163-13731183	0	NA	NA	NA	NA	All_Zero	0	0	0	0	0	0	No
WBGene00173079	21ur-9295	piRNA	IV:17129858-17129878	0	NA	NA	NA	NA	All_Zero	0	0	0	0	0	0	No
WBGene00173076	21ur-6062	piRNA	IV:16440513-16440533	0	NA	NA	NA	NA	All_Zero	0	0	0	0	0	0	No
WBGene00173077	21ur-7162	piRNA	IV:14987578-14987598	0	NA	NA	NA	NA	All_Zero	0	0	0	0	0	0	No
WBGene00173074	21ur-10697	piRNA	IV:14635966-14635986	0	NA	NA	NA	NA	All_Zero	0	0	0	0	0	0	No
WBGene00173075	21ur-14374	piRNA	IV:10451843-10451863	0	NA	NA	NA	NA	All_Zero	0	0	0	0	0	0	No
WBGene00173072	21ur-8484	piRNA	IV:14164895-14164915	0	NA	NA	NA	NA	All_Zero	0	0	0	0	0	0	No
WBGene00173073	21ur-13623	piRNA	IV:15684066-15684086	0	NA	NA	NA	NA	All_Zero	0	0	0	0	0	0	No
WBGene00173070	21ur-9559	piRNA	IV:6388031-6388051	0	NA	NA	NA	NA	All_Zero	0	0	0	0	0	0	No
WBGene00173071	21ur-7141	piRNA	IV:16556125-16556145	0.15209	0.0463859	1.03267	0.853416	NA	Low_Counts	0.91	0	0	0	0	0	No
WBGene00197279	C01B7.10	ncRNA	V:8796630-8796928	0	NA	NA	NA	NA	All_Zero	0	0	0	0	0	0	No
WBGene00195438	K08H10.13	ncRNA	V:10004084-10004308	0.15209	0.0463859	1.03267	0.853416	NA	Low_Counts	0.91	0	0	0	0	0	No
WBGene00195439	T27A8.6	ncRNA	X:16053839-16053988	0.714019	-0.366768	-1.28946	0.269684	NA	Low_Counts	0	0	0	1.06	2.17	1.05	No
WBGene00202389	Y47D3B.24	ncRNA	III:11467449-11467620	0	NA	NA	NA	NA	All_Zero	0	0	0	0	0	0	No
WBGene00202388	C05A9.11	ncRNA	X:10852170-10852304	0	NA	NA	NA	NA	All_Zero	0	0	0	0	0	0	No
WBGene00195432	C56E6.10	ncRNA	II:6545548-6545696	0	NA	NA	NA	NA	All_Zero	0	0	0	0	0	0	No
WBGene00174378	21ur-5736	piRNA	IV:5781382-5781402	0	NA	NA	NA	NA	All_Zero	0	0	0	0	0	0	No
WBGene00195430	C25F6.10	ncRNA	X:5475197-5475393	0	NA	NA	NA	NA	All_Zero	0	0	0	0	0	0	No
WBGene00195431	W02F12.9	ncRNA	V:6696103-6696246	0	NA	NA	NA	NA	All_Zero	0	0	0	0	0	0	No
WBGene00195436	Y69A2AR.37	ncRNA	IV:2664753-2665339	0	NA	NA	NA	NA	All_Zero	0	0	0	0	0	0	No
WBGene00195437	T07D3.10	ncRNA	II:875487-875687	0	NA	NA	NA	NA	All_Zero	0	0	0	0	0	0	No
WBGene00195434	K07E8.13	ncRNA	II:651502-651619	0	NA	NA	NA	NA	All_Zero	0	0	0	0	0	0	No
WBGene00174379	21ur-11042	piRNA	IV:6036297-6036317	0	NA	NA	NA	NA	All_Zero	0	0	0	0	0	0	No
WBGene00050955	C14A6.12	protein_coding	V:18162034-18162668	0	NA	NA	NA	NA	All_Zero	0	0	0	0	0	0	No
WBGene00048301	21ur-1869	piRNA	IV:13833947-13833967	0	NA	NA	NA	NA	All_Zero	0	0	0	0	0	0	No
WBGene00048300	21ur-4639	piRNA	IV:15245333-15245353	0	NA	NA	NA	NA	All_Zero	0	0	0	0	0	0	No
WBGene00048303	21ur-4502	piRNA	IV:15655739-15655759	0	NA	NA	NA	NA	All_Zero	0	0	0	0	0	0	No
WBGene00048302	21ur-3241	piRNA	IV:16558390-16558410	0	NA	NA	NA	NA	All_Zero	0	0	0	0	0	0	No
WBGene00048305	21ur-1655	piRNA	IV:15393295-15393315	0	NA	NA	NA	NA	All_Zero	0	0	0	0	0	0	No
WBGene00048304	21ur-1661	piRNA	IV:14431753-14431773	0	NA	NA	NA	NA	All_Zero	0	0	0	0	0	0	No
WBGene00195384	T13H10.4	ncRNA	IV:9951217-9951338	0	NA	NA	NA	NA	All_Zero	0	0	0	0	0	0	No
WBGene00195385	ZK867.5	ncRNA	X:7213054-7213195	0	NA	NA	NA	NA	All_Zero	0	0	0	0	0	0	No
WBGene00195386	T09E8.6	ncRNA	V:13169697-13169844	0	NA	NA	NA	NA	All_Zero	0	0	0	0	0	0	No
WBGene00195387	F02D10.10	ncRNA	X:13467641-13467820	0	NA	NA	NA	NA	All_Zero	0	0	0	0	0	0	No
WBGene00050959	F26F2.9	protein_coding	V:20567575-20567916	0	NA	NA	NA	NA	All_Zero	0	0	0	0	0	0	No
WBGene00235336	C54F6.19	protein_coding	V:7545487-7545591	0	NA	NA	NA	NA	All_Zero	0	0	0	0	0	0	No
WBGene00195382	F29F11.7	ncRNA	V:10681186-10681544	0	NA	NA	NA	NA	All_Zero	0	0	0	0	0	0	No
WBGene00195383	C09B8.10	ncRNA	X:6037860-6037942	0	NA	NA	NA	NA	All_Zero	0	0	0	0	0	0	No
WBGene00012862	Y45F3A.5	protein_coding	III:10585848-10586343	0	NA	NA	NA	NA	All_Zero	0	0	0	0	0	0	No
WBGene00005044	sra-18	protein_coding	I:12692169-12693724	0	NA	NA	NA	NA	All_Zero	0	0	0	0	0	0	No
WBGene00005049	sra-23	protein_coding	I:12703435-12704727	0	NA	NA	NA	NA	All_Zero	0	0	0	0	0	0	No
WBGene00009615	oac-25	protein_coding	I:12269255-12272190	0	NA	NA	NA	NA	All_Zero	0	0	0	0	0	0	No
WBGene00009610	oac-28	protein_coding	I:12259912-12262848	0	NA	NA	NA	NA	All_Zero	0	0	0	0	0	0	No
WBGene00009612	F41D3.7	protein_coding	I:12267045-12267491	0	NA	NA	NA	NA	All_Zero	0	0	0	0	0	0	No
WBGene00009613	F41D3.8	protein_coding	I:12267499-12268128	0	NA	NA	NA	NA	All_Zero	0	0	0	0	0	0	No
WBGene00047638	21ur-643	piRNA	IV:14690108-14690128	0	NA	NA	NA	NA	All_Zero	0	0	0	0	0	0	No
WBGene00047639	21ur-4052	piRNA	IV:15382892-15382912	0	NA	NA	NA	NA	All_Zero	0	0	0	0	0	0	No
WBGene00047634	21ur-4408	piRNA	IV:14161007-14161027	0	NA	NA	NA	NA	All_Zero	0	0	0	0	0	0	No
WBGene00047635	21ur-2387	piRNA	IV:15819237-15819257	0	NA	NA	NA	NA	All_Zero	0	0	0	0	0	0	No
WBGene00047636	21ur-5120	piRNA	IV:13604211-13604231	0	NA	NA	NA	NA	All_Zero	0	0	0	0	0	0	No
WBGene00047637	21ur-1496	piRNA	IV:16697299-16697319	0	NA	NA	NA	NA	All_Zero	0	0	0	0	0	0	No
WBGene00047630	21ur-1741	piRNA	IV:6197742-6197762	0	NA	NA	NA	NA	All_Zero	0	0	0	0	0	0	No
WBGene00047631	21ur-608	piRNA	IV:15086661-15086681	0	NA	NA	NA	NA	All_Zero	0	0	0	0	0	0	No
WBGene00047632	21ur-703	piRNA	IV:15618106-15618126	0	NA	NA	NA	NA	All_Zero	0	0	0	0	0	0	No
WBGene00047633	21ur-5076	piRNA	IV:14294122-14294142	0	NA	NA	NA	NA	All_Zero	0	0	0	0	0	0	No
WBGene00165081	21ur-8247	piRNA	IV:16182695-16182715	0	NA	NA	NA	NA	All_Zero	0	0	0	0	0	0	No
WBGene00045738	21ur-4550	piRNA	IV:5828590-5828610	0.156164	0.0463859	1.03267	0.853416	NA	Low_Counts	0	0	0.94	0	0	0	No
WBGene00199583	T05B11.10	ncRNA	V:7744238-7744346	0	NA	NA	NA	NA	All_Zero	0	0	0	0	0	0	No
WBGene00201609	F59F5.10	ncRNA	X:10557543-10557691	0	NA	NA	NA	NA	All_Zero	0	0	0	0	0	0	No
WBGene00201608	Y50D7A.18	ncRNA	III:278658-278708	0	NA	NA	NA	NA	All_Zero	0	0	0	0	0	0	No
WBGene00201601	Y97E10AM.3	ncRNA	V:7995250-7995317	0	NA	NA	NA	NA	All_Zero	0	0	0	0	0	0	No
WBGene00201600	K02B2.38	ncRNA	IV:5942311-5942427	0	NA	NA	NA	NA	All_Zero	0	0	0	0	0	0	No
WBGene00197272	C18F3.7	ncRNA	IV:8080849-8080965	0	NA	NA	NA	NA	All_Zero	0	0	0	0	0	0	No
WBGene00201602	F42C5.16	ncRNA	IV:7320100-7320388	0	NA	NA	NA	NA	All_Zero	0	0	0	0	0	0	No
WBGene00201605	F15G9.9	ncRNA	X:9743744-9743829	0	NA	NA	NA	NA	All_Zero	0	0	0	0	0	0	No
WBGene00201604	C05A9.8	ncRNA	X:10852170-10852304	0	NA	NA	NA	NA	All_Zero	0	0	0	0	0	0	No
WBGene00165808	21ur-10264	piRNA	IV:14625574-14625594	0	NA	NA	NA	NA	All_Zero	0	0	0	0	0	0	No
WBGene00201606	C30C11.12	ncRNA	III:8457784-8457930	0	NA	NA	NA	NA	All_Zero	0	0	0	0	0	0	No
WBGene00199643	F11A1.12	ncRNA	X:10660952-10661145	0	NA	NA	NA	NA	All_Zero	0	0	0	0	0	0	No
WBGene00013937	ZK218.3	protein_coding	V:17097927-17098766	0	NA	NA	NA	NA	All_Zero	0	0	0	0	0	0	No
WBGene00013932	clec-98	protein_coding	I:11154213-11155369	0	NA	NA	NA	NA	All_Zero	0	0	0	0	0	0	No
WBGene00012089	T27E7.4	protein_coding	IV:14533518-14535067	0	NA	NA	NA	NA	All_Zero	0	0	0	0	0	0	No
WBGene00012081	T27C5.8	protein_coding	V:17417133-17418391	0	NA	NA	NA	NA	All_Zero	0	0	0	0	0	0	No
WBGene00012083	T27C5.10	protein_coding	V:17429701-17430166	0	NA	NA	NA	NA	All_Zero	0	0	0	0	0	0	No
WBGene00044185	F14F8.14	protein_coding	V:16666340-16666747	0	NA	NA	NA	NA	All_Zero	0	0	0	0	0	0	No
WBGene00021139	clec-128	protein_coding	II:3569430-3571027	0	NA	NA	NA	NA	All_Zero	0	0	0	0	0	0	No
WBGene00010656	K08D8.2	protein_coding	IV:12903117-12903644	0	NA	NA	NA	NA	All_Zero	0	0	0	0	0	0	No
WBGene00197273	C23H3.10	ncRNA	II:82914-83019	0	NA	NA	NA	NA	All_Zero	0	0	0	0	0	0	No
WBGene00010653	K08C9.6	protein_coding	I:11498914-11499655	0	NA	NA	NA	NA	All_Zero	0	0	0	0	0	0	No
WBGene00018183	F38E1.11	protein_coding	V:8378903-8379925	0	NA	NA	NA	NA	All_Zero	0	0	0	0	0	0	No
WBGene00168616	21ur-14324	piRNA	IV:14196315-14196335	0	NA	NA	NA	NA	All_Zero	0	0	0	0	0	0	No
WBGene00168617	21ur-9625	piRNA	IV:15832184-15832204	0	NA	NA	NA	NA	All_Zero	0	0	0	0	0	0	No
WBGene00168614	21ur-14130	piRNA	IV:14346456-14346476	0	NA	NA	NA	NA	All_Zero	0	0	0	0	0	0	No
WBGene00168615	21ur-7994	piRNA	IV:4876063-4876083	0	NA	NA	NA	NA	All_Zero	0	0	0	0	0	0	No
WBGene00168612	21ur-6183	piRNA	IV:15173300-15173320	0	NA	NA	NA	NA	All_Zero	0	0	0	0	0	0	No
WBGene00168613	21ur-8783	piRNA	IV:15117408-15117428	0	NA	NA	NA	NA	All_Zero	0	0	0	0	0	0	No
WBGene00168610	21ur-9097	piRNA	IV:6951650-6951670	0	NA	NA	NA	NA	All_Zero	0	0	0	0	0	0	No
WBGene00168611	21ur-10829	piRNA	IV:14415256-14415276	0	NA	NA	NA	NA	All_Zero	0	0	0	0	0	0	No
WBGene00168618	21ur-7895	piRNA	IV:14570708-14570728	0	NA	NA	NA	NA	All_Zero	0	0	0	0	0	0	No
WBGene00168619	21ur-7732	piRNA	IV:13717966-13717986	0	NA	NA	NA	NA	All_Zero	0	0	0	0	0	0	No
WBGene00197270	K02A4.4	ncRNA	X:12890274-12890360	0	NA	NA	NA	NA	All_Zero	0	0	0	0	0	0	No
WBGene00197271	W09G3.13	ncRNA	I:13820441-13820492	0	NA	NA	NA	NA	All_Zero	0	0	0	0	0	0	No
WBGene00018820	F54D12.7	protein_coding	II:1381807-1385380	0	NA	NA	NA	NA	All_Zero	0	0	0	0	0	0	No
WBGene00018822	F54D12.9	protein_coding	II:1380944-1381713	0	NA	NA	NA	NA	All_Zero	0	0	0	0	0	0	No
WBGene00006085	str-18	protein_coding	V:15740517-15741951	0	NA	NA	NA	NA	All_Zero	0	0	0	0	0	0	No
WBGene00006087	str-20	protein_coding	V:756469-757892	0	NA	NA	NA	NA	All_Zero	0	0	0	0	0	0	No
WBGene00006081	str-13	protein_coding	V:2725902-2727201	0	NA	NA	NA	NA	All_Zero	0	0	0	0	0	0	No
WBGene00006082	str-14	protein_coding	V:16453393-16455165	0	NA	NA	NA	NA	All_Zero	0	0	0	0	0	0	No
WBGene00018530	F47B3.6	protein_coding	I:3965738-3967279	0	NA	NA	NA	NA	All_Zero	0	0	0	0	0	0	No
WBGene00005420	srh-210	pseudogene	V:4069424-4071542	0.465492	0.185314	1.13706	0.49357	NA	Low_Counts	0	0.92	1.87	0	0	0	No
WBGene00050201	21ur-5199	piRNA	IV:14390328-14390348	0	NA	NA	NA	NA	All_Zero	0	0	0	0	0	0	No
WBGene00050200	21ur-3798	piRNA	IV:15284435-15284455	0	NA	NA	NA	NA	All_Zero	0	0	0	0	0	0	No
WBGene00050203	21ur-3564	piRNA	IV:16019380-16019400	0	NA	NA	NA	NA	All_Zero	0	0	0	0	0	0	No
WBGene00050202	21ur-3895	piRNA	IV:15906576-15906596	0	NA	NA	NA	NA	All_Zero	0	0	0	0	0	0	No
WBGene00050205	21ur-3998	piRNA	IV:15269692-15269712	0	NA	NA	NA	NA	All_Zero	0	0	0	0	0	0	No
WBGene00050204	21ur-277	piRNA	IV:6485733-6485753	0	NA	NA	NA	NA	All_Zero	0	0	0	0	0	0	No
WBGene00002114	ins-31	protein_coding	II:3127041-3127790	0	NA	NA	NA	NA	All_Zero	0	0	0	0	0	0	No
WBGene00005233	srh-7	protein_coding	V:4008227-4009818	0	NA	NA	NA	NA	All_Zero	0	0	0	0	0	0	No
WBGene00197276	Y54G2A.61	ncRNA	IV:3004215-3004323	0	NA	NA	NA	NA	All_Zero	0	0	0	0	0	0	No
WBGene00171958	21ur-9178	piRNA	IV:14010744-14010764	0	NA	NA	NA	NA	All_Zero	0	0	0	0	0	0	No
WBGene00049484	21ur-3042	piRNA	IV:14376527-14376547	0	NA	NA	NA	NA	All_Zero	0	0	0	0	0	0	No
WBGene00200956	C15C7.11	ncRNA	X:3158284-3158355	0	NA	NA	NA	NA	All_Zero	0	0	0	0	0	0	No
WBGene00200957	T02G6.12	ncRNA	I:11803258-11803404	0	NA	NA	NA	NA	All_Zero	0	0	0	0	0	0	No
WBGene00200954	C37E2.8	ncRNA	X:14201018-14201194	0	NA	NA	NA	NA	All_Zero	0	0	0	0	0	0	No
WBGene00200955	B0454.21	ncRNA	II:3039962-3040068	0	NA	NA	NA	NA	All_Zero	0	0	0	0	0	0	No
WBGene00200952	C27C12.9	ncRNA	X:14858816-14858937	0	NA	NA	NA	NA	All_Zero	0	0	0	0	0	0	No
WBGene00200953	T22C1.15	ncRNA	I:7951655-7952140	0	NA	NA	NA	NA	All_Zero	0	0	0	0	0	0	No
WBGene00200950	T06H11.19	ncRNA	X:10114833-10114897	0	NA	NA	NA	NA	All_Zero	0	0	0	0	0	0	No
WBGene00200951	R13H4.12	ncRNA	V:11869080-11869194	0	NA	NA	NA	NA	All_Zero	0	0	0	0	0	0	No
WBGene00200958	C11G10.13	ncRNA	X:15145795-15145931	0	NA	NA	NA	NA	All_Zero	0	0	0	0	0	0	No
WBGene00200959	C14F11.28	ncRNA	X:6222371-6222520	0	NA	NA	NA	NA	All_Zero	0	0	0	0	0	0	No
WBGene00197277	Y37E3.28	ncRNA	I:2070216-2070358	0	NA	NA	NA	NA	All_Zero	0	0	0	0	0	0	No
WBGene00049487	21ur-432	piRNA	IV:5847197-5847217	0	NA	NA	NA	NA	All_Zero	0	0	0	0	0	0	No
WBGene00022903	B0350.t1	tRNA	IV:5967160-5967232	0	NA	NA	NA	NA	All_Zero	0	0	0	0	0	0	No
WBGene00022902	B0344.t3	tRNA	X:1589667-1589740	0	NA	NA	NA	NA	All_Zero	0	0	0	0	0	0	No
WBGene00022901	B0344.t2	tRNA	X:1590080-1590153	0	NA	NA	NA	NA	All_Zero	0	0	0	0	0	0	No
WBGene00022900	B0344.t1	tRNA	X:1590508-1590581	0	NA	NA	NA	NA	All_Zero	0	0	0	0	0	0	No
WBGene00022907	C04A2.t1	tRNA	II:6853204-6853285	0	NA	NA	NA	NA	All_Zero	0	0	0	0	0	0	No
WBGene00022906	C03F11.t1	tRNA	X:5407413-5407485	0	NA	NA	NA	NA	All_Zero	0	0	0	0	0	0	No
WBGene00022905	C02F12.t1	tRNA	X:3697756-3697828	0	NA	NA	NA	NA	All_Zero	0	0	0	0	0	0	No
WBGene00022904	C01B12.9	ncRNA	II:5129-5483	53.3362	-0.466059	-1.38133	0.151784	0.211166	Tested	40.15	31.25	59.97	43.55	70.62	74.49	No
WBGene00022909	C04F2.t1	tRNA	V:7506395-7506467	0	NA	NA	NA	NA	All_Zero	0	0	0	0	0	0	No
WBGene00022908	C04E7.t1	tRNA	X:353255-353336	0	NA	NA	NA	NA	All_Zero	0	0	0	0	0	0	No
WBGene00197274	F20B10.7	ncRNA	IV:12179170-12179317	0	NA	NA	NA	NA	All_Zero	0	0	0	0	0	0	No
WBGene00045568	21ur-3115	piRNA	IV:14122587-14122607	0	NA	NA	NA	NA	All_Zero	0	0	0	0	0	0	No
WBGene00045569	21ur-4858	piRNA	IV:14039587-14039607	0	NA	NA	NA	NA	All_Zero	0	0	0	0	0	0	No
WBGene00014508	T06H11.t2	tRNA	X:10132678-10132750	0	NA	NA	NA	NA	All_Zero	0	0	0	0	0	0	No
WBGene00014509	T06H11.t3	tRNA	X:10132971-10133043	0	NA	NA	NA	NA	All_Zero	0	0	0	0	0	0	No
WBGene00014506	T06D8.11	snoRNA	II:11224182-11224258	0	NA	NA	NA	NA	All_Zero	0	0	0	0	0	0	No
WBGene00014507	T06H11.t1	tRNA	X:10124498-10124579	0.18107	-0.0719638	-1.05115	0.774386	NA	Low_Counts	0	0	0	0	1.09	0	No
WBGene00014504	T04F8.t1	tRNA	X:11645683-11645755	0	NA	NA	NA	NA	All_Zero	0	0	0	0	0	0	No
WBGene00014505	T05E11.9	ncRNA	IV:11106418-11107579	629.241	1.16895	2.24848	1.75296e-24	3.76563e-23	Tested	884.25	859.25	877.96	395.13	346.57	412.3	Up
WBGene00014502	T04D3.t3	tRNA	I:13324180-13324251	0	NA	NA	NA	NA	All_Zero	0	0	0	0	0	0	No
WBGene00014503	T04D3.t4	tRNA	I:13310345-13310416	0	NA	NA	NA	NA	All_Zero	0	0	0	0	0	0	No
WBGene00014500	T04D3.t1	tRNA	I:13324995-13325066	0.355922	-0.131139	-1.09516	0.60143	NA	Low_Counts	0	0	0	0	1.09	1.05	No
WBGene00014501	T04D3.t2	tRNA	I:13331147-13331218	0.15209	0.0463859	1.03267	0.853416	NA	Low_Counts	0.91	0	0	0	0	0	No
WBGene00199076	K10D6.15	ncRNA	V:11202281-11202420	0	NA	NA	NA	NA	All_Zero	0	0	0	0	0	0	No
WBGene00197275	K04D7.12	ncRNA	IV:10189700-10190102	0	NA	NA	NA	NA	All_Zero	0	0	0	0	0	0	No
WBGene00199074	F15A2.11	ncRNA	X:13488582-13488744	0.306326	0.105561	1.07591	0.674146	NA	Low_Counts	0	1.84	0	0	0	0	No
WBGene00005231	srh-5	protein_coding	V:1685628-1686864	0	NA	NA	NA	NA	All_Zero	0	0	0	0	0	0	No
WBGene00005236	srh-10	protein_coding	V:6065507-6067089	0	NA	NA	NA	NA	All_Zero	0	0	0	0	0	0	No
WBGene00011186	clec-226	protein_coding	V:13946969-13948799	0	NA	NA	NA	NA	All_Zero	0	0	0	0	0	0	No
WBGene00199072	C18H7.14	ncRNA	IV:605217-605321	0	NA	NA	NA	NA	All_Zero	0	0	0	0	0	0	No
WBGene00019073	fbxc-3	protein_coding	IV:907848-909223	0	NA	NA	NA	NA	All_Zero	0	0	0	0	0	0	No
WBGene00194698	F49D11.11	protein_coding	I:10919377-10919777	0	NA	NA	NA	NA	All_Zero	0	0	0	0	0	0	No
WBGene00012612	Y38H6A.1	protein_coding	V:20325728-20328056	0	NA	NA	NA	NA	All_Zero	0	0	0	0	0	0	No
WBGene00005749	srw-2	protein_coding	V:2830878-2832554	0	NA	NA	NA	NA	All_Zero	0	0	0	0	0	0	No
WBGene00005740	srv-29	protein_coding	IV:6264894-6266599	0	NA	NA	NA	NA	All_Zero	0	0	0	0	0	0	No
WBGene00008190	clec-114	protein_coding	I:14233035-14235948	0	NA	NA	NA	NA	All_Zero	0	0	0	0	0	0	No
WBGene00199070	C34G6.10	ncRNA	I:5883858-5883989	0	NA	NA	NA	NA	All_Zero	0	0	0	0	0	0	No
WBGene00199071	F52H3.9	ncRNA	II:10009039-10009099	0	NA	NA	NA	NA	All_Zero	0	0	0	0	0	0	No
WBGene00169251	21ur-12983	piRNA	IV:14288267-14288287	0	NA	NA	NA	NA	All_Zero	0	0	0	0	0	0	No
WBGene00169250	21ur-13440	piRNA	IV:4904251-4904271	0	NA	NA	NA	NA	All_Zero	0	0	0	0	0	0	No
WBGene00169253	21ur-12106	piRNA	IV:15410827-15410847	0	NA	NA	NA	NA	All_Zero	0	0	0	0	0	0	No
WBGene00169252	21ur-10942	piRNA	IV:14717111-14717131	0	NA	NA	NA	NA	All_Zero	0	0	0	0	0	0	No
WBGene00169255	21ur-15158	piRNA	IV:17037894-17037914	0	NA	NA	NA	NA	All_Zero	0	0	0	0	0	0	No
WBGene00169254	21ur-12015	piRNA	IV:14381737-14381757	0	NA	NA	NA	NA	All_Zero	0	0	0	0	0	0	No
WBGene00169257	21ur-9148	piRNA	IV:6113645-6113665	0	NA	NA	NA	NA	All_Zero	0	0	0	0	0	0	No
WBGene00169256	21ur-7912	piRNA	IV:15191606-15191626	0	NA	NA	NA	NA	All_Zero	0	0	0	0	0	0	No
WBGene00169259	21ur-10313	piRNA	IV:14814304-14814324	0	NA	NA	NA	NA	All_Zero	0	0	0	0	0	0	No
WBGene00169258	21ur-12500	piRNA	IV:15101967-15101987	0	NA	NA	NA	NA	All_Zero	0	0	0	0	0	0	No
WBGene00219844	C30G12.9	ncRNA	II:7264656-7264738	0	NA	NA	NA	NA	All_Zero	0	0	0	0	0	0	No
WBGene00219845	C32F10.9	snoRNA	I:5825720-5825888	0.795436	0.202249	1.15049	0.555529	NA	Low_Counts	0.91	0	2.81	0	0	1.05	No
WBGene00219842	C30C11.15	snoRNA	III:8467709-8467998	0	NA	NA	NA	NA	All_Zero	0	0	0	0	0	0	No
WBGene00219843	C30D11.6	ncRNA	III:4133901-4134071	0	NA	NA	NA	NA	All_Zero	0	0	0	0	0	0	No
WBGene00219840	C29F9.15	ncRNA	III:115429-115559	0.156164	0.0463859	1.03267	0.853416	NA	Low_Counts	0	0	0.94	0	0	0	No
WBGene00219841	C30C11.14	ncRNA	III:8447043-8447095	0	NA	NA	NA	NA	All_Zero	0	0	0	0	0	0	No
WBGene00219293	B0334.20	protein_coding	II:11499643-11500464	0	NA	NA	NA	NA	All_Zero	0	0	0	0	0	0	No
WBGene00219291	F35H8.12	protein_coding	II:9551836-9552393	0	NA	NA	NA	NA	All_Zero	0	0	0	0	0	0	No
WBGene00011577	fipr-12	protein_coding	V:9943339-9943612	0	NA	NA	NA	NA	All_Zero	0	0	0	0	0	0	No
WBGene00019176	H10D12.2	pseudogene	IV:6143183-6149923	20.8821	0.875053	1.83408	0.042019	0.0696099	Tested	31.94	25.73	28.11	20.18	13.04	6.29	No
WBGene00011570	sre-28	protein_coding	V:9944393-9945895	0	NA	NA	NA	NA	All_Zero	0	0	0	0	0	0	No
WBGene00005951	srx-60	protein_coding	V:7400888-7402192	0	NA	NA	NA	NA	All_Zero	0	0	0	0	0	0	No
WBGene00005950	srx-59	protein_coding	V:6971867-6973149	0	NA	NA	NA	NA	All_Zero	0	0	0	0	0	0	No
WBGene00174477	21ur-5963	piRNA	IV:14378879-14378899	0	NA	NA	NA	NA	All_Zero	0	0	0	0	0	0	No
WBGene00174476	21ur-11534	piRNA	IV:5570638-5570658	0	NA	NA	NA	NA	All_Zero	0	0	0	0	0	0	No
WBGene00174475	21ur-14645	piRNA	IV:17209328-17209348	0.305253	0.105561	1.07591	0.674146	NA	Low_Counts	0.91	0.92	0	0	0	0	No
WBGene00049483	21ur-1964	piRNA	IV:14505552-14505572	0	NA	NA	NA	NA	All_Zero	0	0	0	0	0	0	No
WBGene00174473	21ur-6724	piRNA	IV:14851687-14851707	0	NA	NA	NA	NA	All_Zero	0	0	0	0	0	0	No
WBGene00174472	21ur-13330	piRNA	II:11387717-11387737	0	NA	NA	NA	NA	All_Zero	0	0	0	0	0	0	No
WBGene00174471	21ur-9887	piRNA	IV:13957041-13957061	0	NA	NA	NA	NA	All_Zero	0	0	0	0	0	0	No
WBGene00174470	21ur-5888	piRNA	IV:14610681-14610701	0	NA	NA	NA	NA	All_Zero	0	0	0	0	0	0	No
WBGene00174479	21ur-7913	piRNA	IV:13865123-13865143	0	NA	NA	NA	NA	All_Zero	0	0	0	0	0	0	No
WBGene00174478	21ur-14989	piRNA	X:3048050-3048070	0	NA	NA	NA	NA	All_Zero	0	0	0	0	0	0	No
WBGene00045388	lfor-1	ncRNA	II:14635795-14636093	0.966429	0.122091	1.08831	0.749493	NA	Low_Counts	1.83	1.84	0	0	1.09	1.05	No
WBGene00045389	Y38F1A.11	ncRNA	II:12953683-12953856	0.326943	-0.012789	-1.0089	0.959373	NA	Low_Counts	0.91	0	0	0	0	1.05	No
WBGene00005956	srx-65	protein_coding	V:3921935-3922964	0	NA	NA	NA	NA	All_Zero	0	0	0	0	0	0	No
WBGene00005954	srx-63	protein_coding	V:3931626-3933394	0	NA	NA	NA	NA	All_Zero	0	0	0	0	0	0	No
WBGene00007834	srxa-7	protein_coding	V:16307682-16309623	0	NA	NA	NA	NA	All_Zero	0	0	0	0	0	0	No
WBGene00044105	srbc-55	protein_coding	V:15829022-15830007	0	NA	NA	NA	NA	All_Zero	0	0	0	0	0	0	No
WBGene00044100	srbc-27	protein_coding	V:17431203-17432501	0	NA	NA	NA	NA	All_Zero	0	0	0	0	0	0	No
WBGene00013068	Y51A2B.4	protein_coding	V:18386252-18389146	0	NA	NA	NA	NA	All_Zero	0	0	0	0	0	0	No
WBGene00049801	21ur-4066	piRNA	IV:16708535-16708555	0	NA	NA	NA	NA	All_Zero	0	0	0	0	0	0	No
WBGene00049482	21ur-5017	piRNA	IV:14460686-14460706	0	NA	NA	NA	NA	All_Zero	0	0	0	0	0	0	No
WBGene00013064	clec-248	protein_coding	V:18294359-18294749	0	NA	NA	NA	NA	All_Zero	0	0	0	0	0	0	No
WBGene00013066	Y51A2B.2	protein_coding	V:18374494-18376755	0	NA	NA	NA	NA	All_Zero	0	0	0	0	0	0	No
WBGene00049805	21ur-2817	piRNA	IV:15584820-15584840	0	NA	NA	NA	NA	All_Zero	0	0	0	0	0	0	No
WBGene00049804	21ur-2112	piRNA	IV:17213552-17213572	0.153163	0.0463859	1.03267	0.853416	NA	Low_Counts	0	0.92	0	0	0	0	No
WBGene00013067	nhr-288	protein_coding	V:18380620-18382690	0	NA	NA	NA	NA	All_Zero	0	0	0	0	0	0	No
WBGene00013062	Y51A2A.6	protein_coding	V:18302714-18303506	0	NA	NA	NA	NA	All_Zero	0	0	0	0	0	0	No
WBGene00013063	clec-249	protein_coding	V:18305181-18305571	0	NA	NA	NA	NA	All_Zero	0	0	0	0	0	0	No
WBGene00017525	F16G10.10	protein_coding	II:2389582-2390994	0	NA	NA	NA	NA	All_Zero	0	0	0	0	0	0	No
WBGene00017523	F16G10.8	protein_coding	II:2381949-2383434	0	NA	NA	NA	NA	All_Zero	0	0	0	0	0	0	No
WBGene00017522	F16G10.7	protein_coding	II:2379579-2380274	0	NA	NA	NA	NA	All_Zero	0	0	0	0	0	0	No
WBGene00011961	T23G4.5	protein_coding	IV:13678951-13680333	0	NA	NA	NA	NA	All_Zero	0	0	0	0	0	0	No
WBGene00005178	srg-21	protein_coding	II:3088474-3091296	0	NA	NA	NA	NA	All_Zero	0	0	0	0	0	0	No
WBGene00005177	srg-20	protein_coding	II:1636692-1638967	0	NA	NA	NA	NA	All_Zero	0	0	0	0	0	0	No
WBGene00077493	F09C6.16	protein_coding	V:16907969-16909971	0	NA	NA	NA	NA	All_Zero	0	0	0	0	0	0	No
WBGene00168743	21ur-13377	piRNA	V:5012717-5012737	0.156164	0.0463859	1.03267	0.853416	NA	Low_Counts	0	0	0.94	0	0	0	No
WBGene00168744	21ur-10184	piRNA	IV:9123604-9123624	0	NA	NA	NA	NA	All_Zero	0	0	0	0	0	0	No
WBGene00077492	F09C6.15	protein_coding	V:16893740-16894107	0	NA	NA	NA	NA	All_Zero	0	0	0	0	0	0	No
WBGene00197336	H20J04.10	ncRNA	II:4354957-4355047	0	NA	NA	NA	NA	All_Zero	0	0	0	0	0	0	No
WBGene00021216	Y19D10A.1	protein_coding	V:2409251-2413492	0	NA	NA	NA	NA	All_Zero	0	0	0	0	0	0	No
WBGene00021217	Y19D10A.2	protein_coding	V:2401357-2404989	0	NA	NA	NA	NA	All_Zero	0	0	0	0	0	0	No
WBGene00015275	C01B7.3	protein_coding	V:8783422-8784165	0	NA	NA	NA	NA	All_Zero	0	0	0	0	0	0	No
WBGene00201284	F55C12.14	ncRNA	II:5879620-5879769	0	NA	NA	NA	NA	All_Zero	0	0	0	0	0	0	No
WBGene00005858	srw-111	protein_coding	I:12122811-12125586	0	NA	NA	NA	NA	All_Zero	0	0	0	0	0	0	No
WBGene00197335	C05D2.14	ncRNA	III:5603596-5603756	1.61088	0.261311	1.19857	0.570379	NA	Low_Counts	2.74	0.92	2.81	1.06	1.09	1.05	No
WBGene00235152	Y7A5A.22	ncRNA	X:15821008-15821690	0.922835	0.454456	1.37027	0.213881	NA	Low_Counts	1.83	1.84	1.87	0	0	0	No
WBGene00005859	srw-112	protein_coding	V:3004141-3006064	0	NA	NA	NA	NA	All_Zero	0	0	0	0	0	0	No
WBGene00235153	Y7A5A.23	ncRNA	X:15823406-15824092	0	NA	NA	NA	NA	All_Zero	0	0	0	0	0	0	No
WBGene00005855	srw-108	protein_coding	V:527902-528869	0	NA	NA	NA	NA	All_Zero	0	0	0	0	0	0	No
WBGene00005850	srw-103	protein_coding	V:1717243-1719464	0	NA	NA	NA	NA	All_Zero	0	0	0	0	0	0	No
WBGene00003451	msp-58	protein_coding	IV:5308593-5308826	0	NA	NA	NA	NA	All_Zero	0	0	0	0	0	0	No
WBGene00045178	fipr-27	protein_coding	IV:16630922-16631206	0	NA	NA	NA	NA	All_Zero	0	0	0	0	0	0	No
WBGene00006162	str-111	protein_coding	V:16167875-16169126	0	NA	NA	NA	NA	All_Zero	0	0	0	0	0	0	No
WBGene00006160	str-108	protein_coding	V:16166236-16167409	0	NA	NA	NA	NA	All_Zero	0	0	0	0	0	0	No
WBGene00006167	str-116	protein_coding	V:11266981-11268323	0	NA	NA	NA	NA	All_Zero	0	0	0	0	0	0	No
WBGene00005479	srh-274	protein_coding	II:983142-984620	0	NA	NA	NA	NA	All_Zero	0	0	0	0	0	0	No
WBGene00169879	21ur-9550	piRNA	IV:14664820-14664840	0	NA	NA	NA	NA	All_Zero	0	0	0	0	0	0	No
WBGene00050000	21ur-548	piRNA	IV:16793443-16793463	0	NA	NA	NA	NA	All_Zero	0	0	0	0	0	0	No
WBGene00201282	F38E11.24	ncRNA	IV:9444639-9444766	0	NA	NA	NA	NA	All_Zero	0	0	0	0	0	0	No
WBGene00005476	srh-270	protein_coding	V:2860130-2861605	0	NA	NA	NA	NA	All_Zero	0	0	0	0	0	0	No
WBGene00005471	srh-265	protein_coding	V:15416251-15417616	0	NA	NA	NA	NA	All_Zero	0	0	0	0	0	0	No
WBGene00086563	K08C9.9	protein_coding	I:11498450-11498715	0	NA	NA	NA	NA	All_Zero	0	0	0	0	0	0	No
WBGene00086561	K01A2.12	protein_coding	II:317648-318665	0	NA	NA	NA	NA	All_Zero	0	0	0	0	0	0	No
WBGene00005678	sru-15	protein_coding	IV:17396210-17397491	0	NA	NA	NA	NA	All_Zero	0	0	0	0	0	0	No
WBGene00017953	F31E8.1	protein_coding	II:6828119-6830456	0	NA	NA	NA	NA	All_Zero	0	0	0	0	0	0	No
WBGene00005676	sru-13	protein_coding	IV:12521239-12522621	0	NA	NA	NA	NA	All_Zero	0	0	0	0	0	0	No
WBGene00206510	Y113G7A.22	protein_coding	V:20134606-20135347	0	NA	NA	NA	NA	All_Zero	0	0	0	0	0	0	No
WBGene00206511	W02H5.16	protein_coding	V:2626166-2630091	0	NA	NA	NA	NA	All_Zero	0	0	0	0	0	0	No
WBGene00206515	T28C6.11	protein_coding	IV:8839663-8840261	0	NA	NA	NA	NA	All_Zero	0	0	0	0	0	0	No
WBGene00206518	F36H5.12	protein_coding	II:1742835-1743792	0	NA	NA	NA	NA	All_Zero	0	0	0	0	0	0	No
WBGene00009763	srz-18	protein_coding	V:20626711-20628206	0	NA	NA	NA	NA	All_Zero	0	0	0	0	0	0	No
WBGene00009765	F46B3.14	protein_coding	V:20630148-20631329	0	NA	NA	NA	NA	All_Zero	0	0	0	0	0	0	No
WBGene00005464	srh-258	protein_coding	V:15405159-15406760	0	NA	NA	NA	NA	All_Zero	0	0	0	0	0	0	No
WBGene00165738	21ur-7199	piRNA	IV:6185795-6185815	0	NA	NA	NA	NA	All_Zero	0	0	0	0	0	0	No
WBGene00165739	21ur-5915	piRNA	IV:15675550-15675570	0	NA	NA	NA	NA	All_Zero	0	0	0	0	0	0	No
WBGene00019791	sdz-25	protein_coding	IV:8405022-8406611	0	NA	NA	NA	NA	All_Zero	0	0	0	0	0	0	No
WBGene00021623	Y47D7A.11	protein_coding	V:4427769-4428302	0	NA	NA	NA	NA	All_Zero	0	0	0	0	0	0	No
WBGene00021621	Y47D7A.9	protein_coding	V:4423609-4423968	0	NA	NA	NA	NA	All_Zero	0	0	0	0	0	0	No
WBGene00021620	Y47D7A.7	protein_coding	V:4419454-4419867	0	NA	NA	NA	NA	All_Zero	0	0	0	0	0	0	No
WBGene00194867	W09C2.10	protein_coding	IV:9624713-9625074	0	NA	NA	NA	NA	All_Zero	0	0	0	0	0	0	No
WBGene00194868	M03C11.9	protein_coding	III:10388632-10391728	0	NA	NA	NA	NA	All_Zero	0	0	0	0	0	0	No
WBGene00005669	sru-6	protein_coding	IV:9490620-9491991	0	NA	NA	NA	NA	All_Zero	0	0	0	0	0	0	No
WBGene00013351	Y59A8B.19	protein_coding	V:18007230-18009041	0	NA	NA	NA	NA	All_Zero	0	0	0	0	0	0	No
WBGene00007259	C02B4.3	protein_coding	X:12658476-12661062	0	NA	NA	NA	NA	All_Zero	0	0	0	0	0	0	No
WBGene00007251	nspb-9	protein_coding	II:14580859-14581275	0	NA	NA	NA	NA	All_Zero	0	0	0	0	0	0	No
WBGene00010798	srbc-76	protein_coding	V:15252382-15253291	0	NA	NA	NA	NA	All_Zero	0	0	0	0	0	0	No
WBGene00044892	clec-257	protein_coding	V:18773061-18774024	0	NA	NA	NA	NA	All_Zero	0	0	0	0	0	0	No
WBGene00005892	srx-1	protein_coding	V:9003709-9004967	0	NA	NA	NA	NA	All_Zero	0	0	0	0	0	0	No
WBGene00002020	hsp-16.49	protein_coding	V:9089280-9089766	0	NA	NA	NA	NA	All_Zero	0	0	0	0	0	0	No
WBGene00195229	Y71A12B.25	protein_coding	I:13923061-13923763	0	NA	NA	NA	NA	All_Zero	0	0	0	0	0	0	No
WBGene00195228	Y71A12B.24	protein_coding	I:13927091-13927548	0	NA	NA	NA	NA	All_Zero	0	0	0	0	0	0	No
WBGene00167770	21ur-9727	piRNA	IV:16015412-16015432	0	NA	NA	NA	NA	All_Zero	0	0	0	0	0	0	No
WBGene00167771	21ur-6824	piRNA	IV:14006792-14006812	0	NA	NA	NA	NA	All_Zero	0	0	0	0	0	0	No
WBGene00167772	21ur-9311	piRNA	IV:5821407-5821427	0	NA	NA	NA	NA	All_Zero	0	0	0	0	0	0	No
WBGene00167773	21ur-10705	piRNA	IV:15279420-15279440	0	NA	NA	NA	NA	All_Zero	0	0	0	0	0	0	No
WBGene00050788	21ur-4941	piRNA	IV:16372590-16372610	0	NA	NA	NA	NA	All_Zero	0	0	0	0	0	0	No
WBGene00050789	21ur-4526	piRNA	IV:16817444-16817464	0	NA	NA	NA	NA	All_Zero	0	0	0	0	0	0	No
WBGene00167776	21ur-11377	piRNA	IV:16889208-16889228	0	NA	NA	NA	NA	All_Zero	0	0	0	0	0	0	No
WBGene00167777	21ur-8686	piRNA	IV:6997474-6997494	0	NA	NA	NA	NA	All_Zero	0	0	0	0	0	0	No
WBGene00050784	21ur-587	piRNA	IV:15248676-15248696	0	NA	NA	NA	NA	All_Zero	0	0	0	0	0	0	No
WBGene00050785	21ur-2178	piRNA	IV:15163087-15163107	0	NA	NA	NA	NA	All_Zero	0	0	0	0	0	0	No
WBGene00050786	21ur-1271	piRNA	IV:15487968-15487988	0	NA	NA	NA	NA	All_Zero	0	0	0	0	0	0	No
WBGene00050787	21ur-119	piRNA	IV:16785429-16785449	0	NA	NA	NA	NA	All_Zero	0	0	0	0	0	0	No
WBGene00050780	21ur-3442	piRNA	IV:15545438-15545458	0	NA	NA	NA	NA	All_Zero	0	0	0	0	0	0	No
WBGene00050781	21ur-5270	piRNA	IV:15144227-15144247	0	NA	NA	NA	NA	All_Zero	0	0	0	0	0	0	No
WBGene00050782	21ur-2365	piRNA	IV:15534940-15534960	0	NA	NA	NA	NA	All_Zero	0	0	0	0	0	0	No
WBGene00050783	21ur-2201	piRNA	IV:16121209-16121229	0	NA	NA	NA	NA	All_Zero	0	0	0	0	0	0	No
WBGene00165880	21ur-9356	piRNA	IV:15568956-15568976	0	NA	NA	NA	NA	All_Zero	0	0	0	0	0	0	No
WBGene00165881	21ur-15068	piRNA	IV:8919542-8919562	0.156164	0.0463859	1.03267	0.853416	NA	Low_Counts	0	0	0.94	0	0	0	No
WBGene00165882	21ur-12563	piRNA	IV:14401256-14401276	0	NA	NA	NA	NA	All_Zero	0	0	0	0	0	0	No
WBGene00165883	21ur-15210	piRNA	IV:15571487-15571507	0	NA	NA	NA	NA	All_Zero	0	0	0	0	0	0	No
WBGene00165884	21ur-11498	piRNA	IV:15316548-15316568	0	NA	NA	NA	NA	All_Zero	0	0	0	0	0	0	No
WBGene00165885	21ur-11795	piRNA	IV:5177494-5177514	0	NA	NA	NA	NA	All_Zero	0	0	0	0	0	0	No
WBGene00165886	21ur-12282	piRNA	IV:16700884-16700904	0	NA	NA	NA	NA	All_Zero	0	0	0	0	0	0	No
WBGene00165887	21ur-11045	piRNA	IV:13863699-13863719	0	NA	NA	NA	NA	All_Zero	0	0	0	0	0	0	No
WBGene00165888	21ur-14447	piRNA	IV:16228159-16228179	0	NA	NA	NA	NA	All_Zero	0	0	0	0	0	0	No
WBGene00165889	21ur-10710	piRNA	IV:14355698-14355718	0	NA	NA	NA	NA	All_Zero	0	0	0	0	0	0	No
WBGene00196851	Y38C1AA.15	ncRNA	IV:189234-189321	0	NA	NA	NA	NA	All_Zero	0	0	0	0	0	0	No
WBGene00171010	21ur-15619	piRNA	IV:16151050-16151070	0	NA	NA	NA	NA	All_Zero	0	0	0	0	0	0	No
WBGene00196853	T07F10.9	ncRNA	V:12877915-12878062	0	NA	NA	NA	NA	All_Zero	0	0	0	0	0	0	No
WBGene00196852	C02F4.10	ncRNA	IV:10503673-10503934	0.156164	0.0463859	1.03267	0.853416	NA	Low_Counts	0	0	0.94	0	0	0	No
WBGene00196855	ZK381.42	ncRNA	IV:6986064-6986204	0	NA	NA	NA	NA	All_Zero	0	0	0	0	0	0	No
WBGene00196854	CD4.13	ncRNA	V:5582801-5583021	1.78137	0.271122	1.20675	0.540552	NA	Low_Counts	1.83	0.92	4.68	0	3.26	0	No
WBGene00196857	VB0365.2	ncRNA	V:13113176-13113305	0	NA	NA	NA	NA	All_Zero	0	0	0	0	0	0	No
WBGene00196856	R10E11.10	ncRNA	III:9764747-9765109	0.30418	0.105561	1.07591	0.674146	NA	Low_Counts	1.83	0	0	0	0	0	No
WBGene00196859	C47D12.9	ncRNA	II:11657211-11657410	0	NA	NA	NA	NA	All_Zero	0	0	0	0	0	0	No
WBGene00196858	C30C11.7	ncRNA	III:8452967-8453099	0	NA	NA	NA	NA	All_Zero	0	0	0	0	0	0	No
WBGene00167488	21ur-11108	piRNA	IV:16105566-16105586	0	NA	NA	NA	NA	All_Zero	0	0	0	0	0	0	No
WBGene00167489	21ur-10602	piRNA	IV:13871001-13871021	0	NA	NA	NA	NA	All_Zero	0	0	0	0	0	0	No
WBGene00005348	srh-131	protein_coding	V:17005489-17006753	0	NA	NA	NA	NA	All_Zero	0	0	0	0	0	0	No
WBGene00167482	21ur-13589	piRNA	IV:5201580-5201600	0	NA	NA	NA	NA	All_Zero	0	0	0	0	0	0	No
WBGene00167483	21ur-5879	piRNA	IV:14563729-14563749	0	NA	NA	NA	NA	All_Zero	0	0	0	0	0	0	No
WBGene00167480	21ur-8567	piRNA	IV:16873228-16873248	0	NA	NA	NA	NA	All_Zero	0	0	0	0	0	0	No
WBGene00167481	21ur-6166	piRNA	IV:6015469-6015489	0	NA	NA	NA	NA	All_Zero	0	0	0	0	0	0	No
WBGene00167487	21ur-14258	piRNA	IV:10083891-10083911	0	NA	NA	NA	NA	All_Zero	0	0	0	0	0	0	No
WBGene00167484	21ur-7132	piRNA	IV:13690484-13690504	0	NA	NA	NA	NA	All_Zero	0	0	0	0	0	0	No
WBGene00167485	21ur-7082	piRNA	IV:15438853-15438873	0	NA	NA	NA	NA	All_Zero	0	0	0	0	0	0	No
WBGene00005349	srh-132	protein_coding	V:17410255-17411705	0	NA	NA	NA	NA	All_Zero	0	0	0	0	0	0	No
WBGene00197330	W02H5.15	ncRNA	V:2619315-2619368	0	NA	NA	NA	NA	All_Zero	0	0	0	0	0	0	No
WBGene00005346	srh-129	protein_coding	V:5142300-5143798	0	NA	NA	NA	NA	All_Zero	0	0	0	0	0	0	No
WBGene00005340	srh-122	protein_coding	V:15376501-15378003	0	NA	NA	NA	NA	All_Zero	0	0	0	0	0	0	No
WBGene00005341	srh-123	protein_coding	V:17473999-17475471	0	NA	NA	NA	NA	All_Zero	0	0	0	0	0	0	No
WBGene00023452	mir-353	miRNA	I:4585874-4585983	3.66872	-0.0805965	-1.05746	0.874094	0.902444	Low_Counts	3.65	0	6.56	3.19	6.52	2.1	No
WBGene00005282	srh-60	protein_coding	II:3583987-3586063	0	NA	NA	NA	NA	All_Zero	0	0	0	0	0	0	No
WBGene00005281	srh-59	protein_coding	II:3582052-3583505	0	NA	NA	NA	NA	All_Zero	0	0	0	0	0	0	No
WBGene00005280	srh-57	protein_coding	II:3588283-3589721	0	NA	NA	NA	NA	All_Zero	0	0	0	0	0	0	No
WBGene00005284	srh-62	protein_coding	V:401688-403128	0	NA	NA	NA	NA	All_Zero	0	0	0	0	0	0	No
WBGene00044794	Y59A8B.25	protein_coding	V:18053778-18055397	0	NA	NA	NA	NA	All_Zero	0	0	0	0	0	0	No
WBGene00021184	Y9C9A.17	protein_coding	IV:4911320-4912780	0	NA	NA	NA	NA	All_Zero	0	0	0	0	0	0	No
WBGene00044429	T07H3.7	protein_coding	II:1588542-1589945	0	NA	NA	NA	NA	All_Zero	0	0	0	0	0	0	No
WBGene00235368	F49F1.18	protein_coding	IV:4139685-4140363	0	NA	NA	NA	NA	All_Zero	0	0	0	0	0	0	No
WBGene00022095	Y69A2AR.24	protein_coding	IV:2563778-2564069	0	NA	NA	NA	NA	All_Zero	0	0	0	0	0	0	No
WBGene00022097	nhr-242	protein_coding	IV:2578932-2581583	0	NA	NA	NA	NA	All_Zero	0	0	0	0	0	0	No
WBGene00016479	srab-6	protein_coding	V:3150488-3151962	0	NA	NA	NA	NA	All_Zero	0	0	0	0	0	0	No
WBGene00018020	F33H12.6	protein_coding	II:2594052-2598903	0	NA	NA	NA	NA	All_Zero	0	0	0	0	0	0	No
WBGene00077445	Y51A2A.12	protein_coding	V:18292595-18292944	0	NA	NA	NA	NA	All_Zero	0	0	0	0	0	0	No
WBGene00005584	sri-72	protein_coding	V:566719-568205	0	NA	NA	NA	NA	All_Zero	0	0	0	0	0	0	No
WBGene00023457	mir-359	miRNA	X:3004291-3004400	0	NA	NA	NA	NA	All_Zero	0	0	0	0	0	0	No
WBGene00023455	mir-358	miRNA	V:8580858-8580967	0.174853	-0.0719638	-1.05115	0.774386	NA	Low_Counts	0	0	0	0	0	1.05	No
WBGene00005581	sri-69	protein_coding	V:17007232-17008402	0	NA	NA	NA	NA	All_Zero	0	0	0	0	0	0	No
WBGene00005583	sri-71	protein_coding	II:2627749-2629196	0	NA	NA	NA	NA	All_Zero	0	0	0	0	0	0	No
WBGene00018053	srbc-3	protein_coding	V:3308469-3309689	0	NA	NA	NA	NA	All_Zero	0	0	0	0	0	0	No
WBGene00013491	Y70C5B.1	protein_coding	V:16662114-16662960	0	NA	NA	NA	NA	All_Zero	0	0	0	0	0	0	No
WBGene00195058	C54E10.7	protein_coding	V:18819065-18819410	0	NA	NA	NA	NA	All_Zero	0	0	0	0	0	0	No
WBGene00018617	srt-17	protein_coding	V:623298-625022	0	NA	NA	NA	NA	All_Zero	0	0	0	0	0	0	No
WBGene00269352	K08D9.10	protein_coding	V:3230897-3230974	0	NA	NA	NA	NA	All_Zero	0	0	0	0	0	0	No
WBGene00019083	F59A3.10	protein_coding	I:5542630-5543334	0	NA	NA	NA	NA	All_Zero	0	0	0	0	0	0	No
WBGene00019552	K09C4.7	protein_coding	X:3272730-3273155	0	NA	NA	NA	NA	All_Zero	0	0	0	0	0	0	No
WBGene00007535	ttr-19	protein_coding	V:10226885-10227434	0	NA	NA	NA	NA	All_Zero	0	0	0	0	0	0	No
WBGene00006488	F56D6.6	protein_coding	IV:3903255-3903644	0	NA	NA	NA	NA	All_Zero	0	0	0	0	0	0	No
WBGene00005171	srg-14	protein_coding	I:6312750-6314624	0	NA	NA	NA	NA	All_Zero	0	0	0	0	0	0	No
WBGene00171486	21ur-14490	piRNA	V:3885045-3885065	0	NA	NA	NA	NA	All_Zero	0	0	0	0	0	0	No
WBGene00199508	F09C3.8	ncRNA	I:14282075-14282140	0	NA	NA	NA	NA	All_Zero	0	0	0	0	0	0	No
WBGene00199509	ZK381.50	ncRNA	IV:6984197-6984547	0	NA	NA	NA	NA	All_Zero	0	0	0	0	0	0	No
WBGene00005173	srg-16	protein_coding	II:12467732-12469369	0	NA	NA	NA	NA	All_Zero	0	0	0	0	0	0	No
WBGene00005174	srg-17	protein_coding	II:12473706-12475234	0	NA	NA	NA	NA	All_Zero	0	0	0	0	0	0	No
WBGene00011373	T02D1.7	protein_coding	IV:17406901-17407125	0	NA	NA	NA	NA	All_Zero	0	0	0	0	0	0	No
WBGene00005798	srw-51	protein_coding	V:17169442-17170922	0	NA	NA	NA	NA	All_Zero	0	0	0	0	0	0	No
WBGene00005790	srw-43	protein_coding	V:16686025-16687083	0	NA	NA	NA	NA	All_Zero	0	0	0	0	0	0	No
WBGene00015272	C01B4.8	protein_coding	V:2490512-2492701	0	NA	NA	NA	NA	All_Zero	0	0	0	0	0	0	No
WBGene00015271	C01B4.7	protein_coding	V:2494235-2499001	0	NA	NA	NA	NA	All_Zero	0	0	0	0	0	0	No
WBGene00015270	C01B4.6	protein_coding	V:2501051-2502426	0	NA	NA	NA	NA	All_Zero	0	0	0	0	0	0	No
WBGene00168939	21ur-15340	piRNA	V:4227932-4227952	0	NA	NA	NA	NA	All_Zero	0	0	0	0	0	0	No
WBGene00168938	21ur-8973	piRNA	IV:15574140-15574160	0	NA	NA	NA	NA	All_Zero	0	0	0	0	0	0	No
WBGene00050125	21ur-4923	piRNA	IV:14628113-14628133	0	NA	NA	NA	NA	All_Zero	0	0	0	0	0	0	No
WBGene00168933	21ur-10700	piRNA	IV:15548862-15548882	0	NA	NA	NA	NA	All_Zero	0	0	0	0	0	0	No
WBGene00168932	21ur-9217	piRNA	IV:14321797-14321817	0	NA	NA	NA	NA	All_Zero	0	0	0	0	0	0	No
WBGene00168931	21ur-6267	piRNA	IV:15716858-15716878	0	NA	NA	NA	NA	All_Zero	0	0	0	0	0	0	No
WBGene00168930	21ur-10937	piRNA	IV:14931034-14931054	0	NA	NA	NA	NA	All_Zero	0	0	0	0	0	0	No
WBGene00168937	21ur-12911	piRNA	IV:15393158-15393178	0	NA	NA	NA	NA	All_Zero	0	0	0	0	0	0	No
WBGene00168936	21ur-6148	piRNA	IV:15672268-15672288	0	NA	NA	NA	NA	All_Zero	0	0	0	0	0	0	No
WBGene00168935	21ur-8739	piRNA	IV:16046298-16046318	0	NA	NA	NA	NA	All_Zero	0	0	0	0	0	0	No
WBGene00168934	21ur-8233	piRNA	IV:5052780-5052800	0	NA	NA	NA	NA	All_Zero	0	0	0	0	0	0	No
WBGene00202418	F41D9.15	ncRNA	X:8386201-8386286	0	NA	NA	NA	NA	All_Zero	0	0	0	0	0	0	No
WBGene00170478	21ur-11051	piRNA	IV:16563177-16563197	0	NA	NA	NA	NA	All_Zero	0	0	0	0	0	0	No
WBGene00173212	21ur-12857	piRNA	IV:5792354-5792374	0	NA	NA	NA	NA	All_Zero	0	0	0	0	0	0	No
WBGene00047193	21ur-1076	piRNA	IV:13606514-13606534	0	NA	NA	NA	NA	All_Zero	0	0	0	0	0	0	No
WBGene00202411	F11D5.34	ncRNA	X:3332190-3332414	0	NA	NA	NA	NA	All_Zero	0	0	0	0	0	0	No
WBGene00202410	F54F12.5	ncRNA	III:13056382-13056604	0	NA	NA	NA	NA	All_Zero	0	0	0	0	0	0	No
WBGene00202413	R05H11.5	ncRNA	III:6801982-6802186	0	NA	NA	NA	NA	All_Zero	0	0	0	0	0	0	No
WBGene00015277	C01B7.7	protein_coding	V:8821866-8822558	0	NA	NA	NA	NA	All_Zero	0	0	0	0	0	0	No
WBGene00045344	Y43F8C.23	protein_coding	V:19710871-19711742	0	NA	NA	NA	NA	All_Zero	0	0	0	0	0	0	No
[truncated: 44,779 more rows]

## Sheet: gene list Fig. 2B
List of downregulated genes F2 ulp-2(tv380) gonads					List of upregulated genes in F2 ulp-2(tv380) gonads
WBGene00006541					WBGene00001772
WBGene00009897					WBGene00016953
WBGene00017648					WBGene00008584
WBGene00016627					WBGene00010124
WBGene00020218					WBGene00022497
WBGene00016534					WBGene00019858
WBGene00018605					WBGene00015052
WBGene00006737					WBGene00001075
WBGene00007196					WBGene00000224
WBGene00013297					WBGene00011330
WBGene00018335					WBGene00008985
WBGene00013867					WBGene00010605
WBGene00022822					WBGene00004002
WBGene00011501					WBGene00015933
WBGene00020290					WBGene00017304
WBGene00018271					WBGene00016088
WBGene00005552					WBGene00021468
WBGene00002130					WBGene00006575
WBGene00010064					WBGene00006539
WBGene00007283					WBGene00007153
WBGene00014117					WBGene00009394
WBGene00016636					WBGene00003090
WBGene00021763					WBGene00001076
WBGene00013394					WBGene00016956
WBGene00006925					WBGene00015752
WBGene00013391					WBGene00008375
WBGene00045394					WBGene00044213
WBGene00003784					WBGene00010769
WBGene00021248					WBGene00001719
WBGene00010085					WBGene00000503
WBGene00016084					WBGene00003096
WBGene00008377					WBGene00001898
WBGene00007282					WBGene00016422
WBGene00010007					WBGene00009222
WBGene00012231					WBGene00015280
WBGene00014224					WBGene00006852
WBGene00011741					WBGene00007675
WBGene00011000					WBGene00018543
WBGene00006619					WBGene00004993
WBGene00008823					WBGene00003786
WBGene00018782					WBGene00000170
WBGene00018960					WBGene00001858
WBGene00021730					WBGene00010742
WBGene00013392					WBGene00006366
WBGene00015355					WBGene00010049
WBGene00001031					WBGene00045411
WBGene00016638					WBGene00003754
WBGene00015425					WBGene00010822
WBGene00003154					WBGene00006981
WBGene00016250					WBGene00011979
WBGene00003989					WBGene00006956
WBGene00011063					WBGene00012239
WBGene00017584					WBGene00000928
WBGene00021153					WBGene00015532
WBGene00010351					WBGene00019589
WBGene00018813					WBGene00007744
WBGene00004078					WBGene00016745
WBGene00010872					WBGene00019261
WBGene00022820					WBGene00019426
WBGene00000776					WBGene00016862
WBGene00004352					WBGene00014252
WBGene00002025					WBGene00005018
WBGene00001386					WBGene00045457
WBGene00000675					WBGene00012592
WBGene00011505					WBGene00010901
WBGene00020149					WBGene00001500
WBGene00012481					WBGene00013835
WBGene00010196					WBGene00001828
WBGene00010953					WBGene00003091
WBGene00022599					WBGene00017498
WBGene00012213					WBGene00022848
WBGene00021898					WBGene00001768
WBGene00004374					WBGene00007799
WBGene00000915					WBGene00001127
WBGene00013481					WBGene00015598
WBGene00007630					WBGene00011977
WBGene00004271					WBGene00194713
WBGene00008218					WBGene00003063
WBGene00009659					WBGene00020710
WBGene00018903					WBGene00003681
WBGene00000708					WBGene00018861
WBGene00016822					WBGene00007991
WBGene00006626					WBGene00016219
WBGene00001744					WBGene00000373
WBGene00001686					WBGene00001169
WBGene00016178					WBGene00010050
WBGene00022586					WBGene00017964
WBGene00004241					WBGene00005832
WBGene00015943					WBGene00004999
WBGene00007709					WBGene00001758
WBGene00004126					WBGene00011498
WBGene00017263					WBGene00003473
WBGene00008789					WBGene00015613
WBGene00007649					WBGene00000789
WBGene00011689					WBGene00020297
WBGene00003410					WBGene00003623
WBGene00020391					WBGene00004816
WBGene00002244					WBGene00022033
WBGene00002845					WBGene00050906
WBGene00020269					WBGene00021370
WBGene00008535					WBGene00010920
WBGene00004954					WBGene00010808
WBGene00008393					WBGene00010370
WBGene00017436					WBGene00004219
WBGene00010989					WBGene00008760
WBGene00000474					WBGene00009926
WBGene00010555					WBGene00004122
WBGene00013847					WBGene00019780
WBGene00019983					WBGene00008492
WBGene00000378					WBGene00017022
WBGene00015504					WBGene00018297
WBGene00006927					WBGene00000218
WBGene00001647					WBGene00000212
WBGene00006546					WBGene00007460
WBGene00019464					WBGene00007506
WBGene00021818					WBGene00003234
WBGene00015037					WBGene00009393
WBGene00004392					WBGene00017184
WBGene00001793					WBGene00021913
WBGene00009119					WBGene00018971
WBGene00004917					WBGene00013654
WBGene00016824					WBGene00021556
WBGene00013393					WBGene00010221
WBGene00013561					WBGene00018259
WBGene00000388					WBGene00014253
WBGene00012484					WBGene00022490
WBGene00002083					WBGene00001976
WBGene00010185					WBGene00008862
WBGene00009204					WBGene00008334
WBGene00010015					WBGene00003097
WBGene00000064					WBGene00017536
WBGene00000550					WBGene00021321
WBGene00008536					WBGene00000603
WBGene00021035					WBGene00003143
WBGene00007892					WBGene00000301
WBGene00000465					WBGene00017970
WBGene00001683					WBGene00001639
WBGene00012600					WBGene00002269
WBGene00007391					WBGene00004814
WBGene00012557					WBGene00011383
WBGene00021934					WBGene00007660
WBGene00005022					WBGene00020349
WBGene00011489					WBGene00013079
WBGene00000379					WBGene00008577
WBGene00008440					WBGene00022307
WBGene00006936					WBGene00010125
WBGene00001829					WBGene00010460
WBGene00007419					WBGene00008296
WBGene00015102					WBGene00022674
WBGene00020035					WBGene00000120
WBGene00011240					WBGene00015535
WBGene00000381					WBGene00016596
WBGene00007428					WBGene00016788
WBGene00006565					WBGene00008194
WBGene00011691					WBGene00008958
WBGene00003026					WBGene00001067
WBGene00001431					WBGene00021977
WBGene00045268					WBGene00020504
WBGene00004208					WBGene00006538
WBGene00001164					WBGene00018966
WBGene00013567					WBGene00008681
WBGene00011867					WBGene00000039
WBGene00003228					WBGene00022847
WBGene00003920					WBGene00015232
WBGene00016121					WBGene00007867
WBGene00007215					WBGene00022562
WBGene00002007					WBGene00014148
WBGene00013606					WBGene00010041
WBGene00019710					WBGene00015811
WBGene00006402					WBGene00011752
WBGene00019606					WBGene00020455
WBGene00007459					WBGene00007324
WBGene00017532					WBGene00012140
WBGene00015312					WBGene00016332
WBGene00004747					WBGene00019831
WBGene00006605					WBGene00021919
WBGene00011681					WBGene00007697
WBGene00008506					WBGene00012144
WBGene00015780					WBGene00016877
WBGene00019153					WBGene00006870
WBGene00003155					WBGene00020747
WBGene00017589					WBGene00001791
WBGene00011348					WBGene00017678
WBGene00003951					WBGene00019327
WBGene00219218					WBGene00022441
WBGene00010617					WBGene00004023
WBGene00012221					WBGene00000695
WBGene00004167					WBGene00001787
WBGene00018925					WBGene00044212
WBGene00003994					WBGene00013845
WBGene00007237					WBGene00018215
WBGene00007168					WBGene00012226
WBGene00021607					WBGene00000687
WBGene00017538					WBGene00000213
WBGene00011320					WBGene00016006
WBGene00017816					WBGene00001854
WBGene00018769					WBGene00077593
WBGene00002005					WBGene00001104
WBGene00017134					WBGene00011486
WBGene00001855					WBGene00021529
WBGene00008378					WBGene00018418
WBGene00017712					WBGene00007299
WBGene00006977					WBGene00044772
WBGene00006555					WBGene00000672
WBGene00003148					WBGene00000478
WBGene00001427					WBGene00015573
WBGene00000248					WBGene00043065
WBGene00015083					WBGene00009957
WBGene00007090					WBGene00001069
WBGene00003925					WBGene00007479
WBGene00012020					WBGene00000683
WBGene00010677					WBGene00021400
WBGene00012326					WBGene00003956
WBGene00019905					WBGene00010019
WBGene00016823					WBGene00015759
WBGene00021420					WBGene00018984
WBGene00013248					WBGene00011856
WBGene00003963					WBGene00002274
WBGene00194906					WBGene00004423
WBGene00017565					WBGene00004249
WBGene00014098					WBGene00015756
WBGene00022069					WBGene00019197
WBGene00001226					WBGene00006902
WBGene00022127					WBGene00012253
WBGene00021596					WBGene00000448
WBGene00019900					WBGene00021095
WBGene00001558					WBGene00010666
WBGene00018006					WBGene00009796
WBGene00004132					WBGene00001935
WBGene00006704					WBGene00011737
WBGene00001046					WBGene00008621
WBGene00017357					WBGene00004990
WBGene00009460					WBGene00004818
WBGene00000693					WBGene00000699
WBGene00015238					WBGene00011575
WBGene00006394					WBGene00021625
WBGene00011029					WBGene00013359
WBGene00008408					WBGene00012444
WBGene00022854					WBGene00044891
WBGene00018848					WBGene00016061
WBGene00000298					WBGene00009803
WBGene00013024					WBGene00017755
WBGene00044502					WBGene00044696
WBGene00012353					WBGene00015057
WBGene00007352					WBGene00009192
WBGene00011945					WBGene00015136
WBGene00002183					WBGene00022275
WBGene00000867					WBGene00020456
WBGene00019341					WBGene00022679
WBGene00000496					WBGene00004987
WBGene00219374					WBGene00004809
WBGene00007235					WBGene00003722
WBGene00002268					WBGene00007336
WBGene00044493					WBGene00000652
WBGene00020264					WBGene00012186
WBGene00020516					WBGene00004369
WBGene00017768					WBGene00012261
WBGene00018991					WBGene00008851
WBGene00000197					WBGene00012398
WBGene00011352					WBGene00003706
WBGene00011507					WBGene00022564
WBGene00002008					WBGene00001074
WBGene00009404					WBGene00001072
WBGene00010204					WBGene00015551
WBGene00001566					WBGene00017591
WBGene00008825					WBGene00009430
WBGene00009035					WBGene00009292
WBGene00000473					WBGene00001441
WBGene00021826					WBGene00004229
WBGene00011109					WBGene00001432
WBGene00011641					WBGene00005904
WBGene00010465					WBGene00007146
WBGene00010922					WBGene00013266
WBGene00007087					WBGene00017467
WBGene00013311					WBGene00009983
WBGene00004143					WBGene00017322
WBGene00021316					WBGene00017818
WBGene00021186					WBGene00001064
WBGene00007545					WBGene00003516
WBGene00003704					WBGene00000625
WBGene00020433					WBGene00021518
WBGene00001599					WBGene00004815
WBGene00022448					WBGene00001395
WBGene00003158					WBGene00012961
WBGene00001005					WBGene00009434
WBGene00004995					WBGene00022410
WBGene00017800					WBGene00019967
WBGene00019811					WBGene00009429
WBGene00010648					WBGene00002038
WBGene00004798					WBGene00019682
WBGene00010794					WBGene00001786
WBGene00004458					WBGene00013960
WBGene00004148					WBGene00001591
WBGene00013270					WBGene00001066
WBGene00008546					WBGene00009964
WBGene00002583					WBGene00008229
WBGene00015920					WBGene00021458
WBGene00013551					WBGene00007652
WBGene00010621					WBGene00018772
WBGene00002225					WBGene00022178
WBGene00012608					WBGene00004052
WBGene00002000					WBGene00021183
WBGene00007332					WBGene00012728
WBGene00002879					WBGene00006818
WBGene00013803					WBGene00004854
WBGene00006708					WBGene00002827
WBGene00010407					WBGene00001008
WBGene00011350					WBGene00022349
WBGene00007225					WBGene00006749
WBGene00013804					WBGene00020194
WBGene00012878					WBGene00001475
WBGene00021930					WBGene00021253
WBGene00017887					WBGene00000748
WBGene00019076					WBGene00020472
WBGene00012277					WBGene00007354
WBGene00007145					WBGene00003408
WBGene00018808					WBGene00015781
WBGene00011153					WBGene00017744
WBGene00004880					WBGene00004959
WBGene00009180					WBGene00044492
WBGene00007024					WBGene00018997
WBGene00011923					WBGene00015110
WBGene00007028					WBGene00008575
WBGene00004750					WBGene00004986
WBGene00015538					WBGene00000711
WBGene00000419					WBGene00008978
WBGene00003948					WBGene00044737
WBGene00004110					WBGene00002127
WBGene00022669					WBGene00010934
WBGene00011735					WBGene00013325
WBGene00004916					WBGene00012255
WBGene00008514					WBGene00004949
WBGene00000392					WBGene00019855
WBGene00012976					WBGene00009061
WBGene00019893					WBGene00000678
WBGene00007315					WBGene00003635
WBGene00015463					WBGene00000681
WBGene00003914					WBGene00002282
WBGene00003417					WBGene00021415
WBGene00020375					WBGene00013035
WBGene00012538					WBGene00011423
WBGene00014208					WBGene00008010
WBGene00013029					WBGene00016659
WBGene00002153					WBGene00015362
WBGene00015168					WBGene00016539
WBGene00009126					WBGene00013962
WBGene00001999					WBGene00014006
WBGene00006499					WBGene00023407
WBGene00013647					WBGene00001824
WBGene00019890					WBGene00004083
WBGene00017889					WBGene00005655
WBGene00001497					WBGene00219316
WBGene00077732					WBGene00235295
WBGene00001746					WBGene00017423
WBGene00010013					WBGene00013145
WBGene00013246					WBGene00011393
WBGene00002229					WBGene00010081
WBGene00020948					WBGene00012980
WBGene00004217					WBGene00008654
WBGene00018421					WBGene00022727
WBGene00001233					WBGene00002129
WBGene00008117					WBGene00003482
WBGene00008422					WBGene00012564
WBGene00017402					WBGene00020894
WBGene00022351					WBGene00016997
WBGene00011300					WBGene00002065
WBGene00010405					WBGene00004172
WBGene00016713					WBGene00004969
WBGene00009444					WBGene00015767
WBGene00009662					WBGene00017071
WBGene00006607					WBGene00011102
WBGene00010787					WBGene00000397
WBGene00003162					WBGene00010174
WBGene00022855					WBGene00001480
WBGene00000894					WBGene00007440
WBGene00004242					WBGene00010123
WBGene00004314					WBGene00009773
WBGene00011268					WBGene00001397
WBGene00020295					WBGene00003089
WBGene00001498					WBGene00020073
WBGene00013380					WBGene00011995
WBGene00003953					WBGene00022329
WBGene00009898					WBGene00011475
WBGene00016333					WBGene00013899
WBGene00022394					WBGene00002174
WBGene00009285					WBGene00003828
WBGene00000377					WBGene00022418
WBGene00022042					WBGene00000845
WBGene00006536					WBGene00021322
WBGene00012672					WBGene00001393
WBGene00013580					WBGene00019742
WBGene00012880					WBGene00013107
WBGene00003926					WBGene00017024
WBGene00006928					WBGene00008493
WBGene00015677					WBGene00018547
WBGene00021368					WBGene00045416
WBGene00007588					WBGene00012739
WBGene00005011					WBGene00021799
WBGene00012360					WBGene00002051
WBGene00016303					WBGene00009069
WBGene00004015					WBGene00012727
WBGene00009006					WBGene00016218
WBGene00021507					WBGene00000463
WBGene00010637					WBGene00000219
WBGene00004151					WBGene00008571
WBGene00021486					WBGene00020613
WBGene00011986					WBGene00016769
WBGene00017933					WBGene00013263
WBGene00021840					WBGene00018823
WBGene00004378					WBGene00017329
WBGene00004391					WBGene00003844
WBGene00001749					WBGene00011831
WBGene00017641					WBGene00001394
WBGene00007965					WBGene00018976
WBGene00019819					WBGene00009895
WBGene00000834					WBGene00011166
WBGene00008428					WBGene00018760
WBGene00195063					WBGene00001753
WBGene00008780					WBGene00019564
WBGene00012104					WBGene00015298
WBGene00004239					WBGene00001208
WBGene00021097					WBGene00000277
WBGene00010281					WBGene00020082
WBGene00004984					WBGene00022196
WBGene00006776					WBGene00012139
WBGene00015899					WBGene00015965
WBGene00018426					WBGene00001063
WBGene00009862					WBGene00077770
WBGene00009661					WBGene00003968
WBGene00008694					WBGene00009653
WBGene00018491					WBGene00009953
WBGene00010139					WBGene00021858
WBGene00006512					WBGene00008215
WBGene00017541					WBGene00008144
WBGene00000532					WBGene00044724
WBGene00001037					WBGene00000626
WBGene00001134					WBGene00008988
WBGene00006994					WBGene00021020
WBGene00007966					WBGene00016540
WBGene00013926					WBGene00004173
WBGene00003184					WBGene00017892
WBGene00004460					WBGene00018951
WBGene00015176					WBGene00016052
WBGene00001154					WBGene00044798
WBGene00021582					WBGene00008726
WBGene00002070					WBGene00007317
WBGene00019767					WBGene00016407
WBGene00007786					WBGene00016450
WBGene00012698					WBGene00021457
WBGene00008710					WBGene00012101
WBGene00016117					WBGene00012910
WBGene00013737					WBGene00018702
WBGene00000840					WBGene00012782
WBGene00000231					WBGene00000427
WBGene00021920					WBGene00009226
WBGene00001175					WBGene00008666
WBGene00000479					WBGene00019592
WBGene00007042					WBGene00018731
WBGene00012211					WBGene00022538
WBGene00011431					WBGene00004216
WBGene00012929					WBGene00021287
WBGene00020346					WBGene00004300
WBGene00001833					WBGene00002982
WBGene00011980					WBGene00003707
WBGene00003826					WBGene00009835
WBGene00012375					WBGene00019957
WBGene00000155					WBGene00021675
WBGene00004504					WBGene00008841
WBGene00017462					WBGene00044402
WBGene00020422					WBGene00007142
WBGene00021056					WBGene00017586
WBGene00000090					WBGene00016135
WBGene00009629					WBGene00010470
WBGene00022169					WBGene00018787
WBGene00001755					WBGene00002233
WBGene00003796					WBGene00009075
WBGene00009221					WBGene00004810
WBGene00003395					WBGene00017381
WBGene00003082					WBGene00004048
WBGene00004243					WBGene00009595
WBGene00007703					WBGene00022435
WBGene00017548					WBGene00007999
WBGene00011898					WBGene00009238
WBGene00006381					WBGene00006839
WBGene00013156					WBGene00004394
WBGene00000879					WBGene00004096
WBGene00019203					WBGene00000560
WBGene00003912					WBGene00006561
WBGene00015642					WBGene00003702
WBGene00012973					WBGene00020341
WBGene00022738					WBGene00004859
WBGene00022722					WBGene00194695
WBGene00004259					WBGene00019158
WBGene00016029					WBGene00000149
WBGene00000182					WBGene00006372
WBGene00003177					WBGene00021702
WBGene00017166					WBGene00002090
WBGene00004203					WBGene00004213
WBGene00020185					WBGene00012747
WBGene00022257					WBGene00012005
WBGene00021605					WBGene00020625
WBGene00007092					WBGene00003915
WBGene00018424					WBGene00000649
WBGene00011117					WBGene00018256
WBGene00007048					WBGene00008368
WBGene00022122					WBGene00013983
WBGene00011124					WBGene00006062
WBGene00020115					WBGene00015602
WBGene00011761					WBGene00003893
WBGene00011062					WBGene00013484
WBGene00015803					WBGene00007983
WBGene00020696					WBGene00013425
WBGene00015976					WBGene00001163
WBGene00021935					WBGene00008170
WBGene00012715					WBGene00017210
WBGene00010963					WBGene00009883
WBGene00017717					WBGene00002271
WBGene00010778					WBGene00019272
WBGene00016980					WBGene00012673
WBGene00010309					WBGene00009215
WBGene00000387					WBGene00009304
WBGene00006997					WBGene00003019
WBGene00013703					WBGene00015746
WBGene00004780					WBGene00008944
WBGene00000970					WBGene00010793
WBGene00018017					WBGene00019593
WBGene00013893					WBGene00003887
WBGene00000115					WBGene00003596
WBGene00007912					WBGene00019418
WBGene00015818					WBGene00004437
WBGene00012738					WBGene00007765
WBGene00005024					WBGene00006445
WBGene00009902					WBGene00009106
WBGene00006727					WBGene00009804
WBGene00000913					WBGene00010150
WBGene00022425					WBGene00044280
WBGene00195189					WBGene00001371
WBGene00021088					WBGene00004212
WBGene00016378					WBGene00011451
WBGene00010892					WBGene00007358
WBGene00010609					WBGene00006772
WBGene00001337					WBGene00015947
WBGene00010665					WBGene00003497
WBGene00019611					WBGene00009818
WBGene00016392					WBGene00003680
WBGene00008456					WBGene00015076
WBGene00018395					WBGene00022615
WBGene00017413					WBGene00000653
WBGene00020399					WBGene00010047
WBGene00022128					WBGene00020339
WBGene00015188					WBGene00004131
WBGene00016844					WBGene00044655
WBGene00004274					WBGene00007694
WBGene00018811					WBGene00008602
WBGene00010613					WBGene00009299
WBGene00004989					WBGene00012351
WBGene00006699					WBGene00011984
WBGene00010785					WBGene00009663
WBGene00019259					WBGene00000606
WBGene00004978					WBGene00022004
WBGene00011729					WBGene00017459
WBGene00001479					WBGene00008099
WBGene00020068					WBGene00016071
WBGene00010369					WBGene00019885
WBGene00016888					WBGene00013540
WBGene00003829					WBGene00007733
WBGene00011050					WBGene00013898
WBGene00006941					WBGene00013434
WBGene00007088					WBGene00019914
WBGene00021756					WBGene00006470
WBGene00017373					WBGene00021000
WBGene00007646					WBGene00011083
WBGene00010616					WBGene00013508
WBGene00009007					WBGene00019471
WBGene00010701					WBGene00010053
WBGene00019400					WBGene00015478
WBGene00002045					WBGene00007103
WBGene00008645					WBGene00000650
WBGene00003401					WBGene00019986
WBGene00006945					WBGene00010485
WBGene00018131					WBGene00007807
WBGene00000502					WBGene00002056
WBGene00020166					WBGene00021978
WBGene00004140					WBGene00021576
WBGene00016014					WBGene00014125
WBGene00004879					WBGene00011101
WBGene00006434					WBGene00022515
WBGene00018900					WBGene00010935
WBGene00006349					WBGene00012256
WBGene00013161					WBGene00005017
WBGene00004679					WBGene00000469
WBGene00010353					WBGene00019514
WBGene00006933					WBGene00016457
WBGene00003598					WBGene00016594
WBGene00016650					WBGene00003659
WBGene00009182					WBGene00018675
WBGene00009120					WBGene00010893
WBGene00012361					WBGene00015339
WBGene00022663					WBGene00008652
WBGene00003785					WBGene00013755
WBGene00007978					WBGene00001210
WBGene00011720					WBGene00044206
WBGene00003153					WBGene00009383
WBGene00007290					WBGene00006543
WBGene00003476					WBGene00020801
WBGene00008385					WBGene00006752
WBGene00002637					WBGene00001071
WBGene00007128					WBGene00006444
WBGene00020498					WBGene00021687
WBGene00001597					WBGene00010440
WBGene00022678					WBGene00020800
WBGene00006382					WBGene00020736
WBGene00000420					WBGene00021709
WBGene00003472					WBGene00003242
WBGene00007556					WBGene00020363
WBGene00004947					WBGene00016134
WBGene00013866					WBGene00012627
WBGene00016163					WBGene00011838
WBGene00008444					WBGene00012443
WBGene00011819					WBGene00006775
WBGene00013880					WBGene00020299
WBGene00018193					WBGene00012452
WBGene00004053					WBGene00021377
WBGene00007333					WBGene00016677
WBGene00016169					WBGene00018353
WBGene00008131					WBGene00018062
WBGene00015501					WBGene00018346
WBGene00007710					WBGene00018647
WBGene00020652					WBGene00002248
WBGene00011488					WBGene00012554
WBGene00016418					WBGene00011434
WBGene00017301					WBGene00004779
WBGene00011195					WBGene00010293
WBGene00020107					WBGene00008204
WBGene00002226					WBGene00003769
WBGene00000533					WBGene00020887
WBGene00001571					WBGene00015942
WBGene00004324					WBGene00017660
WBGene00015577					WBGene00012306
WBGene00004336					WBGene00019477
WBGene00007971					WBGene00021528
WBGene00006537					WBGene00004057
WBGene00009267					WBGene00013418
WBGene00206389					WBGene00015278
WBGene00001058					WBGene00044469
WBGene00017456					WBGene00000103
WBGene00020443					WBGene00011392
WBGene00011409					WBGene00009102
WBGene00009542					WBGene00016735
WBGene00001522					WBGene00004911
WBGene00003130					WBGene00022378
WBGene00007111					WBGene00018384
WBGene00008414					WBGene00015842
WBGene00018443					WBGene00022736
WBGene00000530					WBGene00012939
WBGene00016139					WBGene00001448
WBGene00008925					WBGene00000453
WBGene00185078					WBGene00003589
WBGene00021314					WBGene00015934
WBGene00003241					WBGene00009094
WBGene00019786					WBGene00001819
WBGene00020247					WBGene00014259
WBGene00016129					WBGene00016274
WBGene00003230					WBGene00020543
WBGene00044665					WBGene00003710
WBGene00006518					WBGene00013717
WBGene00022037					WBGene00000746
WBGene00003979					WBGene00014132
WBGene00013228					WBGene00018437
WBGene00017986					WBGene00004811
WBGene00045419					WBGene00008900
WBGene00004468					WBGene00021872
WBGene00044305					WBGene00000665
WBGene00017547					WBGene00013458
WBGene00002061					WBGene00015340
WBGene00010759					WBGene00016782
WBGene00003827					WBGene00018488
WBGene00004465					WBGene00044783
WBGene00003923					WBGene00001616
WBGene00000933					WBGene00015692
WBGene00000975					WBGene00044303
WBGene00008166					WBGene00011763
WBGene00013931					WBGene00007452
WBGene00005002					WBGene00044025
WBGene00004179					WBGene00006915
WBGene00013213					WBGene00020158
WBGene00003415					WBGene00006853
WBGene00020092					WBGene00021439
WBGene00013355					WBGene00013289
WBGene00017031					WBGene00017504
WBGene00006801					WBGene00011274
WBGene00235391					WBGene00009717
WBGene00003950					WBGene00019660
WBGene00011376					WBGene00018708
WBGene00000164					WBGene00004004
WBGene00007580					WBGene00021909
WBGene00006889					WBGene00018223
WBGene00022371					WBGene00003163
WBGene00013238					WBGene00044623
WBGene00003865					WBGene00006952
WBGene00006734					WBGene00007650
WBGene00001663					WBGene00014090
WBGene00020163					WBGene00001065
WBGene00004755					WBGene00021895
WBGene00001493					WBGene00045401
WBGene00043156					WBGene00004119
WBGene00000366					WBGene00008258
WBGene00018636					WBGene00007785
WBGene00001596					WBGene00000792
WBGene00000075					WBGene00009993
WBGene00021856					WBGene00000740
WBGene00044431					WBGene00021074
WBGene00008459					WBGene00015227
WBGene00018953					WBGene00021519
WBGene00015143					WBGene00008850
WBGene00022031					WBGene00019901
WBGene00010367					WBGene00001501
WBGene00003214					WBGene00007617
WBGene00019871					WBGene00014254
WBGene00004980					WBGene00000216
WBGene00001112					WBGene00020343
WBGene00000236					WBGene00009041
WBGene00012769					WBGene00002039
WBGene00003093					WBGene00020389
WBGene00012149					WBGene00001620
WBGene00012932					WBGene00001105
WBGene00017962					WBGene00011894
WBGene00011604					WBGene00002272
WBGene00001303					WBGene00003698
WBGene00014030					WBGene00044068
WBGene00016086					WBGene00011508
WBGene00006405					WBGene00000037
WBGene00010879					WBGene00021834
WBGene00010280					WBGene00022705
WBGene00007135					WBGene00007411
WBGene00004268					WBGene00010744
WBGene00010339					WBGene00007453
WBGene00001060					WBGene00000663
WBGene00018604					WBGene00015822
WBGene00007171					WBGene00009396
WBGene00008882					WBGene00003651
WBGene00021634					WBGene00012014
WBGene00017874					WBGene00016785
WBGene00009729					WBGene00007925
WBGene00019962					WBGene00019184
WBGene00008274					WBGene00005905
WBGene00019883					WBGene00008572
WBGene00020467					WBGene00015399
WBGene00022170					WBGene00004438
WBGene00011441					WBGene00016783
WBGene00014092					WBGene00006097
WBGene00022124					WBGene00019200
WBGene00010149					WBGene00017840
WBGene00001481					WBGene00009212
WBGene00016412					WBGene00020544
WBGene00004862					WBGene00044638
WBGene00019157					WBGene00022026
WBGene00006324					WBGene00011756
WBGene00011576					WBGene00015852
WBGene00006996					WBGene00003171
WBGene00015905					WBGene00020205
WBGene00014015					WBGene00018468
WBGene00013719					WBGene00007801
WBGene00004975					WBGene00016702
WBGene00022055					WBGene00019956
WBGene00006562					WBGene00020662
WBGene00017087					WBGene00001345
WBGene00219275					WBGene00019298
WBGene00015912					WBGene00017621
WBGene00018512					WBGene00008348
WBGene00001579					WBGene00001725
WBGene00008806					WBGene00003625
WBGene00022296					WBGene00006533
WBGene00044253					WBGene00012867
WBGene00014151					WBGene00011222
WBGene00003011					WBGene00012796
WBGene00013659					WBGene00010264
WBGene00003043					WBGene00022396
WBGene00195142					WBGene00019730
WBGene00003254					WBGene00019538
WBGene00000911					WBGene00001915
WBGene00003787					WBGene00011060
WBGene00004190					WBGene00013569
WBGene00004914					WBGene00022644
WBGene00010436					WBGene00019830
WBGene00015462					WBGene00010660
WBGene00006703					WBGene00001444
WBGene00018417					WBGene00000738
WBGene00013734					WBGene00006623
WBGene00017344					WBGene00002085
WBGene00017288					WBGene00011833
WBGene00008107					WBGene00011328
WBGene00021754					WBGene00001578
WBGene00013805					WBGene00019304
WBGene00021827					WBGene00020449
WBGene00016586					WBGene00018969
WBGene00007445					WBGene00009433
WBGene00017921					WBGene00013637
WBGene00022850					WBGene00016578
WBGene00009922					WBGene00010396
WBGene00000868					WBGene00007590
WBGene00018735					WBGene00004773
WBGene00022114					WBGene00008495
WBGene00001030					WBGene00007916
WBGene00016115					WBGene00017469
WBGene00018679					WBGene00018206
WBGene00015698					WBGene00009306
WBGene00019796					WBGene00021340
WBGene00013252					WBGene00013750
WBGene00012879					WBGene00019875
WBGene00008887					WBGene00016671
WBGene00009368					WBGene00008403
WBGene00020112					WBGene00011054
WBGene00021644					WBGene00020774
WBGene00006706					WBGene00003997
WBGene00010279					WBGene00013784
WBGene00022853					WBGene00016059
WBGene00013039					WBGene00011571
WBGene00006311					WBGene00000035
WBGene00014097					WBGene00003634
WBGene00018701					WBGene00013699
WBGene00002202					WBGene00018723
WBGene00021868					WBGene00001172
WBGene00010847					WBGene00013794
WBGene00017274					WBGene00000929
WBGene00011236					WBGene00018349
WBGene00000896					WBGene00007877
WBGene00004503					WBGene00000401
WBGene00021928					WBGene00021434
WBGene00001155					WBGene00016766
WBGene00011481					WBGene00004368
WBGene00013677					WBGene00012113
WBGene00001209					WBGene00016903
WBGene00013530					WBGene00009558
WBGene00009186					WBGene00015153
WBGene00021749					WBGene00019279
WBGene00018422					WBGene00020237
WBGene00004782					WBGene00015480
WBGene00009374					WBGene00003606
WBGene00017920					WBGene00015582
WBGene00009112					WBGene00013048
WBGene00011885					WBGene00021464
WBGene00001081					WBGene00018643
WBGene00004276					WBGene00007601
WBGene00013924					WBGene00021979
WBGene00008053					WBGene00017983
WBGene00021683					WBGene00013215
WBGene00001569					WBGene00015684
WBGene00019938					WBGene00011538
WBGene00004466					WBGene00019232
WBGene00003508					WBGene00002222
WBGene00012716					WBGene00010070
WBGene00010988					WBGene00086566
WBGene00022369					WBGene00003605
WBGene00020994					WBGene00021469
WBGene00003133					WBGene00017437
WBGene00011638					WBGene00017253
WBGene00007918					WBGene00015342
WBGene00009787					WBGene00007835
WBGene00004135					WBGene00010754
WBGene00018897					WBGene00044197
WBGene00003799					WBGene00000476
WBGene00012234					WBGene00015059
WBGene00044156					WBGene00003243
WBGene00003949					WBGene00007908
WBGene00015186					WBGene00007934
WBGene00007417					WBGene00021354
WBGene00011333					WBGene00016335
WBGene00011884					WBGene00008167
WBGene00010731					WBGene00020245
WBGene00009925					WBGene00021245
WBGene00018995					WBGene00043994
WBGene00006768					WBGene00020813
WBGene00019162					WBGene00017364
WBGene00011965					WBGene00016506
WBGene00044745					WBGene00003713
WBGene00010061					WBGene00077525
WBGene00011061					WBGene00012532
WBGene00012206					WBGene00020379
WBGene00007637					WBGene00016307
WBGene00001095					WBGene00022348
WBGene00022456					WBGene00016089
WBGene00003611					WBGene00004120
WBGene00007001					WBGene00008519
WBGene00020050					WBGene00018773
WBGene00021315					WBGene00017471
WBGene00020481					WBGene00021042
WBGene00016352					WBGene00012013
WBGene00014023					WBGene00015225
WBGene00017105					WBGene00012692
WBGene00007297					WBGene00006589
WBGene00003038					WBGene00010291
WBGene00010356					WBGene00001108
WBGene00016495					WBGene00009823
WBGene00012344					WBGene00007967
WBGene00010845					WBGene00000220
WBGene00000265					WBGene00011590
WBGene00009002					WBGene00004008
WBGene00018847					WBGene00016474
WBGene00008921					WBGene00014047
WBGene00007624					WBGene00001366
WBGene00004684					WBGene00008831
WBGene00013141					WBGene00004108
WBGene00001607					WBGene00016295
WBGene00007758					WBGene00017466
WBGene00006707					WBGene00011680
WBGene00003151					WBGene00009440
WBGene00003822					WBGene00194803
WBGene00019082					WBGene00017350
WBGene00021192					WBGene00004237
WBGene00020496					WBGene00021213
WBGene00021613					WBGene00012117
WBGene00018214					WBGene00012853
WBGene00015485					WBGene00001945
WBGene00012730					WBGene00011326
WBGene00007433					WBGene00006718
WBGene00007564					WBGene00009237
WBGene00008415					WBGene00044367
WBGene00013597					WBGene00012184
WBGene00014221					WBGene00000237
WBGene00019907					WBGene00015182
WBGene00006529					WBGene00006375
WBGene00004462					WBGene00020095
WBGene00008924					WBGene00206361
WBGene00017349					WBGene00020160
WBGene00021857					WBGene00011944
WBGene00010781					WBGene00045418
WBGene00004254					WBGene00008607
WBGene00044614					WBGene00010083
WBGene00011299					WBGene00012289
WBGene00004075					WBGene00004174
WBGene00021938					WBGene00007682
WBGene00006934					WBGene00010348
WBGene00013919					WBGene00019859
WBGene00015754					WBGene00007574
WBGene00009921					WBGene00008199
WBGene00012386					WBGene00009288
WBGene00001911					WBGene00019037
WBGene00003231					WBGene00009843
WBGene00008405					WBGene00000910
WBGene00003159					WBGene00018337
WBGene00002080					WBGene00012399
WBGene00021311					WBGene00017698
WBGene00044452					WBGene00010229
WBGene00009319					WBGene00009518
WBGene00001229					WBGene00000017
WBGene00010458					WBGene00000057
WBGene00002220					WBGene00004764
WBGene00021355					WBGene00022597
WBGene00012031					WBGene00016605
WBGene00012951					WBGene00016841
WBGene00020784					WBGene00007055
WBGene00006763					WBGene00019185
WBGene00000041					WBGene00002601
WBGene00009234					WBGene00000256
WBGene00021093					WBGene00001934
WBGene00011017					WBGene00000545
WBGene00012981					WBGene00001454
WBGene00018878					WBGene00021165
WBGene00009451					WBGene00022798
WBGene00011802					WBGene00000599
WBGene00022335					WBGene00004265
WBGene00000836					WBGene00016884
WBGene00004908					WBGene00013439
WBGene00010606					WBGene00014165
WBGene00012237					WBGene00021734
WBGene00019540					WBGene00001537
WBGene00013383					WBGene00000403
WBGene00007189					WBGene00021343
WBGene00019433					WBGene00003983
WBGene00013678					WBGene00022816
WBGene00001026					WBGene00012257
WBGene00001565					WBGene00011154
WBGene00006503					WBGene00003533
WBGene00013007					WBGene00010177
WBGene00019941					WBGene00003752
WBGene00010437					WBGene00013758
WBGene00010681					WBGene00008123
WBGene00021939					WBGene00012216
WBGene00008990					WBGene00012810
WBGene00017138					WBGene00018946
WBGene00011753					WBGene00006798
WBGene00003858					WBGene00013852
WBGene00001859					WBGene00001489
WBGene00014064					WBGene00004349
WBGene00001130					WBGene00020261
WBGene00008505					WBGene00018682
WBGene00016995					WBGene00015704
WBGene00016987					WBGene00008777
WBGene00019598					WBGene00012683
WBGene00012295					WBGene00012492
WBGene00017158					WBGene00001159
WBGene00013545					WBGene00009940
WBGene00008035					WBGene00012624
WBGene00022420					WBGene00018869
WBGene00002994					WBGene00008971
WBGene00002073					WBGene00008782
WBGene00002214					WBGene00012560
WBGene00018845					WBGene00019237
WBGene00021466					WBGene00018055
WBGene00007975					WBGene00019048
WBGene00016836					WBGene00002050
WBGene00010303					WBGene00020601
WBGene00014113					WBGene00010976
WBGene00022237					WBGene00011966
WBGene00007008					WBGene00019591
WBGene00009674					WBGene00001189
WBGene00012934					WBGene00001123
WBGene00004031					WBGene00012916
WBGene00015357					WBGene00007730
WBGene00020549					WBGene00006980
WBGene00004953					WBGene00003567
WBGene00003801					WBGene00020985
WBGene00000585					WBGene00004719
WBGene00019399					WBGene00044694
WBGene00019824					WBGene00008485
WBGene00003134					WBGene00016424
WBGene00011131					WBGene00014163
WBGene00021713					WBGene00021048
WBGene00007444					WBGene00015169
WBGene00009575					WBGene00010792
WBGene00012110					WBGene00012021
WBGene00018099					WBGene00013273
WBGene00011807					WBGene00011052
WBGene00018948					WBGene00020062
WBGene00009769					WBGene00044238
WBGene00003210					WBGene00017501
WBGene00009121					WBGene00012811
WBGene00013253					WBGene00011478
WBGene00000226					WBGene00022060
WBGene00019247					WBGene00012664
WBGene00012187					WBGene00011228
WBGene00013232					WBGene00018260
WBGene00010631					WBGene00016309
WBGene00020509					WBGene00077692
WBGene00017358					WBGene00017197
WBGene00016746					WBGene00044468
WBGene00013140					WBGene00016133
WBGene00000183					WBGene00013416
WBGene00003927					WBGene00020881
WBGene00015282					WBGene00002266
WBGene00019074					WBGene00013969
WBGene00185086					WBGene00010116
WBGene00017098					WBGene00011665
WBGene00007979					WBGene00044692
WBGene00003052					WBGene00015523
WBGene00004214					WBGene00003736
WBGene00009606					WBGene00014137
WBGene00016469					WBGene00018108
WBGene00016311					WBGene00019012
WBGene00002201					WBGene00016599
WBGene00013432					WBGene00043998
WBGene00004042					WBGene00008164
WBGene00003225					WBGene00017952
WBGene00015350					WBGene00006572
WBGene00001563					WBGene00003658
WBGene00009314					WBGene00002048
WBGene00004373					WBGene00003480
WBGene00006988					WBGene00018195
WBGene00009189					WBGene00013642
WBGene00000161					WBGene00011799
WBGene00020868					WBGene00019318
WBGene00011309					WBGene00020039
WBGene00012337					WBGene00017445
WBGene00011835					WBGene00015216
WBGene00012990					WBGene00022224
WBGene00015939					WBGene00000674
WBGene00000886					WBGene00017991
WBGene00008860					WBGene00004830
WBGene00022473					WBGene00007170
WBGene00004305					WBGene00018646
WBGene00013453					WBGene00008221
WBGene00020993					WBGene00017950
WBGene00006415					WBGene00019413
WBGene00012907					WBGene00003546
WBGene00019122					WBGene00002055
WBGene00020097					WBGene00013875
WBGene00008132					WBGene00006745
WBGene00004187					WBGene00013129
WBGene00007327					WBGene00011870
WBGene00004501					WBGene00010899
WBGene00000548					WBGene00012251
WBGene00019629					WBGene00020047
WBGene00001284					WBGene00021678
WBGene00012188					WBGene00010033
WBGene00020216					WBGene00021081
WBGene00001538					WBGene00011432
WBGene00001511					WBGene00012813
WBGene00013679					WBGene00020083
WBGene00001648					WBGene00010062
WBGene00011804					WBGene00021019
WBGene00002027					WBGene00008151
WBGene00000192					WBGene00018145
WBGene00010697					WBGene00020865
WBGene00007573					WBGene00017430
WBGene00021427					WBGene00004006
WBGene00018393					WBGene00016898
WBGene00009027					WBGene00017028
WBGene00013247					WBGene00044066
WBGene00000395					WBGene00000443
WBGene00013018					WBGene00001428
WBGene00013340					WBGene00011520
WBGene00014054					WBGene00007992
WBGene00012697					WBGene00002054
WBGene00021051					WBGene00004058
WBGene00017010					WBGene00000756
WBGene00000413					WBGene00001821
WBGene00013268					WBGene00000402
WBGene00001324					WBGene00015857
WBGene00017141					WBGene00012065
WBGene00001090					WBGene00017936
WBGene00194706					WBGene00007748
WBGene00019576					WBGene00018749
WBGene00044439					WBGene00019847
WBGene00019766					WBGene00016520
WBGene00001032					WBGene00220259
WBGene00010766					WBGene00017745
WBGene00016566					WBGene00017771
WBGene00019432					WBGene00008628
WBGene00010052					WBGene00015796
WBGene00019362					WBGene00003738
WBGene00015130					WBGene00015328
WBGene00019628					WBGene00021852
WBGene00012094					WBGene00003929
WBGene00020219					WBGene00018113
WBGene00004112					WBGene00013159
WBGene00015903					WBGene00016355
WBGene00000939					WBGene00009218
WBGene00002003					WBGene00000081
WBGene00009128					WBGene00013515
WBGene00015766					WBGene00021513
WBGene00010483					WBGene00005005
WBGene00017137					WBGene00011145
WBGene00013674					WBGene00008905
WBGene00008387					WBGene00000399
WBGene00013127					WBGene00022781
WBGene00007122					WBGene00044530
WBGene00020403					WBGene00013101
WBGene00022719					WBGene00002041
WBGene00017282					WBGene00007343
WBGene00019712					WBGene00016670
WBGene00004277					WBGene00014001
WBGene00021863					WBGene00002257
WBGene00000122					WBGene00012968
WBGene00007914					WBGene00009959
WBGene00000204					WBGene00010890
WBGene00010941					WBGene00019129
WBGene00011777					WBGene00018996
WBGene00017285					WBGene00003175
WBGene00020131					WBGene00011229
WBGene00001860					WBGene00001103
WBGene00011827					WBGene00008669
WBGene00016171					WBGene00011513
WBGene00010923					WBGene00003978
WBGene00001228					WBGene00014138
WBGene00010056					WBGene00045252
WBGene00006601					WBGene00017901
WBGene00015247					WBGene00017429
WBGene00017843					WBGene00015599
WBGene00021888					WBGene00003674
WBGene00015248					WBGene00001242
WBGene00008400					WBGene00016456
WBGene00006590					WBGene00016954
WBGene00006781					WBGene00004224
WBGene00004047					WBGene00016004
WBGene00008136					WBGene00001414
WBGene00008849					WBGene00012851
WBGene00022044					WBGene00008922
WBGene00006528					WBGene00010623
WBGene00000375					WBGene00018345
WBGene00015540					WBGene00020335
WBGene00013011					WBGene00006580
WBGene00008148					WBGene00021349
WBGene00004510					WBGene00044631
WBGene00020334					WBGene00000016
WBGene00016384					WBGene00009347
WBGene00004147					WBGene00009888
WBGene00003777					WBGene00017578
WBGene00022059					WBGene00008515
WBGene00016960					WBGene00019743
WBGene00021005					WBGene00007605
WBGene00013694					WBGene00004061
WBGene00002035					WBGene00018245
WBGene00021021					WBGene00001250
WBGene00019963					WBGene00010558
WBGene00002219					WBGene00020301
WBGene00010671					WBGene00006787
WBGene00015125					WBGene00019282
WBGene00021401					WBGene00013496
WBGene00001333					WBGene00020276
WBGene00010646					WBGene00021041
WBGene00007045					WBGene00021201
WBGene00009770					WBGene00021335
WBGene00019768					WBGene00194910
WBGene00015565					WBGene00018342
WBGene00007386					WBGene00004316
WBGene00001331					WBGene00002273
WBGene00014016					WBGene00045338
WBGene00017177					WBGene00004921
WBGene00001235					WBGene00019214
WBGene00008538					WBGene00012404
WBGene00015352					WBGene00022789
WBGene00003030					WBGene00016484
WBGene00020761					WBGene00009889
WBGene00010094					WBGene00000753
WBGene00003422					WBGene00010522
WBGene00017985					WBGene00007837
WBGene00015922					WBGene00000276
WBGene00011139					WBGene00044699
WBGene00022053					WBGene00235133
WBGene00017240					WBGene00013203
WBGene00018578					WBGene00010290
WBGene00020412					WBGene00008032
WBGene00009163					WBGene00020453
WBGene00016712					WBGene00016996
WBGene00001823					WBGene00015930
WBGene00010051					WBGene00017309
WBGene00010645					WBGene00022383
WBGene00021506					WBGene00077697
WBGene00007684					WBGene00004393
WBGene00000099					WBGene00001429
WBGene00012033					WBGene00007628
WBGene00002223					WBGene00016507
WBGene00011629					WBGene00009340
WBGene00012658					WBGene00003590
WBGene00011302					WBGene00004819
WBGene00020197					WBGene00009572
WBGene00011038					WBGene00004334
WBGene00000274					WBGene00004988
WBGene00016576					WBGene00044661
WBGene00021732					WBGene00020040
WBGene00008844					WBGene00004860
WBGene00000552					WBGene00008366
WBGene00013373					WBGene00016264
WBGene00010426					WBGene00016595
WBGene00013139					WBGene00000641
WBGene00013552					WBGene00013560
WBGene00001020					WBGene00002033
WBGene00022367					WBGene00020329
WBGene00021263					WBGene00018522
WBGene00016452					WBGene00044301
WBGene00012121					WBGene00016914
WBGene00018961					WBGene00012222
WBGene00003924					WBGene00015518
WBGene00006974					WBGene00007182
WBGene00012316					WBGene00010867
WBGene00018137					WBGene00012637
WBGene00006740					WBGene00013100
WBGene00018794					WBGene00003652
WBGene00003406					WBGene00019874
WBGene00022457					WBGene00004311
WBGene00004459					WBGene00003717
WBGene00000117					WBGene00016547
WBGene00009122					WBGene00010545
WBGene00016144					WBGene00019154
WBGene00002231					WBGene00044811
WBGene00004704					WBGene00007791
WBGene00018446					WBGene00007067
WBGene00006958					WBGene00017865
WBGene00006793					WBGene00019741
WBGene00000259					WBGene00018175
WBGene00001580					WBGene00015469
WBGene00021890					WBGene00006923
WBGene00022219					WBGene00000266
WBGene00004726					WBGene00010012
WBGene00011146					WBGene00012593
WBGene00019124					WBGene00016542
WBGene00017686					WBGene00015044
WBGene00021351					WBGene00019806
WBGene00020259					WBGene00019545
WBGene00018613					WBGene00022144
WBGene00003229					WBGene00016461
WBGene00020408					WBGene00010723
WBGene00021365					WBGene00004796
WBGene00006587					WBGene00011104
WBGene00012543					WBGene00020954
WBGene00015624					WBGene00008605
WBGene00001649					WBGene00017336
WBGene00012984					WBGene00017478
WBGene00019479					WBGene00010585
WBGene00011696					WBGene00003903
WBGene00006443					WBGene00020903
WBGene00003519					WBGene00000734
WBGene00002169					WBGene00010507
WBGene00022857					WBGene00006464
WBGene00018240					WBGene00017027
WBGene00003947					WBGene00015849
WBGene00011282					WBGene00006652
WBGene00000369					WBGene00009711
WBGene00013030					WBGene00002232
WBGene00009336					WBGene00017764
WBGene00013256					WBGene00016719
WBGene00044998					WBGene00022484
WBGene00011338					WBGene00021435
WBGene00045038					WBGene00022891
WBGene00003235					WBGene00007994
WBGene00003183					WBGene00000799
WBGene00015145					WBGene00002253
WBGene00010317					WBGene00000516
WBGene00021046					WBGene00021627
WBGene00009498					WBGene00000441
WBGene00018785					WBGene00004858
WBGene00022300					WBGene00000370
WBGene00019711					WBGene00011888
WBGene00020933					WBGene00015295
WBGene00007859					WBGene00003684
WBGene00008338					WBGene00001615
WBGene00021921					WBGene00020134
WBGene00007789					WBGene00010944
WBGene00014220					WBGene00021152
WBGene00012370					WBGene00016538
WBGene00022119					WBGene00016667
WBGene00010882					WBGene00015080
WBGene00011415					WBGene00013424
WBGene00013381					WBGene00012420
WBGene00020031					WBGene00008331
WBGene00020839					WBGene00016951
WBGene00007942					WBGene00015647
WBGene00008684					WBGene00020011
WBGene00022126					WBGene00018351
WBGene00003818					WBGene00016555
WBGene00020901					WBGene00017095
WBGene00008081					WBGene00018532
WBGene00011587					WBGene00015558
WBGene00022372					WBGene00023423
WBGene00009878					WBGene00003734
WBGene00000275					WBGene00011699
WBGene00012553					WBGene00003644
WBGene00020955					WBGene00005652
WBGene00003511					WBGene00004264
WBGene00007493					WBGene00009805
WBGene00012640					WBGene00006583
WBGene00012546					WBGene00009213
WBGene00011464					WBGene00002137
WBGene00006755					WBGene00012709
WBGene00006408					WBGene00001204
WBGene00006617					WBGene00004363
WBGene00008670					WBGene00019415
WBGene00009201					WBGene00020678
WBGene00016140					WBGene00022316
WBGene00019680					WBGene00011136
WBGene00003002					WBGene00011345
WBGene00019627					WBGene00018266
WBGene00011527					WBGene00011019
WBGene00006492					WBGene00016073
WBGene00006463					WBGene00009839
WBGene00004874					WBGene00020460
WBGene00007093					WBGene00007900
WBGene00003367					WBGene00000217
WBGene00009065					WBGene00020616
WBGene00010306					WBGene00011841
WBGene00003421					WBGene00007989
WBGene00009701					WBGene00022021
WBGene00013160					WBGene00045461
WBGene00138720					WBGene00021915
WBGene00009735					WBGene00020563
WBGene00022281					WBGene00010541
WBGene00012530					WBGene00003902
WBGene00015940					WBGene00000647
WBGene00002076					WBGene00016621
WBGene00016601					WBGene00017702
WBGene00001651					WBGene00012759
WBGene00003156					WBGene00008496
WBGene00015245					WBGene00086560
WBGene00044032					WBGene00001730
WBGene00017025					WBGene00001119
WBGene00015344					WBGene00009840
WBGene00016674					WBGene00018467
WBGene00000866					WBGene00008832
WBGene00012000					WBGene00022279
WBGene00044535					WBGene00022283
WBGene00006910					WBGene00011446
WBGene00021658					WBGene00007072
WBGene00018586					WBGene00008168
WBGene00013433					WBGene00019801
WBGene00000788					WBGene00021260
WBGene00021205					WBGene00045397
WBGene00000854					WBGene00009023
WBGene00018252					WBGene00013358
WBGene00001601					WBGene00009899
WBGene00016496					WBGene00003692
WBGene00014222					WBGene00003726
WBGene00004855					WBGene00014021
WBGene00010725					WBGene00000458
WBGene00018151					WBGene00015795
WBGene00050944					WBGene00022330
WBGene00004795					WBGene00001991
WBGene00009004					WBGene00021463
WBGene00000245					WBGene00044396
WBGene00006359					WBGene00008955
WBGene00013249					WBGene00001777
WBGene00014096					WBGene00045058
WBGene00015283					WBGene00021533
WBGene00022376					WBGene00007811
WBGene00003964					WBGene00003995
WBGene00000872					WBGene00018866
WBGene00010084					WBGene00006780
WBGene00018698					WBGene00019417
WBGene00000146					WBGene00016149
WBGene00007720					WBGene00009447
WBGene00015678					WBGene00013091
WBGene00020558					WBGene00019873
WBGene00011239					WBGene00021148
WBGene00013131					WBGene00000522
WBGene00006924					WBGene00015219
WBGene00011809					WBGene00006683
WBGene00022203					WBGene00000694
WBGene00016582					WBGene00006742
WBGene00002295					WBGene00011542
WBGene00022194					WBGene00013042
WBGene00010496					WBGene00009702
WBGene00000543					WBGene00003514
WBGene00008178					WBGene00022544
WBGene00021276					WBGene00003033
WBGene00000696					WBGene00004789
WBGene00003870					WBGene00006404
WBGene00008210					WBGene00020279
WBGene00004166					WBGene00021981
WBGene00012714					WBGene00009741
WBGene00011011					WBGene00011683
WBGene00011221					WBGene00006649
WBGene00003414					WBGene00011717
WBGene00015499					WBGene00016483
WBGene00004303					WBGene00015488
WBGene00000764					WBGene00007131
WBGene00018863					WBGene00019703
WBGene00013319					WBGene00018523
WBGene00012896					WBGene00020593
WBGene00014115					WBGene00016024
WBGene00022365					WBGene00013756
WBGene00017164					WBGene00003765
WBGene00004823					WBGene00003029
WBGene00000148					WBGene00008100
WBGene00006715					WBGene00018060
WBGene00003883					WBGene00013294
WBGene00018341					WBGene00000546
WBGene00013729					WBGene00019434
WBGene00020476					WBGene00000088
WBGene00012897					WBGene00018814
WBGene00004887					WBGene00009156
WBGene00011615					WBGene00019699
WBGene00018935					WBGene00006522
WBGene00002066					WBGene00045498
WBGene00009667					WBGene00020740
WBGene00017407					WBGene00194651
WBGene00022168					WBGene00017741
WBGene00006888					WBGene00020541
WBGene00004323					WBGene00019944
WBGene00010690					WBGene00017367
WBGene00007278					WBGene00020018
WBGene00004312					WBGene00011610
WBGene00004093					WBGene00012604
WBGene00012341					WBGene00008784
WBGene00021816					WBGene00013874
WBGene00000257					WBGene00016396
WBGene00021076					WBGene00004923
WBGene00016002					WBGene00202514
WBGene00007118					WBGene00020834
WBGene00011106					WBGene00009637
WBGene00018159					WBGene00008599
WBGene00044420					WBGene00011707
WBGene00016291					WBGene00009644
WBGene00007645					WBGene00021204
WBGene00010624					WBGene00006985
WBGene00019401					WBGene00018654
WBGene00012936					WBGene00011141
WBGene00018932					WBGene00017312
WBGene00012544					WBGene00001820
WBGene00022508					WBGene00013151
WBGene00017837					WBGene00007555
WBGene00000157					WBGene00016069
WBGene00012972					WBGene00011213
WBGene00021117					WBGene00012605
WBGene00007108					WBGene00020357
WBGene00006472					WBGene00020847
WBGene00003916					WBGene00020497
WBGene00021844					WBGene00016797
WBGene00003087					WBGene00001117
WBGene00013362					WBGene00018149
WBGene00010492					WBGene00015713
WBGene00009012					WBGene00020034
WBGene00019240					WBGene00001761
WBGene00001413					WBGene00019090
WBGene00010615					WBGene00001699
WBGene00011806					WBGene00007044
WBGene00021649					WBGene00007547
WBGene00001470					WBGene00003119
WBGene00001635					WBGene00006970
WBGene00206362					WBGene00004235
WBGene00019004					WBGene00018200
WBGene00008447					WBGene00020478
WBGene00008877					WBGene00003965
WBGene00007053					WBGene00007666
WBGene00004205					WBGene00006815
WBGene00017085					WBGene00012869
WBGene00010337					WBGene00007565
WBGene00006418					WBGene00044163
WBGene00000815					WBGene00000118
WBGene00011912					WBGene00010054
WBGene00022718					WBGene00017998
WBGene00006373					WBGene00000272
WBGene00011258					WBGene00019952
WBGene00004461					WBGene00008975
WBGene00021689					WBGene00006306
WBGene00015468					WBGene00021060
WBGene00016964					WBGene00008196
WBGene00010780					WBGene00008301
WBGene00021394					WBGene00018566
WBGene00009254					WBGene00013585
WBGene00018797					WBGene00015387
WBGene00017556					WBGene00004236
WBGene00016444					WBGene00044500
WBGene00022793					WBGene00021963
WBGene00016983					WBGene00022252
WBGene00001430					WBGene00020354
WBGene00011123					WBGene00004418
WBGene00008418					WBGene00019867
WBGene00003224					WBGene00009678
WBGene00045399					WBGene00017420
WBGene00022301					WBGene00006063
WBGene00004752					WBGene00012626
WBGene00000816					WBGene00010157
WBGene00006911					WBGene00003846
WBGene00012559					WBGene00013331
WBGene00000289					WBGene00020025
WBGene00015128					WBGene00006557
WBGene00000010					WBGene00001795
WBGene00020383					WBGene00009971
WBGene00020094					WBGene00020080
WBGene00018482					WBGene00017452
WBGene00012983					WBGene00008997
WBGene00013740					WBGene00012969
WBGene00018409					WBGene00012041
WBGene00004895					WBGene00017961
WBGene00012348					WBGene00018236
WBGene00001078					WBGene00009431
WBGene00000898					WBGene00008220
WBGene00008488					WBGene00015327
WBGene00022836					WBGene00016397
WBGene00012166					WBGene00012003
WBGene00007334					WBGene00013639
WBGene00000874					WBGene00004898
WBGene00008429					WBGene00002348
WBGene00016317					WBGene00017838
WBGene00008991					WBGene00045468
WBGene00000900					WBGene00045245
WBGene00004105					WBGene00011564
WBGene00013465					WBGene00007932
WBGene00013209					WBGene00003102
WBGene00004354					WBGene00001483
WBGene00003129					WBGene00006741
WBGene00020113					WBGene00016180
WBGene00022489					WBGene00013352
WBGene00000196					WBGene00189954
WBGene00016892					WBGene00018487
WBGene00012293					WBGene00010980
WBGene00000802					WBGene00044260
WBGene00003384					WBGene00009008
WBGene00003157					WBGene00022893
WBGene00019132					WBGene00010039
WBGene00044258					WBGene00009797
WBGene00013863					WBGene00019388
WBGene00003060					WBGene00020867
WBGene00018802					WBGene00000435
WBGene00013947					WBGene00015284
WBGene00185002					WBGene00001401
WBGene00000097					WBGene00014156
WBGene00017474					WBGene00020358
WBGene00001816					WBGene00009503
WBGene00009771					WBGene00018730
WBGene00002148					WBGene00019781
WBGene00015755					WBGene00000782
WBGene00022534					WBGene00001669
WBGene00003216					WBGene00011364
WBGene00019794					WBGene00010649
WBGene00022462					WBGene00003640
WBGene00006921					WBGene00016281
WBGene00023067					WBGene00004225
WBGene00017125					WBGene00012591
WBGene00016391					WBGene00004025
WBGene00001486					WBGene00015570
WBGene00020719					WBGene00013534
WBGene00006437					WBGene00000273
WBGene00000506					WBGene00007779
WBGene00015235					WBGene00020799
WBGene00009439					WBGene00018595
WBGene00022253					WBGene00019814
WBGene00016652					WBGene00007252
WBGene00004353					WBGene00022665
WBGene00020348					WBGene00006363
WBGene00009952					WBGene00016289
WBGene00022455					WBGene00000841
WBGene00001230					WBGene00003170
WBGene00017178					WBGene00006777
WBGene00008532					WBGene00010457
WBGene00018975					WBGene00009820
WBGene00020168					WBGene00011276
WBGene00017419					WBGene00019994
WBGene00001813					WBGene00008698
WBGene00017951					WBGene00021814
WBGene00004051					WBGene00003173
WBGene00014194					WBGene00016927
WBGene00017121					WBGene00011286
WBGene00010406					WBGene00021640
WBGene00000186					WBGene00017814
WBGene00017062					WBGene00020921
WBGene00021831					WBGene00022240
WBGene00013601					WBGene00013623
WBGene00018239					WBGene00000214
WBGene00021282					WBGene00021879
WBGene00004875					WBGene00269355
WBGene00044065					WBGene00003534
WBGene00017286					WBGene00000831
WBGene00006964					WBGene00022112
WBGene00016408					WBGene00020665
WBGene00010096					WBGene00008712
WBGene00015378					WBGene00007345
WBGene00012194					WBGene00018352
WBGene00018355					WBGene00000992
WBGene00010419					WBGene00000902
WBGene00018009					WBGene00017475
WBGene00020088					WBGene00022570
WBGene00000765					WBGene00020027
WBGene00009456					WBGene00004335
WBGene00045246					WBGene00010010
WBGene00019334					WBGene00016415
WBGene00008236					WBGene00012942
WBGene00017782					WBGene00003847
WBGene00045483					WBGene00016781
WBGene00000102					WBGene00000989
WBGene00010909					WBGene00015286
WBGene00005444					WBGene00019815
WBGene00086546					WBGene00045207
WBGene00022373					WBGene00044977
WBGene00010720					WBGene00010236
WBGene00022720					WBGene00020620
WBGene00006975					WBGene00044132
WBGene00012126					WBGene00004328
WBGene00015686					WBGene00000712
WBGene00011601					WBGene00001555
WBGene00011543					WBGene00007664
WBGene00001974					WBGene00020537
WBGene00019001					WBGene00014074
WBGene00004915					WBGene00019294
WBGene00019079					WBGene00004944
WBGene00012458					WBGene00018479
WBGene00003132					WBGene00010998
WBGene00021535					WBGene00008323
WBGene00004111					WBGene00020854
WBGene00007009					WBGene00009482
WBGene00016889					WBGene00021855
WBGene00010498					WBGene00044113
WBGene00022831					WBGene00019188
WBGene00018934					WBGene00000766
WBGene00012436					WBGene00012421
WBGene00022677					WBGene00022209
WBGene00018390					WBGene00011081
WBGene00021922					WBGene00011770
WBGene00010065					WBGene00019035
WBGene00002063					WBGene00011705
WBGene00016405					WBGene00004398
WBGene00003020					WBGene00019854
WBGene00023451					WBGene00010004
WBGene00000396					WBGene00019166
WBGene00003160					WBGene00000998
WBGene00007640					WBGene00004927
WBGene00001039					WBGene00018103
WBGene00010428					WBGene00001763
WBGene00000988					WBGene00019624
WBGene00000380					WBGene00016221
WBGene00012301					WBGene00019204
WBGene00015743					WBGene00043702
WBGene00007505					WBGene00007734
WBGene00002297					WBGene00000425
WBGene00001808					WBGene00019663
WBGene00050937					WBGene00021517
WBGene00010721					WBGene00043067
WBGene00003068					WBGene00019705
WBGene00004014					WBGene00009949
WBGene00009507					WBGene00010572
WBGene00006724					WBGene00003711
WBGene00008174					WBGene00015695
WBGene00015641					WBGene00021843
WBGene00007234					WBGene00019160
WBGene00018657					WBGene00008355
WBGene00013347					WBGene00004483
WBGene00019771					WBGene00009586
WBGene00012665					WBGene00045392
WBGene00006713					WBGene00021374
WBGene00018226					WBGene00022142
WBGene00007773					WBGene00015969
WBGene00011270					WBGene00022215
WBGene00017760					WBGene00016101
WBGene00016363					WBGene00000639
WBGene00004161					WBGene00013111
WBGene00008685					WBGene00015541
WBGene00001025					WBGene00007903
WBGene00019726					WBGene00000718
WBGene00013877					WBGene00014177
WBGene00000962					WBGene00011793
WBGene00007013					WBGene00013514
WBGene00018156					WBGene00001452
WBGene00007681					WBGene00018350
WBGene00000101					WBGene00000969
WBGene00021536					WBGene00013312
WBGene00001598					WBGene00021984
WBGene00007696					WBGene00008987
WBGene00004737					WBGene00005001
WBGene00001865					WBGene00016883
WBGene00003074					WBGene00000242
WBGene00000892					WBGene00010448
WBGene00002075					WBGene00022649
WBGene00019943					WBGene00006462
WBGene00012723					WBGene00017257
WBGene00005021					WBGene00020587
WBGene00020099					WBGene00015067
WBGene00018812					WBGene00013854
WBGene00015390					WBGene00022504
WBGene00020935					WBGene00003578
WBGene00009207					WBGene00020561
WBGene00006440					WBGene00010983
WBGene00044149					WBGene00001680
WBGene00018681					WBGene00003885
WBGene00000227					WBGene00001457
WBGene00001747					WBGene00019609
WBGene00017642					WBGene00011340
WBGene00016383					WBGene00017841
WBGene00016489					WBGene00014181
WBGene00004955					WBGene00000475
WBGene00044001					WBGene00007132
WBGene00004946					WBGene00007689
WBGene00011605					WBGene00003721
WBGene00012193					WBGene00007557
WBGene00008431					WBGene00011530
WBGene00020120					WBGene00020323
WBGene00023418					WBGene00010143
WBGene00006618					WBGene00016860
WBGene00016202					WBGene00009110
WBGene00019328					WBGene00013037
WBGene00249815					WBGene00021293
WBGene00011071					WBGene00018303
WBGene00007969					WBGene00003003
WBGene00008172					WBGene00015574
WBGene00011589					WBGene00022337
WBGene00015172					WBGene00001779
WBGene00020438					WBGene00020579
WBGene00019657					WBGene00002181
WBGene00003791					WBGene00021252
WBGene00010479					WBGene00008353
WBGene00010726					WBGene00016806
WBGene00000417					WBGene00001456
WBGene00004044					WBGene00010779
WBGene00001002					WBGene00011869
WBGene00013106					WBGene00016260
WBGene00008549					WBGene00021381
WBGene00004027					WBGene00019759
WBGene00008134					WBGene00000100
WBGene00020480					WBGene00016602
WBGene00014258					WBGene00019978
WBGene00021847					WBGene00010102
WBGene00001061					WBGene00011237
WBGene00019295					WBGene00019039
WBGene00001281					WBGene00004003
WBGene00019829					WBGene00003602
WBGene00010502					WBGene00001184
WBGene00021682					WBGene00013844
WBGene00001977					WBGene00019101
WBGene00044310					WBGene00006874
WBGene00001406					WBGene00010597
WBGene00007941					WBGene00019515
WBGene00001856					WBGene00019521
WBGene00045239					WBGene00008239
WBGene00019466					WBGene00008477
WBGene00007255					WBGene00018860
WBGene00000264					WBGene00012465
WBGene00020190					WBGene00012491
WBGene00009301					WBGene00022374
WBGene00013579					WBGene00010587
WBGene00013808					WBGene00019923
WBGene00001815					WBGene00007420
WBGene00006730					WBGene00009640
WBGene00000459					WBGene00009537
WBGene00019953					WBGene00001936
WBGene00000509					WBGene00009969
WBGene00006833					WBGene00002024
WBGene00009397					WBGene00016749
WBGene00001057					WBGene00020215
WBGene00015813					WBGene00012668
WBGene00022167					WBGene00012019
WBGene00008822					WBGene00000268
WBGene00019087					WBGene00000666
WBGene00006856					WBGene00004013
WBGene00006840					WBGene00013892
WBGene00018928					WBGene00008967
WBGene00007528					WBGene00016190
WBGene00005025					WBGene00007885
WBGene00044438					WBGene00009982
WBGene00001979					WBGene00022269
WBGene00017919					WBGene00002234
WBGene00013038					WBGene00009647
WBGene00000994					WBGene00255598
WBGene00012015					WBGene00020421
WBGene00022734					WBGene00019381
WBGene00009920					WBGene00010251
WBGene00016567					WBGene00018579
WBGene00007443					WBGene00005647
WBGene00017780					WBGene00004281
WBGene00016182					WBGene00015805
WBGene00003792					WBGene00006610
WBGene00020110					WBGene00007154
WBGene00021784					WBGene00021654
WBGene00022862					WBGene00016013
WBGene00018269					WBGene00009799
WBGene00007129					WBGene00005833
WBGene00015418					WBGene00017979
WBGene00017931					WBGene00004397
WBGene00000875					WBGene00044527
WBGene00011776					WBGene00011821
WBGene00044322					WBGene00009842
WBGene00001840					WBGene00011262
WBGene00021319					WBGene00015433
WBGene00010471					WBGene00003530
WBGene00004356					WBGene00044646
WBGene00044989					WBGene00015779
WBGene00020462					WBGene00018202
WBGene00017763					WBGene00011823
WBGene00018950					WBGene00005657
WBGene00010887					WBGene00022314
WBGene00021270					WBGene00021927
WBGene00010990					WBGene00010135
WBGene00012566					WBGene00016196
WBGene00003656					WBGene00016545
WBGene00006450					WBGene00009945
WBGene00001606					WBGene00018268
WBGene00044488					WBGene00019619
WBGene00006448					WBGene00011936
WBGene00001259					WBGene00012084
WBGene00017064					WBGene00019510
WBGene00003864					WBGene00008096
WBGene00009177					WBGene00022236
WBGene00003603					WBGene00010105
WBGene00012483					WBGene00007210
WBGene00000160					WBGene00022485
WBGene00021839					WBGene00007262
WBGene00009284					WBGene00011899
WBGene00008145					WBGene00011611
WBGene00003218					WBGene00016767
WBGene00006577					WBGene00021865
WBGene00010362					WBGene00017671
WBGene00003036					WBGene00012899
WBGene00001087					WBGene00015850
WBGene00011734					WBGene00001461
WBGene00004457					WBGene00019977
WBGene00007788					WBGene00004321
WBGene00004117					WBGene00019998
WBGene00015515					WBGene00009621
WBGene00006465					WBGene00000230
WBGene00017828					WBGene00002123
WBGene00012693					WBGene00019234
WBGene00007258					WBGene00008335
WBGene00002228					WBGene00005718
WBGene00011810					WBGene00020758
WBGene00021849					WBGene00004123
WBGene00016799					WBGene00020362
WBGene00010284					WBGene00021614
WBGene00021487					WBGene00004000
WBGene00010622					WBGene00009722
WBGene00004182					WBGene00219216
WBGene00000995					WBGene00009241
WBGene00022233					WBGene00013306
WBGene00001832					WBGene00013653
WBGene00010077					WBGene00012628
WBGene00000180					WBGene00017241
WBGene00017730					WBGene00019006
WBGene00001016					WBGene00010488
WBGene00001007					WBGene00013516
WBGene00007501					WBGene00009033
WBGene00020910					WBGene00011539
WBGene00007137					WBGene00002210
WBGene00008765					WBGene00006438
WBGene00017930					WBGene00008745
WBGene00015009					WBGene00009854
WBGene00015916					WBGene00012437
WBGene00022250					WBGene00020946
WBGene00017075					WBGene00009624
WBGene00012562					WBGene00017776
WBGene00004086					WBGene00010873
WBGene00021238					WBGene00013382
WBGene00006567					WBGene00017637
WBGene00012524					WBGene00004145
WBGene00017832					WBGene00003657
WBGene00009499					WBGene00022479
WBGene00004318					WBGene00009884
WBGene00016792					WBGene00009754
WBGene00004367					WBGene00001171
WBGene00008409					WBGene00010795
WBGene00002368					WBGene00022518
WBGene00000871					WBGene00018747
WBGene00016606					WBGene00009144
WBGene00018152					WBGene00021378
WBGene00044689					WBGene00044284
WBGene00012496					WBGene00006987
WBGene00002263					WBGene00021736
WBGene00021952					WBGene00008711
WBGene00017275					WBGene00021059
WBGene00010420					WBGene00017894
WBGene00003901					WBGene00020224
WBGene00015011					WBGene00012017
WBGene00019697					WBGene00009996
WBGene00008878					WBGene00000020
WBGene00017268					WBGene00012576
WBGene00016937					WBGene00020855
WBGene00011563					WBGene00011594
WBGene00011399					WBGene00017427
WBGene00008880					WBGene00016379
WBGene00006769					WBGene00008195
WBGene00008042					WBGene00019782
WBGene00001443					WBGene00010647
WBGene00018765					WBGene00010067
WBGene00219425					WBGene00017044
WBGene00022694					WBGene00006760
WBGene00009173					WBGene00019462
WBGene00003917					WBGene00009408
WBGene00006804					WBGene00000657
WBGene00007027					WBGene00018242
WBGene00015797					WBGene00021787
WBGene00007287					WBGene00019130
WBGene00002256					WBGene00019929
WBGene00019608					WBGene00013180
WBGene00000829					WBGene00021396
WBGene00009138					WBGene00009709
WBGene00007256					WBGene00019239
WBGene00020932					WBGene00016976
WBGene00003107					WBGene00018616
WBGene00020831					WBGene00007679
WBGene00001628					WBGene00008655
WBGene00001973					WBGene00015138
WBGene00013730					WBGene00016262
WBGene00044094					WBGene00015580
WBGene00012459					WBGene00015404
WBGene00016642					WBGene00001398
WBGene00007016					WBGene00016551
WBGene00022336					WBGene00021239
WBGene00010676					WBGene00011049
WBGene00006504					WBGene00013404
WBGene00002036					WBGene00009101
WBGene00010961					WBGene00010503
WBGene00016068					WBGene00009029
WBGene00004775					WBGene00004890
WBGene00020311					WBGene00022155
WBGene00008040					WBGene00045379
WBGene00003668					WBGene00004728
WBGene00001214					WBGene00012339
WBGene00019940					WBGene00011190
WBGene00022788					WBGene00021163
WBGene00010000					WBGene00001033
WBGene00000386					WBGene00020296
WBGene00001942					WBGene00012408
WBGene00000514					WBGene00016148
WBGene00013689					WBGene00021587
WBGene00014095					WBGene00000437
WBGene00012241					WBGene00020638
WBGene00007757					WBGene00011400
WBGene00020951					WBGene00022612
WBGene00004016					WBGene00010357
WBGene00011310					WBGene00021358
WBGene00001997					WBGene00009743
WBGene00022618					WBGene00022409
WBGene00050885					WBGene00008741
WBGene00016120					WBGene00019180
WBGene00015413					WBGene00013173
WBGene00010408					WBGene00017461
WBGene00010427					WBGene00010442
WBGene00003581					WBGene00013146
WBGene00021292					WBGene00021796
WBGene00003222					WBGene00012433
WBGene00004355					WBGene00021503
WBGene00011045					WBGene00020127
WBGene00020600					WBGene00002138
WBGene00003793					WBGene00011768
WBGene00008521					WBGene00016549
WBGene00004206					WBGene00001570
WBGene00020684					WBGene00018732
WBGene00020096					WBGene00012531
WBGene00014118					WBGene00017302
WBGene00015588					WBGene00001073
WBGene00003186					WBGene00022486
WBGene00013676					WBGene00008899
WBGene00021559					WBGene00017464
WBGene00003389					WBGene00009308
WBGene00018328					WBGene00004144
WBGene00011344					WBGene00010163
WBGene00007581					WBGene00007644
WBGene00002071					WBGene00008019
WBGene00011272					WBGene00012164
WBGene00018909					WBGene00015859
WBGene00017797					WBGene00008595
WBGene00021828					WBGene00000979
WBGene00018611					WBGene00000368
[truncated: 1,627 more rows]
