# Supplementary material for: SUMO-mediated regulation of H3K4me3 reader SET-26 controls germline development in C. elegans
Source: PLoS Biol. 2025 Jan 6;23(1):e3002980. doi: 10.1371/journal.pbio.3002980 (PMC11703099; doi:10.1371/journal.pbio.3002980)
Supplement: S2 Table — (XLSX) [file pbio.3002980.s012.xlsx]

## Sheet: Downregulated in ulp-2(tv380)
Analysis Type:	PANTHER Overrepresentation Test (Released 20221013)
Annotation Version and Release Date:	GO Ontology database DOI: 10.5281/zenodo.6799722 Released 2022-07-01
Analyzed List:	upload_1 (Caenorhabditis elegans)
Reference List:	Caenorhabditis elegans (all genes in database)
Test Type:	FISHER
Correction:	FDR
GO biological process complete	Caenorhabditis elegans - REFLIST (19811)	upload_1 (3534)	upload_1 (expected)	upload_1 (over/under)	upload_1 (fold Enrichment)	upload_1 (raw P-value)	upload_1 (FDR)
metaphase/anaphase transition of mitotic cell cycle (GO:0007091)	6	6	1.07	+	5.61	0.00485	0.0366
Wnt signaling pathway, regulating spindle positioning (GO:0060069)	8	8	1.43	+	5.61	0.00112	0.0108
pyrimidine ribonucleoside triphosphate metabolic process (GO:0009208)	6	6	1.07	+	5.61	0.00485	0.0365
small non-coding RNA-dependent heterochromatin formation (GO:0031048)	6	6	1.07	+	5.61	0.00485	0.0365
metaphase/anaphase transition of cell cycle (GO:0044784)	8	8	1.43	+	5.61	0.00112	0.0108
pyrimidine nucleoside triphosphate biosynthetic process (GO:0009148)	6	6	1.07	+	5.61	0.00485	0.0365
pyrimidine nucleoside triphosphate metabolic process (GO:0009147)	8	8	1.43	+	5.61	0.00112	0.0108
regulation of protein localization to centrosome (GO:1904779)	8	8	1.43	+	5.61	0.00112	0.0108
positive regulation of protein localization to cell cortex (GO:1904778)	7	7	1.25	+	5.61	0.00232	0.0202
regulation of protein localization to cell cortex (GO:1904776)	9	9	1.61	+	5.61	0.000545	0.00569
regulation of chromatin organization (GO:1902275)	6	6	1.07	+	5.61	0.00485	0.0364
positive regulation of mitotic cell cycle, embryonic (GO:0045977)	7	7	1.25	+	5.61	0.00232	0.0202
mitotic chromosome condensation (GO:0007076)	11	11	1.96	+	5.61	0.000131	0.00161
establishment of meiotic spindle localization (GO:0051295)	9	8	1.61	+	4.98	0.00184	0.0167
eggshell formation (GO:0030703)	17	15	3.03	+	4.95	2.11e-05	0.000318
meiotic spindle organization (GO:0000212)	16	14	2.85	+	4.91	4.23e-05	0.00059
protein K11-linked ubiquitination (GO:0070979)	8	7	1.43	+	4.91	0.00379	0.0305
protein localization to chromatin (GO:0071168)	8	7	1.43	+	4.91	0.00379	0.0304
aminoacyl-tRNA metabolism involved in translational fidelity (GO:0106074)	8	7	1.43	+	4.91	0.00379	0.0304
meiotic spindle midzone assembly (GO:0051257)	8	7	1.43	+	4.91	0.00379	0.0303
polar body extrusion after meiotic divisions (GO:0040038)	21	18	3.75	+	4.8	4.19e-06	7.33e-05
tRNA aminoacylation (GO:0043039)	40	34	7.14	+	4.76	2.95e-10	9.02e-09
tRNA aminoacylation for protein translation (GO:0006418)	37	31	6.6	+	4.7	2.26e-09	6.05e-08
female meiotic nuclear division (GO:0007143)	24	20	4.28	+	4.67	1.66e-06	3.17e-05
positive regulation of metaphase/anaphase transition of cell cycle (GO:1902101)	12	10	2.14	+	4.67	0.000697	0.00707
spindle midzone assembly (GO:0051255)	12	10	2.14	+	4.67	0.000697	0.00705
meiotic cytokinesis (GO:0033206)	23	19	4.1	+	4.63	3.3e-06	5.92e-05
regulation of cytokinetic process (GO:0032954)	11	9	1.96	+	4.59	0.00141	0.0132
protein localization to condensed chromosome (GO:1903083)	11	9	1.96	+	4.59	0.00141	0.0132
regulation of meiotic cell cycle phase transition (GO:1901993)	11	9	1.96	+	4.59	0.00141	0.0132
positive regulation of mitotic sister chromatid separation (GO:1901970)	11	9	1.96	+	4.59	0.00141	0.0132
protein localization to kinetochore (GO:0034501)	11	9	1.96	+	4.59	0.00141	0.0131
positive regulation of chromosome separation (GO:1905820)	16	13	2.85	+	4.55	0.000133	0.00163
amino acid activation (GO:0043038)	42	34	7.49	+	4.54	7.13e-10	2.07e-08
regulation of mitotic sister chromatid separation (GO:0010965)	26	21	4.64	+	4.53	1.3e-06	2.5e-05
regulation of chromosome separation (GO:1905818)	31	25	5.53	+	4.52	1.32e-07	2.88e-06
regulation of sister chromatid segregation (GO:0033045)	36	29	6.42	+	4.52	1.36e-08	3.25e-07
anaphase-promoting complex-dependent catabolic process (GO:0031145)	15	12	2.68	+	4.48	0.000266	0.00304
regulation of metaphase/anaphase transition of cell cycle (GO:1902099)	25	20	4.46	+	4.48	2.57e-06	4.68e-05
astral microtubule organization (GO:0030953)	10	8	1.78	+	4.48	0.00287	0.0246
nuclear-transcribed mRNA poly(A) tail shortening (GO:0000289)	10	8	1.78	+	4.48	0.00287	0.0245
positive regulation of meiotic cell cycle phase transition (GO:1901995)	10	8	1.78	+	4.48	0.00287	0.0245
negative regulation of meiotic cell cycle (GO:0051447)	10	8	1.78	+	4.48	0.00287	0.0245
regulation of mitotic metaphase/anaphase transition (GO:0030071)	20	16	3.57	+	4.48	2.58e-05	0.000372
masculinization of hermaphroditic germ-line (GO:0042006)	10	8	1.78	+	4.48	0.00287	0.0244
P granule assembly (GO:1903863)	10	8	1.78	+	4.48	0.00287	0.0244
formation of cytoplasmic translation initiation complex (GO:0001732)	14	11	2.5	+	4.4	0.000532	0.00557
mitotic spindle elongation (GO:0000022)	9	7	1.61	+	4.36	0.00587	0.0434
DNA unwinding involved in DNA replication (GO:0006268)	9	7	1.61	+	4.36	0.00587	0.0434
COPII-coated vesicle budding (GO:0090114)	9	7	1.61	+	4.36	0.00587	0.0433
clathrin-dependent endocytosis (GO:0072583)	9	7	1.61	+	4.36	0.00587	0.0433
protein localization to chromosome (GO:0034502)	22	17	3.92	+	4.33	1.98e-05	0.000299
regulation of translational fidelity (GO:0006450)	13	10	2.32	+	4.31	0.00107	0.0104
spindle elongation (GO:0051231)	13	10	2.32	+	4.31	0.00107	0.0104
regulation of chromosome segregation (GO:0051983)	47	36	8.38	+	4.29	6.55e-10	1.92e-08
mitotic sister chromatid segregation (GO:0000070)	66	50	11.77	+	4.25	4.44e-13	1.8e-11
anterior/posterior axis specification, embryo (GO:0008595)	33	25	5.89	+	4.25	3.03e-07	6.28e-06
tripartite regional subdivision (GO:0007351)	33	25	5.89	+	4.25	3.03e-07	6.26e-06
SRP-dependent cotranslational protein targeting to membrane (GO:0006614)	12	9	2.14	+	4.2	0.00214	0.019
cotranslational protein targeting to membrane (GO:0006613)	12	9	2.14	+	4.2	0.00214	0.019
cytoplasmic translational initiation (GO:0002183)	24	18	4.28	+	4.2	1.51e-05	0.000233
protein localization to chromosome, centromeric region (GO:0071459)	12	9	2.14	+	4.2	0.00214	0.0189
negative regulation of nuclear division (GO:0051784)	16	12	2.85	+	4.2	0.000401	0.00435
cytokinetic process (GO:0032506)	12	9	2.14	+	4.2	0.00214	0.0189
regulation of clathrin-dependent endocytosis (GO:2000369)	12	9	2.14	+	4.2	0.00214	0.0189
polarity specification of anterior/posterior axis (GO:0009949)	16	12	2.85	+	4.2	0.000401	0.00435
spindle organization (GO:0007051)	63	47	11.24	+	4.18	3.25e-12	1.25e-10
embryonic axis specification (GO:0000578)	35	26	6.24	+	4.16	2.32e-07	4.89e-06
left/right axis specification (GO:0070986)	19	14	3.39	+	4.13	0.000152	0.00184
regulation of mitotic sister chromatid segregation (GO:0033047)	19	14	3.39	+	4.13	0.000152	0.00184
left/right pattern formation (GO:0060972)	19	14	3.39	+	4.13	0.000152	0.00184
pyrimidine ribonucleotide metabolic process (GO:0009218)	15	11	2.68	+	4.11	0.000797	0.00801
pyrimidine nucleotide biosynthetic process (GO:0006221)	15	11	2.68	+	4.11	0.000797	0.008
positive regulation of oocyte development (GO:0060282)	11	8	1.96	+	4.08	0.00431	0.0339
mitotic spindle assembly checkpoint signaling (GO:0007094)	11	8	1.96	+	4.08	0.00431	0.0338
regulation of mitotic nuclear division (GO:0007088)	22	16	3.92	+	4.08	5.8e-05	0.000783
pyrimidine ribonucleotide biosynthetic process (GO:0009220)	11	8	1.96	+	4.08	0.00431	0.0338
negative regulation of mitotic sister chromatid separation (GO:2000816)	11	8	1.96	+	4.08	0.00431	0.0337
negative regulation of chromosome segregation (GO:0051985)	11	8	1.96	+	4.08	0.00431	0.0337
dosage compensation by hypoactivation of X chromosome (GO:0042464)	11	8	1.96	+	4.08	0.00431	0.0337
negative regulation of mitotic sister chromatid segregation (GO:0033048)	11	8	1.96	+	4.08	0.00431	0.0336
negative regulation of sister chromatid segregation (GO:0033046)	11	8	1.96	+	4.08	0.00431	0.0336
mismatch repair (GO:0006298)	11	8	1.96	+	4.08	0.00431	0.0335
mitotic spindle checkpoint signaling (GO:0071174)	11	8	1.96	+	4.08	0.00431	0.0335
spindle assembly checkpoint signaling (GO:0071173)	11	8	1.96	+	4.08	0.00431	0.0334
negative regulation of metaphase/anaphase transition of cell cycle (GO:1902100)	11	8	1.96	+	4.08	0.00431	0.0334
negative regulation of mitotic metaphase/anaphase transition (GO:0045841)	11	8	1.96	+	4.08	0.00431	0.0334
negative regulation of mitotic nuclear division (GO:0045839)	11	8	1.96	+	4.08	0.00431	0.0333
spindle checkpoint signaling (GO:0031577)	11	8	1.96	+	4.08	0.00431	0.0333
negative regulation of chromosome separation (GO:1905819)	11	8	1.96	+	4.08	0.00431	0.0332
oocyte axis specification (GO:0007309)	18	13	3.21	+	4.05	0.0003	0.00338
oocyte construction (GO:0007308)	18	13	3.21	+	4.05	0.0003	0.00338
P granule organization (GO:0030719)	18	13	3.21	+	4.05	0.0003	0.00337
cytoplasm organization (GO:0007028)	18	13	3.21	+	4.05	0.0003	0.00337
maternal determination of anterior/posterior axis, embryo (GO:0008358)	18	13	3.21	+	4.05	0.0003	0.00336
pole plasm assembly (GO:0007315)	18	13	3.21	+	4.05	0.0003	0.00335
oocyte anterior/posterior axis specification (GO:0007314)	18	13	3.21	+	4.05	0.0003	0.00335
mitotic nuclear division (GO:0140014)	84	60	14.98	+	4	1.37e-14	6.11e-13
sister chromatid segregation (GO:0000819)	84	60	14.98	+	4	1.37e-14	6.07e-13
dosage compensation (GO:0007549)	14	10	2.5	+	4	0.00158	0.0146
regulation of chromosome organization (GO:0033044)	52	37	9.28	+	3.99	1.62e-09	4.54e-08
anterior/posterior axis specification (GO:0009948)	52	37	9.28	+	3.99	1.62e-09	4.52e-08
mitotic spindle organization (GO:0007052)	41	29	7.31	+	3.97	1e-07	2.2e-06
segmentation (GO:0035282)	37	26	6.6	+	3.94	4.98e-07	1.01e-05
blastoderm segmentation (GO:0007350)	37	26	6.6	+	3.94	4.98e-07	1.01e-05
meiosis II cell cycle process (GO:0061983)	20	14	3.57	+	3.92	0.000223	0.0026
pyrimidine nucleotide metabolic process (GO:0006220)	20	14	3.57	+	3.92	0.000223	0.00259
mitotic spindle assembly (GO:0090307)	23	16	4.1	+	3.9	8.46e-05	0.0011
attachment of spindle microtubules to kinetochore (GO:0008608)	13	9	2.32	+	3.88	0.00315	0.0264
phagosome maturation involved in apoptotic cell clearance (GO:0090386)	13	9	2.32	+	3.88	0.00315	0.0263
positive regulation of meiotic cell cycle (GO:0051446)	29	20	5.17	+	3.87	1.24e-05	0.000197
meiotic chromosome separation (GO:0051307)	29	20	5.17	+	3.87	1.24e-05	0.000196
translational initiation (GO:0006413)	48	33	8.56	+	3.85	2.21e-08	5.26e-07
regulation of receptor-mediated endocytosis (GO:0048259)	16	11	2.85	+	3.85	0.00116	0.0111
spindle assembly (GO:0051225)	35	24	6.24	+	3.84	1.85e-06	3.5e-05
meiosis II (GO:0007135)	19	13	3.39	+	3.84	0.000435	0.00468
resolution of meiotic recombination intermediates (GO:0000712)	19	13	3.39	+	3.84	0.000435	0.00468
regulation of meiotic cell cycle (GO:0051445)	41	28	7.31	+	3.83	2.79e-07	5.8e-06
protein targeting to ER (GO:0045047)	22	15	3.92	+	3.82	0.000165	0.00198
establishment of protein localization to endoplasmic reticulum (GO:0072599)	22	15	3.92	+	3.82	0.000165	0.00198
axis specification (GO:0009798)	75	51	13.38	+	3.81	4.8e-12	1.82e-10
ADP metabolic process (GO:0046031)	28	19	4.99	+	3.8	2.4e-05	0.000356
embryonic pattern specification (GO:0009880)	49	33	8.74	+	3.78	3.16e-08	7.42e-07
oogenesis (GO:0048477)	118	79	21.05	+	3.75	1.41e-17	7.53e-16
female gamete generation (GO:0007292)	145	97	25.87	+	3.75	3.04e-21	2.22e-19
establishment or maintenance of cytoskeleton polarity (GO:0030952)	12	8	2.14	+	3.74	0.00624	0.0453
ATP generation from ADP (GO:0006757)	24	16	4.28	+	3.74	0.000121	0.00151
negative regulation of chromosome organization (GO:2001251)	15	10	2.68	+	3.74	0.00228	0.02
regulation of necrotic cell death (GO:0010939)	12	8	2.14	+	3.74	0.00624	0.0452
meiotic sister chromatid segregation (GO:0045144)	18	12	3.21	+	3.74	0.000849	0.00844
siRNA processing (GO:0030422)	15	10	2.68	+	3.74	0.00228	0.02
regulation of centrosome duplication (GO:0010824)	12	8	2.14	+	3.74	0.00624	0.0452
regulation of centrosome cycle (GO:0046605)	12	8	2.14	+	3.74	0.00624	0.0451
regulation of cytokinesis (GO:0032465)	21	14	3.75	+	3.74	0.00032	0.00353
glycolytic process (GO:0006096)	24	16	4.28	+	3.74	0.000121	0.00151
positive regulation of protein localization to cell periphery (GO:1904377)	12	8	2.14	+	3.74	0.00624	0.0451
regulation of G2/M transition of mitotic cell cycle (GO:0010389)	21	14	3.75	+	3.74	0.00032	0.00352
centrosome duplication (GO:0051298)	12	8	2.14	+	3.74	0.00624	0.045
pyrimidine-containing compound biosynthetic process (GO:0072528)	18	12	3.21	+	3.74	0.000849	0.00843
fertilization (GO:0009566)	30	20	5.35	+	3.74	1.78e-05	0.000272
purine ribonucleoside diphosphate metabolic process (GO:0009179)	33	22	5.89	+	3.74	6.84e-06	0.000113
purine nucleoside diphosphate metabolic process (GO:0009135)	33	22	5.89	+	3.74	6.84e-06	0.000113
anatomical structure maturation (GO:0071695)	38	25	6.78	+	3.69	1.96e-06	3.67e-05
nucleoside diphosphate metabolic process (GO:0009132)	38	25	6.78	+	3.69	1.96e-06	3.66e-05
cell maturation (GO:0048469)	38	25	6.78	+	3.69	1.96e-06	3.65e-05
ribonucleoside diphosphate metabolic process (GO:0009185)	35	23	6.24	+	3.68	5.06e-06	8.64e-05
oocyte differentiation (GO:0009994)	58	38	10.35	+	3.67	5.1e-09	1.31e-07
single fertilization (GO:0007338)	29	19	5.17	+	3.67	3.41e-05	0.000484
asymmetric protein localization involved in cell fate determination (GO:0045167)	20	13	3.57	+	3.64	0.000619	0.00638
RNA polyadenylation (GO:0043631)	20	13	3.57	+	3.64	0.000619	0.00637
microtubule cytoskeleton organization involved in mitosis (GO:1902850)	97	63	17.3	+	3.64	7.07e-14	2.99e-12
cytokinesis (GO:0000910)	57	37	10.17	+	3.64	9.66e-09	2.35e-07
oocyte development (GO:0048599)	57	37	10.17	+	3.64	9.66e-09	2.34e-07
kinetochore organization (GO:0051383)	17	11	3.03	+	3.63	0.00165	0.0152
pyruvate metabolic process (GO:0006090)	31	20	5.53	+	3.62	2.51e-05	0.000365
nuclear division (GO:0000280)	183	118	32.64	+	3.61	1.47e-24	1.36e-22
DNA replication checkpoint signaling (GO:0000076)	14	9	2.5	+	3.6	0.00448	0.0342
phagosome maturation (GO:0090382)	14	9	2.5	+	3.6	0.00448	0.0341
chromosome condensation (GO:0030261)	28	18	4.99	+	3.6	6.53e-05	0.000879
nucleoside diphosphate phosphorylation (GO:0006165)	28	18	4.99	+	3.6	6.53e-05	0.000877
kinetochore assembly (GO:0051382)	14	9	2.5	+	3.6	0.00448	0.0341
mitotic cell cycle process (GO:1903047)	249	159	44.42	+	3.58	2.53e-32	4.25e-30
nuclear chromosome segregation (GO:0098813)	138	88	24.62	+	3.57	1.92e-18	1.11e-16
cytoskeleton-dependent cytokinesis (GO:0061640)	55	35	9.81	+	3.57	3.46e-08	8.08e-07
regulation of mitotic cell cycle phase transition (GO:1901990)	55	35	9.81	+	3.57	3.46e-08	8.05e-07
retrograde vesicle-mediated transport, Golgi to endoplasmic reticulum (GO:0006890)	22	14	3.92	+	3.57	0.000451	0.00482
regulation of cell cycle G2/M phase transition (GO:1902749)	22	14	3.92	+	3.57	0.000451	0.00481
positive regulation of embryonic development (GO:0040019)	22	14	3.92	+	3.57	0.000451	0.0048
endoplasmic reticulum to Golgi vesicle-mediated transport (GO:0006888)	63	40	11.24	+	3.56	3.92e-09	1.01e-07
organelle fission (GO:0048285)	194	123	34.61	+	3.55	4.51e-25	4.37e-23
nucleotide phosphorylation (GO:0046939)	30	19	5.35	+	3.55	4.79e-05	0.000659
positive regulation of mitotic cell cycle (GO:0045931)	30	19	5.35	+	3.55	4.79e-05	0.000658
meiotic cell cycle (GO:0051321)	215	136	38.35	+	3.55	1.61e-27	1.76e-25
mRNA polyadenylation (GO:0006378)	19	12	3.39	+	3.54	0.0012	0.0114
negative regulation of mitotic cell cycle (GO:0045930)	46	29	8.21	+	3.53	5.81e-07	1.16e-05
meiotic cell cycle process (GO:1903046)	154	97	27.47	+	3.53	6.5e-20	4.16e-18
mitotic cell cycle checkpoint signaling (GO:0007093)	35	22	6.24	+	3.52	1.35e-05	0.000211
chromosome separation (GO:0051304)	35	22	6.24	+	3.52	1.35e-05	0.00021
cortical actin cytoskeleton organization (GO:0030866)	24	15	4.28	+	3.5	0.000327	0.00358
positive regulation of cell cycle phase transition (GO:1901989)	24	15	4.28	+	3.5	0.000327	0.00357
germ cell proliferation (GO:0036093)	16	10	2.85	+	3.5	0.00321	0.0264
microtubule organizing center localization (GO:0061842)	16	10	2.85	+	3.5	0.00321	0.0263
cell cycle DNA replication (GO:0044786)	16	10	2.85	+	3.5	0.00321	0.0263
centrosome localization (GO:0051642)	16	10	2.85	+	3.5	0.00321	0.0263
positive regulation of mitotic cell cycle phase transition (GO:1901992)	16	10	2.85	+	3.5	0.00321	0.0262
centromere complex assembly (GO:0034508)	16	10	2.85	+	3.5	0.00321	0.0262
establishment of chromosome localization (GO:0051303)	16	10	2.85	+	3.5	0.00321	0.0262
embryonic organ morphogenesis (GO:0048562)	32	20	5.71	+	3.5	3.5e-05	0.000495
regulation of mitotic cell cycle, embryonic (GO:0009794)	16	10	2.85	+	3.5	0.00321	0.0261
meiotic nuclear division (GO:0140013)	125	78	22.3	+	3.5	3.98e-16	1.99e-14
cell cycle phase transition (GO:0044770)	42	26	7.49	+	3.47	2.81e-06	5.11e-05
regulation of protein stability (GO:0031647)	34	21	6.07	+	3.46	2.56e-05	0.00037
spindle localization (GO:0051653)	73	45	13.02	+	3.46	8.54e-10	2.44e-08
establishment of spindle localization (GO:0051293)	70	43	12.49	+	3.44	2.17e-09	5.84e-08
negative regulation of mitotic cell cycle phase transition (GO:1901991)	31	19	5.53	+	3.44	6.63e-05	0.000886
regulation of embryonic development (GO:0045995)	31	19	5.53	+	3.44	6.63e-05	0.000884
mitotic cell cycle phase transition (GO:0044772)	36	22	6.42	+	3.43	1.87e-05	0.000286
oocyte maturation (GO:0001556)	18	11	3.21	+	3.43	0.0023	0.0201
cell cycle checkpoint signaling (GO:0000075)	54	33	9.63	+	3.43	1.69e-07	3.64e-06
chromosome segregation (GO:0007059)	167	102	29.79	+	3.42	3.69e-20	2.42e-18
regulation of nuclear division (GO:0051783)	41	25	7.31	+	3.42	5.29e-06	8.96e-05
phosphatidylinositol phosphate biosynthetic process (GO:0046854)	23	14	4.1	+	3.41	0.000625	0.00641
regulation of cell cycle process (GO:0010564)	186	113	33.18	+	3.41	4.75e-22	3.78e-20
receptor-mediated endocytosis (GO:0006898)	28	17	4.99	+	3.4	0.000173	0.00206
embryonic digestive tract morphogenesis (GO:0048557)	28	17	4.99	+	3.4	0.000173	0.00205
chromosome organization (GO:0051276)	189	114	33.71	+	3.38	6.53e-22	5.13e-20
negative regulation of cell cycle (GO:0045786)	93	56	16.59	+	3.38	1.54e-11	5.69e-10
mitotic cell cycle (GO:0000278)	291	175	51.91	+	3.37	4.57e-33	8.6e-31
intra-Golgi vesicle-mediated transport (GO:0006891)	20	12	3.57	+	3.36	0.00165	0.0152
signal transduction in response to DNA damage (GO:0042770)	35	21	6.24	+	3.36	3.51e-05	0.000496
cell-substrate junction assembly (GO:0007044)	15	9	2.68	+	3.36	0.00622	0.0455
negative regulation of cell cycle G2/M phase transition (GO:1902750)	15	9	2.68	+	3.36	0.00622	0.0454
nuclear DNA replication (GO:0033260)	15	9	2.68	+	3.36	0.00622	0.0453
cell-substrate junction organization (GO:0150115)	15	9	2.68	+	3.36	0.00622	0.0453
negative regulation of G2/M transition of mitotic cell cycle (GO:0010972)	15	9	2.68	+	3.36	0.00622	0.0452
protein localization to endoplasmic reticulum (GO:0070972)	30	18	5.35	+	3.36	0.000125	0.00154
retrograde transport, endosome to Golgi (GO:0042147)	25	15	4.46	+	3.36	0.000451	0.0048
intracellular pH reduction (GO:0051452)	15	9	2.68	+	3.36	0.00622	0.0452
chaperone-mediated protein folding (GO:0061077)	25	15	4.46	+	3.36	0.000451	0.00479
hemidesmosome assembly (GO:0031581)	15	9	2.68	+	3.36	0.00622	0.0451
DNA integrity checkpoint signaling (GO:0031570)	40	24	7.14	+	3.36	9.93e-06	0.000159
regulation of cell cycle phase transition (GO:1901987)	95	57	16.95	+	3.36	1.13e-11	4.2e-10
cell division (GO:0051301)	225	135	40.14	+	3.36	1.17e-25	1.19e-23
positive regulation of cell cycle process (GO:0090068)	52	31	9.28	+	3.34	5.9e-07	1.18e-05
negative regulation of cell cycle process (GO:0010948)	84	50	14.98	+	3.34	2.49e-10	7.67e-09
chromosome organization involved in meiotic cell cycle (GO:0070192)	42	25	7.49	+	3.34	7.24e-06	0.000119
protein targeting to membrane (GO:0006612)	37	22	6.6	+	3.33	2.55e-05	0.000371
cell cycle process (GO:0022402)	397	236	70.82	+	3.33	1.08e-43	2.69e-41
positive regulation of endocytosis (GO:0045807)	32	19	5.71	+	3.33	9.08e-05	0.00116
meiotic chromosome segregation (GO:0045132)	86	51	15.34	+	3.32	1.83e-10	5.65e-09
mRNA destabilization (GO:0061157)	27	16	4.82	+	3.32	0.000326	0.00358
RNA destabilization (GO:0050779)	27	16	4.82	+	3.32	0.000326	0.00357
mitotic DNA integrity checkpoint signaling (GO:0044774)	22	13	3.92	+	3.31	0.00119	0.0113
protein localization to plasma membrane (GO:0072659)	22	13	3.92	+	3.31	0.00119	0.0113
developmental maturation (GO:0021700)	44	26	7.85	+	3.31	5.27e-06	8.95e-05
negative regulation of cell cycle phase transition (GO:1901988)	61	36	10.88	+	3.31	9.06e-08	2e-06
establishment of mitotic spindle localization (GO:0040001)	61	36	10.88	+	3.31	9.06e-08	2e-06
positive regulation of cell cycle (GO:0045787)	73	43	13.02	+	3.3	5.52e-09	1.4e-07
nuclear-transcribed mRNA catabolic process, nonsense-mediated decay (GO:0000184)	17	10	3.03	+	3.3	0.00442	0.0339
regulation of protein modification by small protein conjugation or removal (GO:1903320)	17	10	3.03	+	3.3	0.00442	0.0339
phosphatidylinositol dephosphorylation (GO:0046856)	17	10	3.03	+	3.3	0.00442	0.0339
positive regulation of nuclear division (GO:0051785)	17	10	3.03	+	3.3	0.00442	0.0338
DNA replication initiation (GO:0006270)	17	10	3.03	+	3.3	0.00442	0.0338
embryo development ending in birth or egg hatching (GO:0009792)	303	178	54.05	+	3.29	1.24e-32	2.2e-30
Golgi vesicle transport (GO:0048193)	116	68	20.69	+	3.29	3.39e-13	1.39e-11
positive regulation of mRNA catabolic process (GO:0061014)	29	17	5.17	+	3.29	0.000235	0.00274
establishment of spindle orientation (GO:0051294)	53	31	9.45	+	3.28	8.01e-07	1.57e-05
positive regulation of mRNA metabolic process (GO:1903313)	31	18	5.53	+	3.25	0.00017	0.00204
protein secretion (GO:0009306)	19	11	3.39	+	3.25	0.00315	0.0263
protein localization to extracellular region (GO:0071692)	19	11	3.39	+	3.25	0.00315	0.0263
establishment of protein localization to extracellular region (GO:0035592)	19	11	3.39	+	3.25	0.00315	0.0262
glycogen metabolic process (GO:0005977)	19	11	3.39	+	3.25	0.00315	0.0262
energy reserve metabolic process (GO:0006112)	19	11	3.39	+	3.25	0.00315	0.0262
cellular glucan metabolic process (GO:0006073)	19	11	3.39	+	3.25	0.00315	0.0261
regulation of protein localization to cell periphery (GO:1904375)	19	11	3.39	+	3.25	0.00315	0.0261
regulation of fertilization (GO:0080154)	19	11	3.39	+	3.25	0.00315	0.0261
glucan metabolic process (GO:0044042)	19	11	3.39	+	3.25	0.00315	0.026
vesicle budding from membrane (GO:0006900)	19	11	3.39	+	3.25	0.00315	0.026
mitochondrial translation (GO:0032543)	45	26	8.03	+	3.24	7.13e-06	0.000117
tricarboxylic acid cycle (GO:0006099)	26	15	4.64	+	3.23	0.000613	0.00633
glucose metabolic process (GO:0006006)	26	15	4.64	+	3.23	0.000613	0.00632
regulation of cell cycle (GO:0051726)	248	143	44.24	+	3.23	7.41e-26	7.67e-24
DNA damage checkpoint signaling (GO:0000077)	33	19	5.89	+	3.23	0.000123	0.00153
Golgi organization (GO:0007030)	40	23	7.14	+	3.22	2.51e-05	0.000367
negative regulation of vulval development (GO:0040027)	40	23	7.14	+	3.22	2.51e-05	0.000366
DNA conformation change (GO:0071103)	47	27	8.38	+	3.22	5.18e-06	8.82e-05
specification of axis polarity (GO:0065001)	21	12	3.75	+	3.2	0.00224	0.0197
protein import into nucleus (GO:0006606)	35	20	6.24	+	3.2	8.88e-05	0.00114
mRNA 3'-end processing (GO:0031124)	35	20	6.24	+	3.2	8.88e-05	0.00114
small regulatory ncRNA processing (GO:0070918)	28	16	4.99	+	3.2	0.000441	0.00473
establishment of cell polarity (GO:0030010)	63	36	11.24	+	3.2	2.49e-07	5.21e-06
sexual reproduction (GO:0019953)	277	158	49.41	+	3.2	5.73e-28	6.98e-26
regulation of mitotic cell cycle (GO:0007346)	100	57	17.84	+	3.2	5.65e-11	1.9e-09
proteasomal protein catabolic process (GO:0010498)	181	103	32.29	+	3.19	1.25e-18	7.26e-17
ubiquitin-dependent ERAD pathway (GO:0030433)	44	25	7.85	+	3.19	1.32e-05	0.000206
cell cycle (GO:0007049)	517	293	92.23	+	3.18	3.75e-51	1.11e-48
cell population proliferation (GO:0008283)	30	17	5.35	+	3.18	0.000317	0.00351
pyrimidine-containing compound metabolic process (GO:0072527)	30	17	5.35	+	3.18	0.000317	0.00351
anterior/posterior pattern specification (GO:0009952)	69	39	12.31	+	3.17	8.27e-08	1.83e-06
establishment of protein localization to membrane (GO:0090150)	62	35	11.06	+	3.16	4.2e-07	8.57e-06
gamete generation (GO:0007276)	252	142	44.95	+	3.16	6.65e-25	6.36e-23
germ cell development (GO:0007281)	174	98	31.04	+	3.16	1.35e-17	7.3e-16
cellular process involved in reproduction in multicellular organism (GO:0022412)	207	116	36.93	+	3.14	2.77e-20	1.83e-18
proteasome-mediated ubiquitin-dependent protein catabolic process (GO:0043161)	159	89	28.36	+	3.14	5.66e-16	2.81e-14
negative regulation of cellular amide metabolic process (GO:0034249)	59	33	10.52	+	3.14	1.03e-06	2e-05
negative regulation of translation (GO:0017148)	59	33	10.52	+	3.14	1.03e-06	1.99e-05
nucleoside triphosphate metabolic process (GO:0009141)	68	38	12.13	+	3.13	1.43e-07	3.09e-06
multicellular organismal reproductive process (GO:0048609)	272	152	48.52	+	3.13	2.29e-26	2.45e-24
gene silencing by RNA (GO:0031047)	95	53	16.95	+	3.13	4.5e-10	1.36e-08
negative regulation of cellular macromolecule biosynthetic process (GO:2000113)	61	34	10.88	+	3.12	7.17e-07	1.42e-05
purine nucleoside bisphosphate biosynthetic process (GO:0034033)	18	10	3.21	+	3.11	0.00596	0.0439
ribonucleoside bisphosphate biosynthetic process (GO:0034030)	18	10	3.21	+	3.11	0.00596	0.0438
'de novo' protein folding (GO:0006458)	18	10	3.21	+	3.11	0.00596	0.0438
nucleoside bisphosphate biosynthetic process (GO:0033866)	18	10	3.21	+	3.11	0.00596	0.0437
ribonucleoside triphosphate metabolic process (GO:0009199)	63	35	11.24	+	3.11	5.02e-07	1.01e-05
regulation of microtubule-based process (GO:0032886)	65	36	11.6	+	3.1	3.53e-07	7.23e-06
establishment of mitotic spindle orientation (GO:0000132)	47	26	8.38	+	3.1	1.89e-05	0.000288
asymmetric cell division (GO:0008356)	38	21	6.78	+	3.1	8.56e-05	0.00111
hexose metabolic process (GO:0019318)	38	21	6.78	+	3.1	8.56e-05	0.00111
cortical cytoskeleton organization (GO:0030865)	29	16	5.17	+	3.09	0.000589	0.0061
epigenetic regulation of gene expression (GO:0040029)	49	27	8.74	+	3.09	1.3e-05	0.000204
microtubule cytoskeleton organization (GO:0000226)	198	109	35.32	+	3.09	7.8e-19	4.57e-17
regulation of cellular macromolecule biosynthetic process (GO:2000112)	129	71	23.01	+	3.09	9.78e-13	3.92e-11
spliceosomal complex assembly (GO:0000245)	20	11	3.57	+	3.08	0.00422	0.0335
negative regulation of cellular catabolic process (GO:0031330)	20	11	3.57	+	3.08	0.00422	0.0334
DNA duplex unwinding (GO:0032508)	40	22	7.14	+	3.08	9.92e-05	0.00126
DNA geometric change (GO:0032392)	40	22	7.14	+	3.08	9.92e-05	0.00126
regulation of brood size (GO:0060378)	20	11	3.57	+	3.08	0.00422	0.0334
ERAD pathway (GO:0036503)	51	28	9.1	+	3.08	8.95e-06	0.000145
regulation of translation (GO:0006417)	124	68	22.12	+	3.07	3.38e-12	1.29e-10
reciprocal homologous recombination (GO:0140527)	42	23	7.49	+	3.07	6.74e-05	0.000897
reciprocal meiotic recombination (GO:0007131)	42	23	7.49	+	3.07	6.74e-05	0.000895
sex determination (GO:0007530)	42	23	7.49	+	3.07	6.74e-05	0.000893
homologous recombination (GO:0035825)	42	23	7.49	+	3.07	6.74e-05	0.000891
regulation of cellular amide metabolic process (GO:0034248)	126	69	22.48	+	3.07	2.39e-12	9.35e-11
recombinational repair (GO:0000725)	53	29	9.45	+	3.07	6.22e-06	0.000104
double-strand break repair via homologous recombination (GO:0000724)	53	29	9.45	+	3.07	6.22e-06	0.000104
chromosome localization (GO:0050000)	33	18	5.89	+	3.06	0.000303	0.00338
embryonic digestive tract development (GO:0048566)	33	18	5.89	+	3.06	0.000303	0.00338
negative regulation of catabolic process (GO:0009895)	22	12	3.92	+	3.06	0.003	0.0253
organic hydroxy compound catabolic process (GO:1901616)	22	12	3.92	+	3.06	0.003	0.0253
membrane invagination (GO:0010324)	22	12	3.92	+	3.06	0.003	0.0253
plasma membrane invagination (GO:0099024)	22	12	3.92	+	3.06	0.003	0.0252
cytoplasmic microtubule organization (GO:0031122)	24	13	4.28	+	3.04	0.00213	0.0189
regionalization (GO:0003002)	96	52	17.13	+	3.04	2.06e-09	5.56e-08
mitotic cytokinesis (GO:0000281)	37	20	6.6	+	3.03	0.000242	0.00281
import into nucleus (GO:0051170)	37	20	6.6	+	3.03	0.000242	0.0028
mRNA catabolic process (GO:0006402)	76	41	13.56	+	3.02	8.22e-08	1.83e-06
regulation of development, heterochronic (GO:0040034)	26	14	4.64	+	3.02	0.00152	0.0141
regulation of endocytosis (GO:0030100)	52	28	9.28	+	3.02	1.07e-05	0.000171
ubiquitin-dependent protein catabolic process (GO:0006511)	240	129	42.81	+	3.01	1.95e-21	1.46e-19
apoptotic cell clearance (GO:0043277)	41	22	7.31	+	3.01	0.000113	0.00142
modification-dependent protein catabolic process (GO:0019941)	246	132	43.88	+	3.01	7.18e-22	5.57e-20
RNA catabolic process (GO:0006401)	97	52	17.3	+	3.01	2.37e-09	6.3e-08
mitochondrial gene expression (GO:0140053)	56	30	9.99	+	3	5.32e-06	8.98e-05
dicarboxylic acid metabolic process (GO:0043648)	28	15	4.99	+	3	0.00109	0.0105
phosphatidylinositol biosynthetic process (GO:0006661)	58	31	10.35	+	3	3.77e-06	6.63e-05
microtubule organizing center organization (GO:0031023)	30	16	5.35	+	2.99	0.0013	0.0122
germ-line sex determination (GO:0018992)	30	16	5.35	+	2.99	0.0013	0.0122
modification-dependent macromolecule catabolic process (GO:0043632)	253	134	45.13	+	2.97	9.53e-22	7.31e-20
meiosis I (GO:0007127)	53	28	9.45	+	2.96	1.31e-05	0.000206
cytosolic transport (GO:0016482)	36	19	6.42	+	2.96	0.000405	0.00438
purine ribonucleoside triphosphate metabolic process (GO:0009205)	59	31	10.52	+	2.95	4.72e-06	8.15e-05
regulation of microtubule cytoskeleton organization (GO:0070507)	40	21	7.14	+	2.94	0.000192	0.00226
embryonic organ development (GO:0048568)	40	21	7.14	+	2.94	0.000192	0.00226
cellular response to DNA damage stimulus (GO:0006974)	229	120	40.85	+	2.94	2.69e-19	1.67e-17
nucleoside phosphate catabolic process (GO:1901292)	21	11	3.75	+	2.94	0.00556	0.0413
post-transcriptional gene silencing (GO:0016441)	42	22	7.49	+	2.94	0.000133	0.00164
post-transcriptional gene silencing by RNA (GO:0035194)	42	22	7.49	+	2.94	0.000133	0.00163
nuclear-transcribed mRNA catabolic process, deadenylation-dependent decay (GO:0000288)	23	12	4.1	+	2.92	0.00394	0.0315
hermaphrodite genitalia development (GO:0040035)	23	12	4.1	+	2.92	0.00394	0.0314
hermaphrodite germ-line sex determination (GO:0040021)	23	12	4.1	+	2.92	0.00394	0.0314
regulation of phagocytosis (GO:0050764)	27	14	4.82	+	2.91	0.00318	0.0262
intracellular protein transport (GO:0006886)	257	133	45.85	+	2.9	6.69e-21	4.72e-19
purine nucleoside triphosphate metabolic process (GO:0009144)	60	31	10.7	+	2.9	5.96e-06	9.99e-05
glycerolipid biosynthetic process (GO:0045017)	103	53	18.37	+	2.88	3.86e-09	9.99e-08
post-transcriptional regulation of gene expression (GO:0010608)	179	92	31.93	+	2.88	8.9e-15	4.1e-13
cell fate determination (GO:0001709)	39	20	6.96	+	2.87	0.000329	0.00358
phosphatidylinositol metabolic process (GO:0046488)	82	42	14.63	+	2.87	1.93e-07	4.12e-06
phagocytosis (GO:0006909)	43	22	7.67	+	2.87	0.000161	0.00194
tRNA metabolic process (GO:0006399)	133	68	23.73	+	2.87	3.26e-11	1.14e-09
glycerophospholipid biosynthetic process (GO:0046474)	94	48	16.77	+	2.86	2.53e-08	6.01e-07
DNA repair (GO:0006281)	192	98	34.25	+	2.86	2.04e-15	9.69e-14
ATP metabolic process (GO:0046034)	57	29	10.17	+	2.85	1.47e-05	0.000228
cellular macromolecule catabolic process (GO:0044265)	372	189	66.36	+	2.85	1.41e-28	1.75e-26
protein folding (GO:0006457)	130	66	23.19	+	2.85	7.9e-11	2.54e-09
regulation of phagocytosis, engulfment (GO:0060099)	26	13	4.64	+	2.8	0.00527	0.0393
cytoplasmic translation (GO:0002181)	50	25	8.92	+	2.8	7.07e-05	0.000929
nucleoside monophosphate biosynthetic process (GO:0009124)	26	13	4.64	+	2.8	0.00527	0.0392
protein acetylation (GO:0006473)	52	26	9.28	+	2.8	5.05e-05	0.000688
regulation of membrane invagination (GO:1905153)	26	13	4.64	+	2.8	0.00527	0.0392
meiosis I cell cycle process (GO:0061982)	60	30	10.7	+	2.8	1.93e-05	0.000294
centrosome cycle (GO:0007098)	28	14	4.99	+	2.8	0.00358	0.029
monosaccharide metabolic process (GO:0005996)	42	21	7.49	+	2.8	0.000279	0.00319
tRNA methylation (GO:0030488)	28	14	4.99	+	2.8	0.00358	0.0289
nucleobase-containing compound catabolic process (GO:0034655)	136	68	24.26	+	2.8	8.48e-11	2.71e-09
negative regulation of gene expression (GO:0010629)	270	135	48.16	+	2.8	4.44e-20	2.87e-18
vesicle-mediated transport to the plasma membrane (GO:0098876)	38	19	6.78	+	2.8	0.000566	0.0059
regulation of proteasomal protein catabolic process (GO:0061136)	60	30	10.7	+	2.8	1.93e-05	0.000293
digestive tract morphogenesis (GO:0048546)	38	19	6.78	+	2.8	0.000566	0.00589
response to ionizing radiation (GO:0010212)	30	15	5.35	+	2.8	0.00245	0.0212
mRNA transport (GO:0051028)	42	21	7.49	+	2.8	0.000279	0.00318
pattern specification process (GO:0007389)	125	62	22.3	+	2.78	8.32e-10	2.39e-08
phospholipid biosynthetic process (GO:0008654)	109	54	19.44	+	2.78	8.18e-09	2.02e-07
establishment or maintenance of cell polarity (GO:0007163)	99	49	17.66	+	2.77	4.56e-08	1.05e-06
protein polyubiquitination (GO:0000209)	75	37	13.38	+	2.77	1.92e-06	3.6e-05
generation of precursor metabolites and energy (GO:0006091)	146	72	26.04	+	2.76	3.11e-11	1.1e-09
positive regulation of protein localization (GO:1903829)	71	35	12.67	+	2.76	3.8e-06	6.67e-05
nuclear-transcribed mRNA catabolic process (GO:0000956)	69	34	12.31	+	2.76	5.37e-06	9.04e-05
glycerophospholipid metabolic process (GO:0006650)	124	61	22.12	+	2.76	1.35e-09	3.82e-08
regulation of proteolysis involved in protein catabolic process (GO:1903050)	61	30	10.88	+	2.76	2.2e-05	0.000329
development of primary sexual characteristics (GO:0045137)	116	57	20.69	+	2.75	5.76e-09	1.46e-07
gonad development (GO:0008406)	116	57	20.69	+	2.75	5.76e-09	1.45e-07
protein localization to membrane (GO:0072657)	116	57	20.69	+	2.75	5.76e-09	1.45e-07
positive regulation of cell death (GO:0010942)	57	28	10.17	+	2.75	4.55e-05	0.00063
tube morphogenesis (GO:0035239)	49	24	8.74	+	2.75	0.000124	0.00153
embryo development (GO:0009790)	517	253	92.23	+	2.74	7.07e-36	1.57e-33
establishment of protein localization to organelle (GO:0072594)	131	64	23.37	+	2.74	5.55e-10	1.64e-08
regulation of mRNA catabolic process (GO:0061013)	41	20	7.31	+	2.73	0.000485	0.00513
regulation of mRNA stability (GO:0043488)	39	19	6.96	+	2.73	0.000687	0.00698
regulation of RNA stability (GO:0043487)	39	19	6.96	+	2.73	0.000687	0.00697
heterocycle catabolic process (GO:0046700)	150	73	26.76	+	2.73	4.57e-11	1.57e-09
double-strand break repair (GO:0006302)	74	36	13.2	+	2.73	3.29e-06	5.93e-05
regulation of organelle assembly (GO:1902115)	37	18	6.6	+	2.73	0.000976	0.00958
DNA replication (GO:0006260)	103	50	18.37	+	2.72	4.65e-08	1.06e-06
positive regulation of apoptotic process (GO:0043065)	33	16	5.89	+	2.72	0.00199	0.0178
GPI anchor metabolic process (GO:0006505)	33	16	5.89	+	2.72	0.00199	0.0178
DNA recombination (GO:0006310)	97	47	17.3	+	2.72	1.28e-07	2.8e-06
peptidyl-threonine modification (GO:0018210)	31	15	5.53	+	2.71	0.00287	0.0246
cellular nitrogen compound catabolic process (GO:0044270)	151	73	26.94	+	2.71	5.28e-11	1.8e-09
ribonucleoside triphosphate biosynthetic process (GO:0009201)	29	14	5.17	+	2.71	0.00415	0.033
mitochondrial membrane organization (GO:0007006)	29	14	5.17	+	2.71	0.00415	0.033
regulation of cell division (GO:0051302)	58	28	10.35	+	2.71	5.22e-05	0.000709
ribonucleoside monophosphate metabolic process (GO:0009161)	27	13	4.82	+	2.7	0.00604	0.0442
positive regulation of cellular amide metabolic process (GO:0034250)	27	13	4.82	+	2.7	0.00604	0.0442
multicellular organism reproduction (GO:0032504)	393	189	70.11	+	2.7	2.6e-26	2.74e-24
proteolysis involved in protein catabolic process (GO:0051603)	302	145	53.87	+	2.69	2.15e-20	1.43e-18
mitochondrial transport (GO:0006839)	48	23	8.56	+	2.69	0.000324	0.00357
establishment of organelle localization (GO:0051656)	163	78	29.08	+	2.68	2.1e-11	7.58e-10
reproductive process (GO:0022414)	758	361	135.22	+	2.67	3.01e-49	8.49e-47
protein deubiquitination (GO:0016579)	42	20	7.49	+	2.67	0.000596	0.00617
nuclear transport (GO:0051169)	82	39	14.63	+	2.67	2.4e-06	4.41e-05
nucleocytoplasmic transport (GO:0006913)	82	39	14.63	+	2.67	2.4e-06	4.39e-05
positive regulation of programmed cell death (GO:0043068)	40	19	7.14	+	2.66	0.00084	0.00837
regulation of protein catabolic process (GO:0042176)	80	38	14.27	+	2.66	3.42e-06	6.11e-05
DNA metabolic process (GO:0006259)	289	137	51.55	+	2.66	5.58e-19	3.3e-17
regulation of vulval development (GO:0040028)	110	52	19.62	+	2.65	5.58e-08	1.25e-06
growth (GO:0040007)	55	26	9.81	+	2.65	0.000123	0.00153
developmental growth (GO:0048589)	55	26	9.81	+	2.65	0.000123	0.00153
protein acylation (GO:0043543)	72	34	12.84	+	2.65	1.45e-05	0.000224
organic cyclic compound catabolic process (GO:1901361)	161	76	28.72	+	2.65	5.39e-11	1.82e-09
carbohydrate catabolic process (GO:0016052)	53	25	9.45	+	2.64	0.000176	0.00209
aromatic compound catabolic process (GO:0019439)	157	74	28.01	+	2.64	1.09e-10	3.43e-09
cell growth (GO:0016049)	34	16	6.07	+	2.64	0.00239	0.0208
protein modification by small protein removal (GO:0070646)	51	24	9.1	+	2.64	0.000252	0.00289
developmental cell growth (GO:0048588)	34	16	6.07	+	2.64	0.00239	0.0208
organelle fusion (GO:0048284)	51	24	9.1	+	2.64	0.000252	0.00289
chromatin organization (GO:0006325)	181	85	32.29	+	2.63	5.13e-12	1.92e-10
microtubule-based process (GO:0007017)	275	129	49.06	+	2.63	1.18e-17	6.45e-16
GPI anchor biosynthetic process (GO:0006506)	32	15	5.71	+	2.63	0.00342	0.0277
nucleoside triphosphate biosynthetic process (GO:0009142)	32	15	5.71	+	2.63	0.00342	0.0277
reproduction (GO:0000003)	828	387	147.7	+	2.62	1.96e-51	6.09e-49
vacuole organization (GO:0007033)	60	28	10.7	+	2.62	7.28e-05	0.000952
regulation of mRNA metabolic process (GO:1903311)	88	41	15.7	+	2.61	1.68e-06	3.2e-05
macromolecule catabolic process (GO:0009057)	457	212	81.52	+	2.6	1.04e-27	1.17e-25
histone acetylation (GO:0016573)	41	19	7.31	+	2.6	0.00159	0.0146
intracellular protein transmembrane transport (GO:0065002)	39	18	6.96	+	2.59	0.00232	0.0203
organophosphate catabolic process (GO:0046434)	50	23	8.92	+	2.58	0.000414	0.00448
nucleoside monophosphate metabolic process (GO:0009123)	37	17	6.6	+	2.58	0.00205	0.0182
RNA export from nucleus (GO:0006405)	37	17	6.6	+	2.58	0.00205	0.0182
regulation of catabolic process (GO:0009894)	172	79	30.68	+	2.57	6.06e-11	2.01e-09
DNA-templated DNA replication (GO:0006261)	61	28	10.88	+	2.57	8.76e-05	0.00113
regulation of cell death (GO:0010941)	133	61	23.73	+	2.57	8.49e-09	2.08e-07
negative regulation of organelle organization (GO:0010639)	72	33	12.84	+	2.57	2.59e-05	0.000374
positive regulation of catabolic process (GO:0009896)	120	55	21.41	+	2.57	5.49e-08	1.24e-06
regulation of organelle organization (GO:0033043)	238	109	42.46	+	2.57	1.75e-14	7.69e-13
energy derivation by oxidation of organic compounds (GO:0015980)	107	49	19.09	+	2.57	2.54e-07	5.29e-06
translation (GO:0006412)	265	121	47.27	+	2.56	6.49e-16	3.2e-14
establishment of localization in cell (GO:0051649)	639	291	113.99	+	2.55	6.81e-37	1.57e-34
developmental process involved in reproduction (GO:0003006)	442	201	78.85	+	2.55	2.07e-25	2.08e-23
positive regulation of cellular catabolic process (GO:0031331)	99	45	17.66	+	2.55	9.71e-07	1.9e-05
regulation of intracellular transport (GO:0032386)	55	25	9.81	+	2.55	0.000242	0.0028
apoptotic process (GO:0006915)	88	40	15.7	+	2.55	4.83e-06	8.3e-05
regulation of apoptotic process (GO:0042981)	88	40	15.7	+	2.55	4.83e-06	8.28e-05
peptide biosynthetic process (GO:0043043)	271	123	48.34	+	2.54	7.06e-16	3.45e-14
organelle localization (GO:0051640)	236	107	42.1	+	2.54	4.49e-14	1.95e-12
RNA 3'-end processing (GO:0031123)	75	34	13.38	+	2.54	2.13e-05	0.00032
tRNA modification (GO:0006400)	64	29	11.42	+	2.54	0.000107	0.00135
protein targeting (GO:0006605)	95	43	16.95	+	2.54	1.92e-06	3.61e-05
post-embryonic animal organ development (GO:0048569)	84	38	14.98	+	2.54	9.87e-06	0.000158
protein catabolic process (GO:0030163)	332	150	59.22	+	2.53	3.76e-19	2.25e-17
negative regulation of gene expression, epigenetic (GO:0045814)	31	14	5.53	+	2.53	0.00584	0.0433
protein transport (GO:0015031)	399	180	71.18	+	2.53	1.07e-22	8.9e-21
establishment of protein localization (GO:0045184)	413	186	73.67	+	2.52	2.63e-23	2.27e-21
protein transmembrane transport (GO:0071806)	40	18	7.14	+	2.52	0.00253	0.0218
regulation of mRNA processing (GO:0050684)	49	22	8.74	+	2.52	0.000684	0.00696
protein localization to mitochondrion (GO:0070585)	38	17	6.78	+	2.51	0.00366	0.0295
establishment of protein localization to mitochondrion (GO:0072655)	38	17	6.78	+	2.51	0.00366	0.0295
gonad morphogenesis (GO:0035262)	47	21	8.38	+	2.5	0.00097	0.00954
positive regulation of GTPase activity (GO:0043547)	56	25	9.99	+	2.5	0.000289	0.00328
negative regulation of post-embryonic development (GO:0048581)	65	29	11.6	+	2.5	0.00012	0.0015
negative regulation of nematode larval development (GO:0061064)	65	29	11.6	+	2.5	0.00012	0.0015
glycerolipid metabolic process (GO:0046486)	148	66	26.4	+	2.5	6.88e-09	1.72e-07
localization within membrane (GO:0051668)	157	70	28.01	+	2.5	1.96e-09	5.32e-08
intracellular transport (GO:0046907)	515	229	91.87	+	2.49	5.8e-28	6.93e-26
regulation of programmed cell death (GO:0043067)	99	44	17.66	+	2.49	2.92e-06	5.29e-05
aerobic respiration (GO:0009060)	81	36	14.45	+	2.49	2.19e-05	0.000329
regulation of proteasomal ubiquitin-dependent protein catabolic process (GO:0032434)	45	20	8.03	+	2.49	0.00138	0.013
vulval development (GO:0040025)	81	36	14.45	+	2.49	2.19e-05	0.000328
IRE1-mediated unfolded protein response (GO:0036498)	117	52	20.87	+	2.49	2.36e-07	4.97e-06
mRNA metabolic process (GO:0016071)	293	130	52.27	+	2.49	2.72e-16	1.39e-14
amide biosynthetic process (GO:0043604)	309	137	55.12	+	2.49	4.71e-17	2.5e-15
chromatin remodeling (GO:0006338)	104	46	18.55	+	2.48	1.57e-06	3.01e-05
reproductive system development (GO:0061458)	156	69	27.83	+	2.48	3.17e-09	8.28e-08
positive regulation of proteasomal protein catabolic process (GO:1901800)	52	23	9.28	+	2.48	0.00057	0.00592
reproductive structure development (GO:0048608)	156	69	27.83	+	2.48	3.17e-09	8.24e-08
regulation of mRNA splicing, via spliceosome (GO:0048024)	43	19	7.67	+	2.48	0.00197	0.0177
internal protein amino acid acetylation (GO:0006475)	43	19	7.67	+	2.48	0.00197	0.0177
peptidyl-lysine acetylation (GO:0018394)	43	19	7.67	+	2.48	0.00197	0.0177
internal peptidyl-lysine acetylation (GO:0018393)	43	19	7.67	+	2.48	0.00197	0.0176
regulation of GTPase activity (GO:0043087)	68	30	12.13	+	2.47	9.7e-05	0.00124
protein localization to cell periphery (GO:1990778)	50	22	8.92	+	2.47	0.000801	0.00802
positive regulation of proteolysis (GO:0045862)	75	33	13.38	+	2.47	6.41e-05	0.000863
membrane fusion (GO:0061025)	50	22	8.92	+	2.47	0.000801	0.008
protein modification by small protein conjugation or removal (GO:0070647)	289	127	51.55	+	2.46	1.43e-15	6.87e-14
programmed cell death (GO:0012501)	132	58	23.55	+	2.46	6.77e-08	1.51e-06
regulation of cellular catabolic process (GO:0031329)	139	61	24.8	+	2.46	4.31e-08	9.94e-07
protein lipidation (GO:0006497)	57	25	10.17	+	2.46	0.000496	0.00524
lipoprotein biosynthetic process (GO:0042158)	57	25	10.17	+	2.46	0.000496	0.00523
regulation of cellular localization (GO:0060341)	176	77	31.4	+	2.45	5.49e-10	1.63e-08
ribonucleoprotein complex assembly (GO:0022618)	101	44	18.02	+	2.44	3.5e-06	6.23e-05
protein modification by small protein conjugation (GO:0032446)	239	104	42.63	+	2.44	9.17e-13	3.7e-11
cytoskeleton organization (GO:0007010)	370	161	66	+	2.44	3.41e-19	2.05e-17
regulation of ubiquitin-dependent protein catabolic process (GO:2000058)	46	20	8.21	+	2.44	0.0016	0.0147
negative regulation of programmed cell death (GO:0043069)	53	23	9.45	+	2.43	0.00102	0.00998
positive regulation of proteolysis involved in protein catabolic process (GO:1903052)	53	23	9.45	+	2.43	0.00102	0.00997
vesicle organization (GO:0016050)	90	39	16.05	+	2.43	1.17e-05	0.000185
cellular response to stress (GO:0033554)	557	241	99.36	+	2.43	6.93e-28	8.12e-26
cellular respiration (GO:0045333)	88	38	15.7	+	2.42	1.62e-05	0.00025
regulation of autophagy (GO:0010506)	44	19	7.85	+	2.42	0.00226	0.0198
negative regulation of apoptotic process (GO:0043066)	51	22	9.1	+	2.42	0.00146	0.0136
protein localization (GO:0008104)	631	272	112.56	+	2.42	2.1e-31	3.04e-29
cellular macromolecule localization (GO:0070727)	632	272	112.74	+	2.41	3.51e-31	4.95e-29
process utilizing autophagic mechanism (GO:0061919)	86	37	15.34	+	2.41	2.26e-05	0.000337
autophagy (GO:0006914)	86	37	15.34	+	2.41	2.26e-05	0.000336
macroautophagy (GO:0016236)	49	21	8.74	+	2.4	0.00133	0.0125
organelle disassembly (GO:1903008)	42	18	7.49	+	2.4	0.00321	0.0264
organelle membrane fusion (GO:0090174)	42	18	7.49	+	2.4	0.00321	0.0264
vesicle fusion (GO:0006906)	42	18	7.49	+	2.4	0.00321	0.0264
protein localization to nucleus (GO:0034504)	56	24	9.99	+	2.4	0.000778	0.00784
nucleus organization (GO:0006997)	56	24	9.99	+	2.4	0.000778	0.00783
regulation of protein localization (GO:0032880)	145	62	25.87	+	2.4	5.03e-08	1.14e-06
regulation of vesicle-mediated transport (GO:0060627)	103	44	18.37	+	2.39	4.55e-06	7.91e-05
cellular localization (GO:0051641)	913	390	162.87	+	2.39	1.97e-44	5.1e-42
endosomal transport (GO:0016197)	82	35	14.63	+	2.39	4.41e-05	0.000614
negative regulation of cell death (GO:0060548)	68	29	12.13	+	2.39	0.000285	0.00323
nuclear export (GO:0051168)	54	23	9.63	+	2.39	0.00111	0.0107
protein ubiquitination (GO:0016567)	214	91	38.17	+	2.38	5.34e-11	1.81e-09
positive regulation of intracellular transport (GO:0032388)	40	17	7.14	+	2.38	0.00456	0.0346
cellular amino acid metabolic process (GO:0006520)	193	82	34.43	+	2.38	5.08e-10	1.52e-08
positive regulation of protein metabolic process (GO:0051247)	184	78	32.82	+	2.38	1.73e-09	4.81e-08
protein-DNA complex subunit organization (GO:0071824)	71	30	12.67	+	2.37	0.000216	0.00253
spermatogenesis (GO:0007283)	64	27	11.42	+	2.36	0.000361	0.00392
cellular macromolecule metabolic process (GO:0044260)	1290	544	230.12	+	2.36	1.66e-61	8.57e-59
phospholipid metabolic process (GO:0006644)	176	74	31.4	+	2.36	6.79e-09	1.7e-07
negative regulation of macromolecule biosynthetic process (GO:0010558)	226	95	40.32	+	2.36	3.31e-11	1.15e-09
positive regulation of organelle organization (GO:0010638)	69	29	12.31	+	2.36	0.000306	0.0034
organelle organization (GO:0006996)	1102	463	196.58	+	2.36	1.59e-51	5.2e-49
positive regulation of protein modification process (GO:0031401)	81	34	14.45	+	2.35	7.09e-05	0.000929
positive regulation of reproductive process (GO:2000243)	143	60	25.51	+	2.35	1.77e-07	3.78e-06
positive regulation of protein catabolic process (GO:0045732)	62	26	11.06	+	2.35	0.000504	0.0053
ribonucleoprotein complex subunit organization (GO:0071826)	105	44	18.73	+	2.35	8.56e-06	0.00014
cellular catabolic process (GO:0044248)	736	308	131.29	+	2.35	1.27e-33	2.63e-31
mRNA processing (GO:0006397)	220	92	39.24	+	2.34	8.83e-11	2.81e-09
protein localization to organelle (GO:0033365)	232	97	41.39	+	2.34	3.13e-11	1.1e-09
positive regulation of hydrolase activity (GO:0051345)	79	33	14.09	+	2.34	9.87e-05	0.00126
response to endoplasmic reticulum stress (GO:0034976)	209	87	37.28	+	2.33	4.23e-10	1.28e-08
mitochondrion organization (GO:0007005)	162	67	28.9	+	2.32	4.45e-08	1.02e-06
negative regulation of cellular biosynthetic process (GO:0031327)	236	97	42.1	+	2.3	7.22e-11	2.35e-09
regulation of RNA splicing (GO:0043484)	56	23	9.99	+	2.3	0.00139	0.013
establishment of RNA localization (GO:0051236)	61	25	10.88	+	2.3	0.00124	0.0118
RNA transport (GO:0050658)	61	25	10.88	+	2.3	0.00124	0.0117
nucleic acid transport (GO:0050657)	61	25	10.88	+	2.3	0.00124	0.0117
organonitrogen compound catabolic process (GO:1901565)	486	199	86.7	+	2.3	4.39e-21	3.14e-19
nucleic acid metabolic process (GO:0090304)	1031	422	183.92	+	2.29	1.76e-44	4.77e-42
mitochondrial ATP synthesis coupled electron transport (GO:0042775)	54	22	9.63	+	2.28	0.00195	0.0176
ATP synthesis coupled electron transport (GO:0042773)	54	22	9.63	+	2.28	0.00195	0.0175
aerobic electron transport chain (GO:0019646)	54	22	9.63	+	2.28	0.00195	0.0175
cell death (GO:0008219)	145	59	25.87	+	2.28	5.74e-07	1.15e-05
RNA localization (GO:0006403)	64	26	11.42	+	2.28	0.000937	0.00924
negative regulation of biosynthetic process (GO:0009890)	239	97	42.63	+	2.28	9.68e-11	3.07e-09
male gamete generation (GO:0048232)	69	28	12.31	+	2.27	0.000523	0.00549
nucleobase-containing compound metabolic process (GO:0006139)	1297	526	231.37	+	2.27	5.6e-55	2.48e-52
membrane organization (GO:0061024)	218	88	38.89	+	2.26	9.12e-10	2.6e-08
determination of adult lifespan (GO:0008340)	248	100	44.24	+	2.26	7.11e-11	2.32e-09
negative regulation of cellular metabolic process (GO:0031324)	318	128	56.73	+	2.26	1.47e-13	6.13e-12
oviposition (GO:0018991)	82	33	14.63	+	2.26	0.000199	0.00234
regulation of nematode larval development (GO:0061062)	107	43	19.09	+	2.25	2.78e-05	0.000398
negative regulation of cellular component organization (GO:0051129)	107	43	19.09	+	2.25	2.78e-05	0.000397
macromolecule localization (GO:0033036)	789	317	140.75	+	2.25	5.24e-32	8.13e-30
organophosphate biosynthetic process (GO:0090407)	267	107	47.63	+	2.25	1.82e-11	6.68e-10
organophosphate metabolic process (GO:0019637)	437	175	77.95	+	2.24	7.41e-18	4.11e-16
small GTPase mediated signal transduction (GO:0007264)	60	24	10.7	+	2.24	0.00186	0.0169
oxidative phosphorylation (GO:0006119)	60	24	10.7	+	2.24	0.00186	0.0169
organic substance catabolic process (GO:1901575)	806	322	143.78	+	2.24	4.26e-32	6.97e-30
lipid biosynthetic process (GO:0008610)	218	87	38.89	+	2.24	2.3e-09	6.13e-08
non-membrane-bounded organelle assembly (GO:0140694)	148	59	26.4	+	2.23	7.53e-07	1.49e-05
regulation of post-embryonic development (GO:0048580)	108	43	19.27	+	2.23	2.96e-05	0.000422
cellular aromatic compound metabolic process (GO:0006725)	1354	539	241.53	+	2.23	1.86e-54	7.23e-52
cellular nitrogen compound biosynthetic process (GO:0044271)	639	254	113.99	+	2.23	3.52e-25	3.48e-23
lipoprotein metabolic process (GO:0042157)	68	27	12.13	+	2.23	0.00082	0.00817
heterocycle metabolic process (GO:0046483)	1350	536	240.82	+	2.23	6.53e-54	2.39e-51
protein-DNA complex assembly (GO:0065004)	63	25	11.24	+	2.22	0.00144	0.0133
vesicle-mediated transport (GO:0016192)	454	180	80.99	+	2.22	6.1e-18	3.45e-16
tRNA processing (GO:0008033)	86	34	15.34	+	2.22	0.000181	0.00214
nucleobase-containing compound transport (GO:0015931)	99	39	17.66	+	2.21	6.8e-05	0.000897
electron transport chain (GO:0022900)	66	26	11.77	+	2.21	0.00114	0.011
nitrogen compound transport (GO:0071705)	580	228	103.46	+	2.2	3.16e-22	2.55e-20
vesicle localization (GO:0051648)	51	20	9.1	+	2.2	0.00431	0.0339
regulation of protein serine/threonine kinase activity (GO:0071900)	51	20	9.1	+	2.2	0.00431	0.0339
nucleobase-containing small molecule metabolic process (GO:0055086)	273	107	48.7	+	2.2	6.56e-11	2.17e-09
oxoacid metabolic process (GO:0043436)	409	160	72.96	+	2.19	1.17e-15	5.7e-14
nucleotide metabolic process (GO:0009117)	228	89	40.67	+	2.19	2.97e-09	7.79e-08
catabolic process (GO:0009056)	902	352	160.9	+	2.19	1.55e-33	3.11e-31
genitalia development (GO:0048806)	59	23	10.52	+	2.19	0.00282	0.0242
carboxylic acid metabolic process (GO:0019752)	408	159	72.78	+	2.18	1.75e-15	8.37e-14
nucleoside phosphate metabolic process (GO:0006753)	231	90	41.21	+	2.18	2.39e-09	6.33e-08
cellular response to topologically incorrect protein (GO:0035967)	198	77	35.32	+	2.18	3.8e-08	8.81e-07
organic cyclic compound metabolic process (GO:1901360)	1403	545	250.28	+	2.18	1.68e-52	5.81e-50
cellular component disassembly (GO:0022411)	103	40	18.37	+	2.18	8.56e-05	0.00111
RNA metabolic process (GO:0016070)	763	296	136.11	+	2.17	8.5e-28	9.77e-26
histone modification (GO:0016570)	137	53	24.44	+	2.17	5.7e-06	9.57e-05
negative regulation of cellular process (GO:0048523)	689	266	122.91	+	2.16	6.99e-25	6.58e-23
positive regulation of transport (GO:0051050)	127	49	22.65	+	2.16	1.77e-05	0.000272
embryonic morphogenesis (GO:0048598)	153	59	27.29	+	2.16	1.76e-06	3.33e-05
regulation of cellular component organization (GO:0051128)	459	177	81.88	+	2.16	8.96e-17	4.6e-15
endoplasmic reticulum unfolded protein response (GO:0030968)	161	62	28.72	+	2.16	1.15e-06	2.22e-05
cellular response to unfolded protein (GO:0034620)	187	72	33.36	+	2.16	1.73e-07	3.7e-06
purine nucleoside bisphosphate metabolic process (GO:0034032)	52	20	9.28	+	2.16	0.00488	0.0366
glycolipid metabolic process (GO:0006664)	52	20	9.28	+	2.16	0.00488	0.0365
ribonucleoside bisphosphate metabolic process (GO:0033875)	52	20	9.28	+	2.16	0.00488	0.0365
nucleoside bisphosphate metabolic process (GO:0033865)	52	20	9.28	+	2.16	0.00488	0.0364
liposaccharide metabolic process (GO:1903509)	52	20	9.28	+	2.16	0.00488	0.0364
ribose phosphate metabolic process (GO:0019693)	182	70	32.47	+	2.16	2.08e-07	4.4e-06
cellular component organization (GO:0016043)	1804	693	321.81	+	2.15	1.08e-66	6.73e-64
positive regulation of gene expression (GO:0010628)	138	53	24.62	+	2.15	6.36e-06	0.000106
negative regulation of macromolecule metabolic process (GO:0010605)	581	223	103.64	+	2.15	1.3e-20	8.77e-19
cellular nitrogen compound metabolic process (GO:0034641)	1720	660	306.82	+	2.15	4.94e-63	2.79e-60
respiratory electron transport chain (GO:0022904)	60	23	10.7	+	2.15	0.00308	0.0259
negative regulation of metabolic process (GO:0009892)	600	230	107.03	+	2.15	2.94e-21	2.18e-19
peptide metabolic process (GO:0006518)	381	146	67.96	+	2.15	7.04e-14	2.99e-12
regulation of protein metabolic process (GO:0051246)	470	180	83.84	+	2.15	7.7e-17	4.02e-15
response to topologically incorrect protein (GO:0035966)	207	79	36.93	+	2.14	4.57e-08	1.04e-06
regulation of reproductive process (GO:2000241)	228	87	40.67	+	2.14	1.15e-08	2.78e-07
transcription by RNA polymerase II (GO:0006366)	71	27	12.67	+	2.13	0.00159	0.0146
regulation of cell population proliferation (GO:0042127)	50	19	8.92	+	2.13	0.00678	0.0486
ribonucleotide metabolic process (GO:0009259)	179	68	31.93	+	2.13	6.22e-07	1.23e-05
RNA splicing (GO:0008380)	158	60	28.18	+	2.13	2.36e-06	4.35e-05
sex differentiation (GO:0007548)	237	90	42.28	+	2.13	8.46e-09	2.08e-07
protein-containing complex organization (GO:0043933)	399	151	71.18	+	2.12	5.85e-14	2.5e-12
response to unfolded protein (GO:0006986)	191	72	34.07	+	2.11	3.51e-07	7.21e-06
peptidyl-lysine modification (GO:0018205)	112	42	19.98	+	2.1	0.0001	0.00127
mRNA splicing, via spliceosome (GO:0000398)	131	49	23.37	+	2.1	2.47e-05	0.000363
RNA splicing, via transesterification reactions with bulged adenosine as nucleophile (GO:0000377)	131	49	23.37	+	2.1	2.47e-05	0.000362
RNA splicing, via transesterification reactions (GO:0000375)	131	49	23.37	+	2.1	2.47e-05	0.000362
negative regulation of nucleobase-containing compound metabolic process (GO:0045934)	198	74	35.32	+	2.1	2.38e-07	4.99e-06
regulation of protein-containing complex assembly (GO:0043254)	59	22	10.52	+	2.09	0.00472	0.0356
actin filament organization (GO:0007015)	78	29	13.91	+	2.08	0.00159	0.0146
RNA modification (GO:0009451)	105	39	18.73	+	2.08	0.000242	0.00281
negative regulation of biological process (GO:0048519)	1040	386	185.52	+	2.08	3.91e-33	7.59e-31
nucleic acid-templated transcription (GO:0097659)	124	46	22.12	+	2.08	5.67e-05	0.000768
cellular amide metabolic process (GO:0043603)	472	175	84.2	+	2.08	2.85e-15	1.33e-13
regulation of protein modification process (GO:0031399)	162	60	28.9	+	2.08	4.67e-06	8.11e-05
regulation of protein phosphorylation (GO:0001932)	108	40	19.27	+	2.08	0.000188	0.00222
negative regulation of RNA metabolic process (GO:0051253)	173	64	30.86	+	2.07	2.46e-06	4.49e-05
negative regulation of RNA biosynthetic process (GO:1902679)	165	61	29.43	+	2.07	3.73e-06	6.63e-05
negative regulation of DNA-templated transcription (GO:0045892)	165	61	29.43	+	2.07	3.73e-06	6.61e-05
negative regulation of nucleic acid-templated transcription (GO:1903507)	165	61	29.43	+	2.07	3.73e-06	6.59e-05
RNA phosphodiester bond hydrolysis (GO:0090501)	92	34	16.41	+	2.07	0.000636	0.00652
negative regulation of intracellular signal transduction (GO:1902532)	65	24	11.6	+	2.07	0.00424	0.0335
morphogenesis of an epithelium (GO:0002009)	57	21	10.17	+	2.07	0.00653	0.0469
animal organ morphogenesis (GO:0009887)	152	56	27.11	+	2.07	9.82e-06	0.000158
small molecule biosynthetic process (GO:0044283)	177	65	31.57	+	2.06	2.12e-06	3.93e-05
nucleobase-containing compound biosynthetic process (GO:0034654)	305	112	54.41	+	2.06	5.04e-10	1.51e-08
protein-containing complex assembly (GO:0065003)	349	128	62.26	+	2.06	2.68e-11	9.55e-10
gene expression (GO:0010467)	1002	366	178.74	+	2.05	2.97e-30	4.1e-28
microtubule-based movement (GO:0007018)	85	31	15.16	+	2.04	0.00107	0.0105
lipid modification (GO:0030258)	85	31	15.16	+	2.04	0.00107	0.0104
membrane lipid metabolic process (GO:0006643)	96	35	17.13	+	2.04	0.000545	0.0057
regulation of cytoskeleton organization (GO:0051493)	118	43	21.05	+	2.04	0.000144	0.00175
RNA biosynthetic process (GO:0032774)	129	47	23.01	+	2.04	7.5e-05	0.000979
animal organ development (GO:0048513)	338	123	60.29	+	2.04	1.12e-10	3.53e-09
cellular component organization or biogenesis (GO:0071840)	1957	711	349.1	+	2.04	1.3e-60	6.2e-58
supramolecular fiber organization (GO:0097435)	149	54	26.58	+	2.03	2.84e-05	0.000405
cellular component assembly (GO:0022607)	656	237	117.02	+	2.03	2.99e-19	1.82e-17
organonitrogen compound biosynthetic process (GO:1901566)	792	286	141.28	+	2.02	3.75e-23	3.2e-21
organic acid metabolic process (GO:0006082)	448	161	79.92	+	2.01	2.78e-13	1.15e-11
purine ribonucleotide metabolic process (GO:0009150)	167	60	29.79	+	2.01	9.64e-06	0.000155
regulation of cellular component biogenesis (GO:0044087)	142	51	25.33	+	2.01	4.5e-05	0.000626
regulation of protein kinase activity (GO:0045859)	78	28	13.91	+	2.01	0.0025	0.0216
purine nucleotide metabolic process (GO:0006163)	170	61	30.33	+	2.01	7.78e-06	0.000127
DNA-templated transcription (GO:0006351)	120	43	21.41	+	2.01	0.000171	0.00205
aromatic compound biosynthetic process (GO:0019438)	339	121	60.47	+	2	4.1e-10	1.25e-08
macromolecule biosynthetic process (GO:0009059)	693	247	123.62	+	2	1.8e-19	1.13e-17
nucleotide biosynthetic process (GO:0009165)	132	47	23.55	+	2	0.000135	0.00165
cellular biosynthetic process (GO:0044249)	1149	408	204.97	+	1.99	1.12e-31	1.69e-29
endomembrane system organization (GO:0010256)	155	55	27.65	+	1.99	2.75e-05	0.000396
regulation of intracellular signal transduction (GO:1902531)	158	56	28.18	+	1.99	3.02e-05	0.000429
organic substance transport (GO:0071702)	759	269	135.39	+	1.99	7.41e-21	5.17e-19
purine-containing compound metabolic process (GO:0072521)	181	64	32.29	+	1.98	8.78e-06	0.000143
secretion (GO:0046903)	99	35	17.66	+	1.98	0.000957	0.00942
organic substance biosynthetic process (GO:1901576)	1180	417	210.5	+	1.98	4.34e-32	6.91e-30
nucleoside phosphate biosynthetic process (GO:1901293)	133	47	23.73	+	1.98	0.000141	0.00172
small molecule metabolic process (GO:0044281)	765	270	136.47	+	1.98	9.99e-21	6.82e-19
multicellular organism development (GO:0007275)	1281	452	228.51	+	1.98	8.57e-35	1.84e-32
cell development (GO:0048468)	454	160	80.99	+	1.98	1.26e-12	5e-11
anatomical structure formation involved in morphogenesis (GO:0048646)	105	37	18.73	+	1.98	0.000868	0.0086
biosynthetic process (GO:0009058)	1209	426	215.67	+	1.98	1.5e-32	2.58e-30
secretion by cell (GO:0032940)	88	31	15.7	+	1.97	0.00187	0.0169
body morphogenesis (GO:0010171)	71	25	12.67	+	1.97	0.00599	0.044
regulation of multicellular organismal development (GO:2000026)	202	71	36.03	+	1.97	3.45e-06	6.16e-05
membrane lipid biosynthetic process (GO:0046467)	74	26	13.2	+	1.97	0.00466	0.0353
nucleic acid phosphodiester bond hydrolysis (GO:0090305)	151	53	26.94	+	1.97	4.98e-05	0.00068
macromolecule methylation (GO:0043414)	117	41	20.87	+	1.96	0.000473	0.00501
positive regulation of nitrogen compound metabolic process (GO:0051173)	506	177	90.26	+	1.96	1.37e-13	5.77e-12
methylation (GO:0032259)	143	50	25.51	+	1.96	0.000105	0.00133
negative regulation of developmental process (GO:0051093)	123	43	21.94	+	1.96	0.000291	0.0033
negative regulation of signal transduction (GO:0009968)	146	51	26.04	+	1.96	8.32e-05	0.00108
cellular macromolecule biosynthetic process (GO:0034645)	540	188	96.33	+	1.95	3.07e-14	1.34e-12
regulation of localization (GO:0032879)	388	135	69.21	+	1.95	1.4e-10	4.36e-09
positive regulation of macromolecule metabolic process (GO:0010604)	567	197	101.14	+	1.95	1.05e-14	4.78e-13
ncRNA metabolic process (GO:0034660)	346	120	61.72	+	1.94	1.93e-09	5.27e-08
heterocycle biosynthetic process (GO:0018130)	346	120	61.72	+	1.94	1.93e-09	5.25e-08
positive regulation of cellular process (GO:0048522)	959	332	171.07	+	1.94	3.61e-24	3.25e-22
alcohol metabolic process (GO:0006066)	81	28	14.45	+	1.94	0.0044	0.0338
nematode larval development (GO:0002119)	353	122	62.97	+	1.94	1.79e-09	4.93e-08
small molecule catabolic process (GO:0044282)	180	62	32.11	+	1.93	1.92e-05	0.000292
tube development (GO:0035295)	102	35	18.2	+	1.92	0.00166	0.0152
ribose phosphate biosynthetic process (GO:0046390)	105	36	18.73	+	1.92	0.0013	0.0122
proteolysis (GO:0006508)	660	226	117.73	+	1.92	3.26e-16	1.65e-14
larval development (GO:0002164)	360	123	64.22	+	1.92	2.51e-09	6.6e-08
reproductive behavior (GO:0019098)	109	37	19.44	+	1.9	0.00112	0.0108
cell migration (GO:0016477)	112	38	19.98	+	1.9	0.00121	0.0115
positive regulation of catalytic activity (GO:0043085)	174	59	31.04	+	1.9	4.55e-05	0.000631
positive regulation of cellular component organization (GO:0051130)	180	61	32.11	+	1.9	3.98e-05	0.000558
RNA processing (GO:0006396)	505	171	90.08	+	1.9	2.95e-12	1.15e-10
cellular metabolic process (GO:0044237)	3676	1243	655.75	+	1.9	1.05e-99	1.09e-96
negative regulation of cell communication (GO:0010648)	154	52	27.47	+	1.89	0.000177	0.0021
negative regulation of signaling (GO:0023057)	154	52	27.47	+	1.89	0.000177	0.00209
negative regulation of nitrogen compound metabolic process (GO:0051172)	391	132	69.75	+	1.89	1.48e-09	4.19e-08
regulation of cellular response to stress (GO:0080135)	89	30	15.88	+	1.89	0.00434	0.0334
ribonucleotide biosynthetic process (GO:0009260)	104	35	18.55	+	1.89	0.00186	0.0169
positive regulation of metabolic process (GO:0009893)	636	214	113.45	+	1.89	7.68e-15	3.56e-13
monocarboxylic acid metabolic process (GO:0032787)	214	72	38.17	+	1.89	8.89e-06	0.000144
positive regulation of biological process (GO:0048518)	1250	420	222.98	+	1.88	1.37e-28	1.74e-26
post-embryonic development (GO:0009791)	393	132	70.11	+	1.88	1.62e-09	4.52e-08
nitrogen compound metabolic process (GO:0006807)	3620	1214	645.76	+	1.88	8.85e-95	6.87e-92
intracellular signal transduction (GO:0035556)	353	118	62.97	+	1.87	1.7e-08	4.05e-07
endocytosis (GO:0006897)	153	51	27.29	+	1.87	0.000245	0.00282
digestive system development (GO:0055123)	90	30	16.05	+	1.87	0.00458	0.0347
digestive tract development (GO:0048565)	90	30	16.05	+	1.87	0.00458	0.0347
organic cyclic compound biosynthetic process (GO:1901362)	376	125	67.07	+	1.86	7.19e-09	1.79e-07
organelle assembly (GO:0070925)	259	86	46.2	+	1.86	2.16e-06	4e-05
cellular lipid metabolic process (GO:0044255)	431	143	76.88	+	1.86	6.17e-10	1.82e-08
macromolecule metabolic process (GO:0043170)	3183	1056	567.8	+	1.86	3.37e-77	2.32e-74
carbohydrate derivative metabolic process (GO:1901135)	510	169	90.98	+	1.86	2.2e-11	7.9e-10
cell motility (GO:0048870)	121	40	21.58	+	1.85	0.00124	0.0117
negative regulation of response to stimulus (GO:0048585)	183	60	32.64	+	1.84	9.47e-05	0.00121
carboxylic acid biosynthetic process (GO:0046394)	116	38	20.69	+	1.84	0.0021	0.0186
actin cytoskeleton organization (GO:0030036)	171	56	30.5	+	1.84	0.000172	0.00205
regulation of signal transduction (GO:0009966)	333	109	59.4	+	1.83	1.35e-07	2.93e-06
cellular homeostasis (GO:0019725)	159	52	28.36	+	1.83	0.000313	0.00348
male sex differentiation (GO:0046661)	101	33	18.02	+	1.83	0.00355	0.0288
export from cell (GO:0140352)	98	32	17.48	+	1.83	0.00444	0.0338
primary metabolic process (GO:0044238)	4044	1319	721.39	+	1.83	3.72e-98	3.31e-95
organic acid biosynthetic process (GO:0016053)	117	38	20.87	+	1.82	0.00219	0.0193
positive regulation of cellular metabolic process (GO:0031325)	527	171	94.01	+	1.82	5.96e-11	1.99e-09
regulation of developmental process (GO:0050793)	544	176	97.04	+	1.81	3.94e-11	1.36e-09
positive regulation of molecular function (GO:0044093)	201	65	35.86	+	1.81	6.6e-05	0.000884
anatomical structure development (GO:0048856)	1639	530	292.37	+	1.81	7.83e-33	1.43e-30
regulation of phosphorylation (GO:0042325)	152	49	27.11	+	1.81	0.000509	0.00535
positive regulation of developmental process (GO:0051094)	270	87	48.16	+	1.81	4.68e-06	8.1e-05
organic substance metabolic process (GO:0071704)	4258	1371	759.57	+	1.8	7.61e-100	9.45e-97
metabolic process (GO:0008152)	4519	1454	806.13	+	1.8	5.64e-108	8.75e-105
regulation of cell motility (GO:2000145)	106	34	18.91	+	1.8	0.00425	0.0335
actin filament-based process (GO:0030029)	175	56	31.22	+	1.79	0.000285	0.00324
organonitrogen compound metabolic process (GO:1901564)	2727	869	486.46	+	1.79	1.54e-54	6.36e-52
regulation of catalytic activity (GO:0050790)	477	152	85.09	+	1.79	1.74e-09	4.8e-08
organic hydroxy compound metabolic process (GO:1901615)	113	36	20.16	+	1.79	0.00384	0.0307
positive regulation of signal transduction (GO:0009967)	107	34	19.09	+	1.78	0.00451	0.0342
response to nitrogen compound (GO:1901698)	130	41	23.19	+	1.77	0.00249	0.0215
response to organonitrogen compound (GO:0010243)	124	39	22.12	+	1.76	0.0029	0.0245
cellular component biogenesis (GO:0044085)	819	257	146.1	+	1.76	1.17e-14	5.32e-13
protein metabolic process (GO:0019538)	2188	686	390.31	+	1.76	8.85e-40	2.11e-37
negative regulation of transcription by RNA polymerase II (GO:0000122)	115	36	20.51	+	1.75	0.00427	0.0337
regulation of molecular function (GO:0065009)	534	167	95.26	+	1.75	8.3e-10	2.4e-08
developmental process (GO:0032502)	1811	564	323.06	+	1.75	2e-31	2.96e-29
carboxylic acid catabolic process (GO:0046395)	139	43	24.8	+	1.73	0.00244	0.0211
anatomical structure morphogenesis (GO:0009653)	570	176	101.68	+	1.73	6.91e-10	2.02e-08
positive regulation of RNA metabolic process (GO:0051254)	321	99	57.26	+	1.73	4.95e-06	8.46e-05
alpha-amino acid metabolic process (GO:1901605)	130	40	23.19	+	1.72	0.00357	0.0289
organic acid catabolic process (GO:0016054)	140	43	24.97	+	1.72	0.00256	0.022
positive regulation of multicellular organismal process (GO:0051240)	264	81	47.09	+	1.72	3.92e-05	0.000551
response to organic substance (GO:0010033)	396	121	70.64	+	1.71	5.82e-07	1.16e-05
positive regulation of nucleobase-containing compound metabolic process (GO:0045935)	338	103	60.29	+	1.71	4.45e-06	7.76e-05
negative regulation of protein metabolic process (GO:0051248)	197	60	35.14	+	1.71	0.000442	0.00473
regulation of phosphate metabolic process (GO:0019220)	181	55	32.29	+	1.7	0.000936	0.00925
regulation of phosphorus metabolic process (GO:0051174)	181	55	32.29	+	1.7	0.000936	0.00924
carbohydrate metabolic process (GO:0005975)	271	82	48.34	+	1.7	4.94e-05	0.000676
cellular carbohydrate metabolic process (GO:0044262)	119	36	21.23	+	1.7	0.00683	0.049
regulation of metabolic process (GO:0019222)	1910	577	340.72	+	1.69	2e-29	2.64e-27
regulation of macromolecule metabolic process (GO:0060255)	1801	544	321.27	+	1.69	1.32e-27	1.46e-25
macromolecule modification (GO:0043412)	1500	453	267.58	+	1.69	8.6e-23	7.22e-21
regulation of gene expression (GO:0010468)	1477	446	263.48	+	1.69	2.23e-22	1.82e-20
protein modification process (GO:0036211)	1375	415	245.28	+	1.69	7.97e-21	5.5e-19
tissue development (GO:0009888)	169	51	30.15	+	1.69	0.00168	0.0154
cellular response to organic substance (GO:0071310)	322	97	57.44	+	1.69	1.3e-05	0.000205
regulation of transport (GO:0051049)	273	82	48.7	+	1.68	6.9e-05	0.000909
regulation of transferase activity (GO:0051338)	127	38	22.65	+	1.68	0.00635	0.0457
regulation of signaling (GO:0023051)	415	124	74.03	+	1.67	1.02e-06	1.98e-05
response to stress (GO:0006950)	1070	319	190.87	+	1.67	2.29e-15	1.08e-13
regulation of cell communication (GO:0010646)	416	124	74.21	+	1.67	1.37e-06	2.63e-05
regulation of proteolysis (GO:0030162)	188	56	33.54	+	1.67	0.00116	0.0111
lipid metabolic process (GO:0006629)	541	161	96.51	+	1.67	3.05e-08	7.19e-07
carbohydrate derivative biosynthetic process (GO:1901137)	353	105	62.97	+	1.67	9.1e-06	0.000147
positive regulation of cellular biosynthetic process (GO:0031328)	323	96	57.62	+	1.67	2.42e-05	0.000359
positive regulation of biosynthetic process (GO:0009891)	323	96	57.62	+	1.67	2.42e-05	0.000358
cell differentiation (GO:0030154)	839	246	149.67	+	1.64	1.85e-11	6.75e-10
cell fate commitment (GO:0045165)	191	56	34.07	+	1.64	0.00168	0.0153
cellular developmental process (GO:0048869)	843	247	150.38	+	1.64	2.03e-11	7.37e-10
positive regulation of macromolecule biosynthetic process (GO:0010557)	314	92	56.01	+	1.64	4.78e-05	0.00066
phosphorus metabolic process (GO:0006793)	1151	333	205.32	+	1.62	1.25e-14	5.62e-13
phosphate-containing compound metabolic process (GO:0006796)	1136	327	202.65	+	1.61	4.78e-14	2.06e-12
regulation of multicellular organismal process (GO:0051239)	526	151	93.83	+	1.61	4.98e-07	1.01e-05
regulation of primary metabolic process (GO:0080090)	1596	457	284.7	+	1.61	2.76e-19	1.7e-17
regulation of cellular metabolic process (GO:0031323)	1520	432	271.15	+	1.59	9.07e-18	4.98e-16
regulation of nitrogen compound metabolic process (GO:0051171)	1575	446	280.96	+	1.59	4.03e-18	2.29e-16
system development (GO:0048731)	545	154	97.22	+	1.58	9.62e-07	1.89e-05
localization (GO:0051179)	2140	598	381.75	+	1.57	2.43e-23	2.13e-21
cellular process (GO:0009987)	7617	2127	1358.76	+	1.57	6.47e-127	4.02e-123
positive regulation of RNA biosynthetic process (GO:1902680)	284	79	50.66	+	1.56	0.000662	0.00678
positive regulation of DNA-templated transcription (GO:0045893)	284	79	50.66	+	1.56	0.000662	0.00677
positive regulation of nucleic acid-templated transcription (GO:1903508)	284	79	50.66	+	1.56	0.000662	0.00675
regulation of response to stimulus (GO:0048583)	505	140	90.08	+	1.55	7.57e-06	0.000124
homeostatic process (GO:0042592)	235	65	41.92	+	1.55	0.00258	0.0222
regulation of locomotion (GO:0040012)	290	80	51.73	+	1.55	0.000748	0.00756
establishment of localization (GO:0051234)	1930	522	344.28	+	1.52	7.19e-18	4.03e-16
regulation of cellular biosynthetic process (GO:0031326)	1174	317	209.42	+	1.51	6.92e-11	2.28e-09
regulation of biosynthetic process (GO:0009889)	1179	318	210.32	+	1.51	7.48e-11	2.42e-09
regulation of macromolecule biosynthetic process (GO:0010556)	1159	312	206.75	+	1.51	1.43e-10	4.43e-09
peptidyl-amino acid modification (GO:0018193)	453	121	80.81	+	1.5	0.00012	0.0015
ncRNA processing (GO:0034470)	274	73	48.88	+	1.49	0.00314	0.0264
multicellular organismal process (GO:0032501)	2299	612	410.11	+	1.49	9e-20	5.7e-18
phosphorylation (GO:0016310)	582	151	103.82	+	1.45	5.33e-05	0.000723
regulation of nucleobase-containing compound metabolic process (GO:0019219)	1182	305	210.85	+	1.45	9.59e-09	2.34e-07
cellular response to chemical stimulus (GO:0070887)	478	123	85.27	+	1.44	0.000419	0.00452
transport (GO:0006810)	1862	479	332.15	+	1.44	3.15e-13	1.3e-11
biological_process (GO:0008150)	9839	2514	1755.14	+	1.43	1.6e-126	4.96e-123
regulation of RNA metabolic process (GO:0051252)	1132	286	201.93	+	1.42	1.51e-07	3.26e-06
biological regulation (GO:0065007)	4620	1148	824.14	+	1.39	8.25e-30	1.11e-27
regulation of biological process (GO:0050789)	4269	1045	761.53	+	1.37	1.65e-24	1.51e-22
regulation of transcription by RNA polymerase II (GO:0006357)	719	175	128.26	+	1.36	0.000244	0.00282
regulation of RNA biosynthetic process (GO:2001141)	1034	247	184.45	+	1.34	3.54e-05	0.000499
regulation of DNA-templated transcription (GO:0006355)	1032	246	184.09	+	1.34	4.14e-05	0.000579
regulation of nucleic acid-templated transcription (GO:1903506)	1033	246	184.27	+	1.33	4.91e-05	0.000673
regulation of cellular process (GO:0050794)	3767	892	671.98	+	1.33	8.01e-17	4.15e-15
regulation of biological quality (GO:0065008)	738	172	131.65	+	1.31	0.00182	0.0166
signal transduction (GO:0007165)	1832	272	326.8	-	0.83	0.00272	0.0233
Unclassified (UNCLASSIFIED)	9972	1020	1778.86	-	0.57	1.6e-126	3.31e-123
potassium ion transport (GO:0006813)	111	7	19.8	-	0.35	0.0029	0.0245
chemosensory behavior (GO:0007635)	229	13	40.85	-	0.32	3.19e-06	5.76e-05
system process (GO:0003008)	605	30	107.92	-	0.28	5.22e-17	2.75e-15
detection of stimulus (GO:0051606)	228	8	40.67	-	0.2	7.44e-09	1.84e-07
olfactory behavior (GO:0042048)	194	6	34.61	-	0.17	2.65e-08	6.27e-07
G protein-coupled receptor signaling pathway (GO:0007186)	706	20	125.94	-	0.16	5.62e-29	7.27e-27
nervous system process (GO:0050877)	545	14	97.22	-	0.14	1.46e-23	1.3e-21
regulation of membrane potential (GO:0042391)	169	3	30.15	-	0.1	5.37e-09	1.37e-07
sensory perception (GO:0007600)	397	6	70.82	-	0.08	4.14e-21	2.99e-19
detection of stimulus involved in sensory perception (GO:0050906)	202	3	36.03	-	0.08	2.81e-11	9.96e-10
neuropeptide signaling pathway (GO:0007218)	139	2	24.8	-	0.08	4.66e-08	1.06e-06
sensory perception of chemical stimulus (GO:0007606)	370	4	66	-	0.06	1.9e-21	1.44e-19
detection of chemical stimulus involved in sensory perception of smell (GO:0050911)	181	1	32.29	-	0.03	4.82e-12	1.81e-10
detection of chemical stimulus involved in sensory perception (GO:0050907)	184	1	32.82	-	0.03	3.17e-12	1.22e-10
detection of chemical stimulus (GO:0009593)	187	1	33.36	-	0.03	2.09e-12	8.23e-11
sensory perception of smell (GO:0007608)	189	1	33.71	-	0.03	1.36e-12	5.38e-11
regulation of postsynaptic membrane potential (GO:0060078)	34	0	6.07	-	< 0.01	0.00675	0.0485
stabilization of membrane potential (GO:0030322)	48	0	8.56	-	< 0.01	0.000798	0.00799

## Sheet: Upregulated in ulp-2(tv380)
Analysis Type:	PANTHER Overrepresentation Test (Released 20221013)
Annotation Version and Release Date:	GO Ontology database DOI: 10.5281/zenodo.6799722 Released 2022-07-01
Analyzed List:	upload_1 (Caenorhabditis elegans)
Reference List:	Caenorhabditis elegans (all genes in database)
Test Type:	FISHER
Correction:	FDR
GO biological process complete	Caenorhabditis elegans - REFLIST (19811)	upload_1 (3605)	upload_1 (expected)	upload_1 (over/under)	upload_1 (fold Enrichment)	upload_1 (raw P-value)	upload_1 (FDR)
ventral cord development (GO:0007419)	10	9	1.82	+	4.95	0.00102	0.0393
cuticle development involved in collagen and cuticulin-based cuticle molting cycle (GO:0042338)	27	18	4.91	+	3.66	5.82e-05	0.00358
defense response to Gram-positive bacterium (GO:0050830)	23	15	4.19	+	3.58	0.000283	0.0135
integrated stress response signaling (GO:0140467)	23	14	4.19	+	3.35	0.000743	0.0312
PERK-mediated unfolded protein response (GO:0036499)	23	14	4.19	+	3.35	0.000743	0.031
positive regulation of neurogenesis (GO:0050769)	24	14	4.37	+	3.21	0.00101	0.0393
cell-cell adhesion via plasma-membrane adhesion molecules (GO:0098742)	25	14	4.55	+	3.08	0.00136	0.0476
collagen and cuticulin-based cuticle development (GO:0040002)	43	23	7.82	+	2.94	9.25e-05	0.00532
sensory organ development (GO:0007423)	36	19	6.55	+	2.9	0.000457	0.0209
immune response (GO:0006955)	292	152	53.14	+	2.86	4.36e-23	9.02e-20
innate immune response (GO:0045087)	286	148	52.04	+	2.84	2.38e-22	1.64e-19
immune system process (GO:0002376)	298	153	54.23	+	2.82	6.39e-23	7.94e-20
positive regulation of neuron projection development (GO:0010976)	41	21	7.46	+	2.81	0.000275	0.0134
non-motile cilium assembly (GO:1905515)	36	18	6.55	+	2.75	0.000941	0.037
defense response (GO:0006952)	331	165	60.23	+	2.74	1.73e-23	5.37e-20
defense response to other organism (GO:0098542)	326	162	59.32	+	2.73	5.69e-23	8.84e-20
response to external biotic stimulus (GO:0043207)	328	162	59.69	+	2.71	7.83e-23	8.11e-20
response to other organism (GO:0051707)	328	162	59.69	+	2.71	7.83e-23	6.95e-20
response to biotic stimulus (GO:0009607)	328	162	59.69	+	2.71	7.83e-23	6.08e-20
cuticle development (GO:0042335)	51	25	9.28	+	2.69	0.000156	0.00829
positive regulation of nervous system development (GO:0051962)	39	19	7.1	+	2.68	0.00082	0.0333
positive regulation of cell projection organization (GO:0031346)	56	27	10.19	+	2.65	9.01e-05	0.00523
defense response to bacterium (GO:0042742)	69	33	12.56	+	2.63	2.16e-05	0.00153
biological process involved in interspecies interaction between organisms (GO:0044419)	352	166	64.05	+	2.59	8.65e-22	5.37e-19
response to bacterium (GO:0009617)	70	33	12.74	+	2.59	2.43e-05	0.00168
molting cycle, collagen and cuticulin-based cuticle (GO:0018996)	103	47	18.74	+	2.51	1.02e-06	0.000104
molting cycle (GO:0042303)	108	49	19.65	+	2.49	5.85e-07	6.73e-05
male anatomical structure morphogenesis (GO:0090598)	91	40	16.56	+	2.42	1.37e-05	0.00105
nematode male tail tip morphogenesis (GO:0045138)	71	31	12.92	+	2.4	0.000145	0.00778
regulation of neurogenesis (GO:0050767)	53	23	9.64	+	2.38	0.00112	0.0416
cell adhesion (GO:0007155)	97	42	17.65	+	2.38	8.95e-06	0.000741
cell-cell adhesion (GO:0098609)	61	26	11.1	+	2.34	0.000529	0.0233
regulation of nervous system development (GO:0051960)	67	28	12.19	+	2.3	0.000491	0.0218
axon development (GO:0061564)	151	61	27.48	+	2.22	7.04e-07	7.54e-05
neuron projection development (GO:0031175)	181	73	32.94	+	2.22	5.84e-08	7.71e-06
response to external stimulus (GO:0009605)	637	256	115.91	+	2.21	7.95e-25	4.94e-21
neuron differentiation (GO:0030182)	241	96	43.85	+	2.19	6.78e-10	1.56e-07
response to metal ion (GO:0010038)	73	29	13.28	+	2.18	0.00079	0.0325
male sex differentiation (GO:0046661)	101	40	18.38	+	2.18	8.61e-05	0.00514
neuron development (GO:0048666)	205	81	37.3	+	2.17	2.06e-08	3.05e-06
cell morphogenesis involved in neuron differentiation (GO:0048667)	140	55	25.48	+	2.16	5.19e-06	0.000448
generation of neurons (GO:0048699)	266	104	48.4	+	2.15	3.65e-10	9.46e-08
neurogenesis (GO:0022008)	269	105	48.95	+	2.15	2.91e-10	8.21e-08
plasma membrane bounded cell projection organization (GO:0120036)	268	104	48.77	+	2.13	4.36e-10	1.08e-07
axonogenesis (GO:0007409)	134	52	24.38	+	2.13	1.35e-05	0.00105
neuron projection guidance (GO:0097485)	116	45	21.11	+	2.13	4.07e-05	0.00255
axon guidance (GO:0007411)	115	44	20.93	+	2.1	8.96e-05	0.00525
cell projection organization (GO:0030030)	278	106	50.59	+	2.1	7.86e-10	1.68e-07
regulation of response to external stimulus (GO:0032101)	126	48	22.93	+	2.09	3.25e-05	0.0021
cell morphogenesis involved in differentiation (GO:0000904)	150	57	27.3	+	2.09	6.67e-06	0.00056
plasma membrane bounded cell projection assembly (GO:0120031)	79	30	14.38	+	2.09	0.00119	0.0436
neuron projection morphogenesis (GO:0048812)	151	57	27.48	+	2.07	1.06e-05	0.000867
plasma membrane bounded cell projection morphogenesis (GO:0120039)	151	57	27.48	+	2.07	1.06e-05	0.000856
cilium organization (GO:0044782)	80	30	14.56	+	2.06	0.00129	0.046
nervous system development (GO:0007399)	340	126	61.87	+	2.04	7.95e-11	2.47e-08
cell projection morphogenesis (GO:0048858)	157	58	28.57	+	2.03	1.5e-05	0.00112
cell part morphogenesis (GO:0032990)	161	58	29.3	+	1.98	1.96e-05	0.0014
cell morphogenesis (GO:0000902)	176	63	32.03	+	1.97	1.21e-05	0.000954
regulation of plasma membrane bounded cell projection organization (GO:0120035)	116	40	21.11	+	1.89	0.000786	0.0325
response to inorganic substance (GO:0010035)	114	39	20.74	+	1.88	0.00105	0.0398
chemotaxis (GO:0006935)	177	60	32.21	+	1.86	6.2e-05	0.00377
regulation of cell projection organization (GO:0031344)	122	41	22.2	+	1.85	0.00103	0.0396
cellular component morphogenesis (GO:0032989)	201	67	36.58	+	1.83	3.83e-05	0.00243
regulation of cell differentiation (GO:0045595)	168	55	30.57	+	1.8	0.000351	0.0162
taxis (GO:0042330)	186	60	33.85	+	1.77	0.000241	0.012
system development (GO:0048731)	545	164	99.17	+	1.65	4.38e-08	5.91e-06
locomotion (GO:0040011)	285	84	51.86	+	1.62	0.000192	0.00971
positive regulation of multicellular organismal process (GO:0051240)	264	77	48.04	+	1.6	0.000473	0.0213
anatomical structure morphogenesis (GO:0009653)	570	163	103.72	+	1.57	6.97e-07	7.6e-05
response to stress (GO:0006950)	1070	284	194.71	+	1.46	1.7e-08	2.64e-06
regulation of multicellular organismal process (GO:0051239)	526	138	95.72	+	1.44	0.000163	0.00856
cell differentiation (GO:0030154)	839	209	152.67	+	1.37	5.42e-05	0.00337
regulation of transcription by RNA polymerase II (GO:0006357)	719	179	130.84	+	1.37	0.000191	0.00975
cellular developmental process (GO:0048869)	843	209	153.4	+	1.36	6.76e-05	0.00408
anatomical structure development (GO:0048856)	1639	399	298.25	+	1.34	1.1e-07	1.39e-05
regulation of DNA-templated transcription (GO:0006355)	1032	247	187.79	+	1.32	0.000108	0.00618
regulation of nucleic acid-templated transcription (GO:1903506)	1033	247	187.97	+	1.31	0.000109	0.00612
regulation of RNA biosynthetic process (GO:2001141)	1034	247	188.16	+	1.31	0.000111	0.00614
developmental process (GO:0032502)	1811	431	329.55	+	1.31	2.67e-07	3.31e-05
response to chemical (GO:0042221)	1002	231	182.33	+	1.27	0.00117	0.0431
multicellular organism development (GO:0007275)	1281	294	233.1	+	1.26	0.000296	0.014
response to stimulus (GO:0050896)	2855	652	519.52	+	1.25	2.65e-08	3.83e-06
regulation of RNA metabolic process (GO:0051252)	1132	257	205.99	+	1.25	0.00127	0.0453
organonitrogen compound metabolic process (GO:1901564)	2727	416	496.23	-	0.84	0.000272	0.0133
metabolic process (GO:0008152)	4519	688	822.32	-	0.84	5.44e-07	6.38e-05
organic substance metabolic process (GO:0071704)	4258	646	774.83	-	0.83	9.67e-07	0.0001
protein metabolic process (GO:0019538)	2188	324	398.15	-	0.81	0.000201	0.0101
primary metabolic process (GO:0044238)	4044	594	735.89	-	0.81	3.29e-08	4.65e-06
nitrogen compound metabolic process (GO:0006807)	3620	520	658.73	-	0.79	1.37e-08	2.19e-06
cellular metabolic process (GO:0044237)	3676	519	668.92	-	0.78	1.07e-09	2.08e-07
macromolecule metabolic process (GO:0043170)	3183	439	579.21	-	0.76	1.3e-09	2.45e-07
organic cyclic compound metabolic process (GO:1901360)	1403	163	255.3	-	0.64	3.89e-09	6.91e-07
macromolecule catabolic process (GO:0009057)	457	53	83.16	-	0.64	0.00122	0.0442
cellular nitrogen compound metabolic process (GO:0034641)	1720	197	312.99	-	0.63	1.4e-11	4.82e-09
embryo development (GO:0009790)	517	59	94.08	-	0.63	0.000349	0.0162
biosynthetic process (GO:0009058)	1209	137	220	-	0.62	1.22e-08	1.99e-06
RNA metabolic process (GO:0016070)	763	86	138.84	-	0.62	6.3e-06	0.000536
cellular biosynthetic process (GO:0044249)	1149	129	209.08	-	0.62	1.72e-08	2.6e-06
organic substance biosynthetic process (GO:1901576)	1180	132	214.72	-	0.61	8.15e-09	1.37e-06
cellular aromatic compound metabolic process (GO:0006725)	1354	150	246.39	-	0.61	2.97e-10	8.03e-08
heterocycle metabolic process (GO:0046483)	1350	149	245.66	-	0.61	2.23e-10	6.58e-08
organonitrogen compound biosynthetic process (GO:1901566)	792	87	144.12	-	0.6	1.41e-06	0.000137
system process (GO:0003008)	605	66	110.09	-	0.6	2.74e-05	0.00183
heterocycle biosynthetic process (GO:0018130)	346	37	62.96	-	0.59	0.00126	0.0454
protein-containing complex organization (GO:0043933)	399	42	72.61	-	0.58	0.000312	0.0146
nucleobase-containing compound metabolic process (GO:0006139)	1297	136	236.01	-	0.58	1.88e-11	6.15e-09
aromatic compound biosynthetic process (GO:0019438)	339	35	61.69	-	0.57	0.000666	0.0282
peptide metabolic process (GO:0006518)	381	39	69.33	-	0.56	0.000282	0.0136
nucleic acid metabolic process (GO:0090304)	1031	105	187.61	-	0.56	4.93e-10	1.18e-07
gene expression (GO:0010467)	1002	102	182.33	-	0.56	8.56e-10	1.71e-07
nervous system process (GO:0050877)	545	51	99.17	-	0.51	6.71e-07	7.58e-05
modification-dependent protein catabolic process (GO:0019941)	246	23	44.76	-	0.51	0.00117	0.043
nucleotide metabolic process (GO:0009117)	228	21	41.49	-	0.51	0.00141	0.0493
nucleobase-containing compound biosynthetic process (GO:0034654)	305	28	55.5	-	0.5	0.000169	0.00883
ubiquitin-dependent protein catabolic process (GO:0006511)	240	22	43.67	-	0.5	0.00101	0.0394
cellular macromolecule catabolic process (GO:0044265)	372	34	67.69	-	0.5	2.88e-05	0.00188
nucleoside phosphate metabolic process (GO:0006753)	231	21	42.03	-	0.5	0.0011	0.0418
modification-dependent macromolecule catabolic process (GO:0043632)	253	23	46.04	-	0.5	0.00056	0.0245
cellular macromolecule biosynthetic process (GO:0034645)	540	49	98.26	-	0.5	3.08e-07	3.75e-05
cellular macromolecule metabolic process (GO:0044260)	1290	115	234.74	-	0.49	1.17e-16	6.63e-14
cell cycle (GO:0007049)	517	46	94.08	-	0.49	3.14e-07	3.75e-05
regulation of cell cycle (GO:0051726)	248	22	45.13	-	0.49	0.000476	0.0213
cellular nitrogen compound biosynthetic process (GO:0044271)	639	56	116.28	-	0.48	6.58e-09	1.14e-06
macromolecule biosynthetic process (GO:0009059)	693	60	126.1	-	0.48	7.83e-10	1.74e-07
cell division (GO:0051301)	225	19	40.94	-	0.46	0.000472	0.0214
intracellular protein transport (GO:0006886)	257	21	46.77	-	0.45	0.000109	0.00613
cell cycle process (GO:0022402)	397	32	72.24	-	0.44	9.56e-07	0.000101
gamete generation (GO:0007276)	252	20	45.86	-	0.44	8.94e-05	0.00529
mitotic cell cycle (GO:0000278)	291	23	52.95	-	0.43	1.88e-05	0.00138
chemosensory behavior (GO:0007635)	229	18	41.67	-	0.43	0.000175	0.00907
cellular process involved in reproduction in multicellular organism (GO:0022412)	207	16	37.67	-	0.42	0.000258	0.0127
multicellular organismal reproductive process (GO:0048609)	272	21	49.5	-	0.42	2.81e-05	0.00186
RNA splicing (GO:0008380)	158	12	28.75	-	0.42	0.00131	0.0463
sexual reproduction (GO:0019953)	277	21	50.41	-	0.42	1.6e-05	0.00118
embryo development ending in birth or egg hatching (GO:0009792)	303	22	55.14	-	0.4	2.8e-06	0.00026
mRNA metabolic process (GO:0016071)	293	21	53.32	-	0.39	4e-06	0.000355
DNA metabolic process (GO:0006259)	289	20	52.59	-	0.38	2.26e-06	0.000212
germ cell development (GO:0007281)	174	12	31.66	-	0.38	0.000311	0.0147
generation of precursor metabolites and energy (GO:0006091)	146	10	26.57	-	0.38	0.0011	0.0416
amide biosynthetic process (GO:0043604)	309	21	56.23	-	0.37	6.78e-07	7.52e-05
nuclear division (GO:0000280)	183	12	33.3	-	0.36	0.000129	0.00701
mRNA processing (GO:0006397)	220	14	40.03	-	0.35	1.5e-05	0.00114
regulation of cellular amide metabolic process (GO:0034248)	126	8	22.93	-	0.35	0.00111	0.0417
regulation of cellular macromolecule biosynthetic process (GO:2000112)	129	8	23.47	-	0.34	0.000814	0.0333
organelle fission (GO:0048285)	194	12	35.3	-	0.34	3.76e-05	0.00241
establishment of protein localization to organelle (GO:0072594)	131	8	23.84	-	0.34	0.000835	0.0337
mRNA splicing, via spliceosome (GO:0000398)	131	8	23.84	-	0.34	0.000835	0.0335
RNA splicing, via transesterification reactions with bulged adenosine as nucleophile (GO:0000377)	131	8	23.84	-	0.34	0.000835	0.0332
RNA splicing, via transesterification reactions (GO:0000375)	131	8	23.84	-	0.34	0.000835	0.033
mitotic cell cycle process (GO:1903047)	249	15	45.31	-	0.33	1.24e-06	0.000122
meiotic cell cycle process (GO:1903046)	154	9	28.02	-	0.32	0.000176	0.00901
chromosome organization (GO:0051276)	189	11	34.39	-	0.32	1.92e-05	0.00139
cellular response to DNA damage stimulus (GO:0006974)	229	13	41.67	-	0.31	1.6e-06	0.000153
regulation of translation (GO:0006417)	124	7	22.56	-	0.31	0.000584	0.0252
translation (GO:0006412)	265	14	48.22	-	0.29	9.44e-08	1.22e-05
DNA repair (GO:0006281)	192	10	34.94	-	0.29	4.99e-06	0.000437
Golgi vesicle transport (GO:0048193)	116	6	21.11	-	0.28	0.000569	0.0247
peptide biosynthetic process (GO:0043043)	271	14	49.31	-	0.28	3.36e-08	4.64e-06
olfactory behavior (GO:0042048)	194	10	35.3	-	0.28	3.57e-06	0.000321
meiotic cell cycle (GO:0051321)	215	11	39.12	-	0.28	1.03e-06	0.000103
nuclear chromosome segregation (GO:0098813)	138	7	25.11	-	0.28	0.000112	0.00618
chromosome segregation (GO:0007059)	167	8	30.39	-	0.26	1.18e-05	0.00094
sensory perception (GO:0007600)	397	19	72.24	-	0.26	3.2e-12	1.24e-09
female gamete generation (GO:0007292)	145	5	26.39	-	0.19	3.55e-06	0.000324
oogenesis (GO:0048477)	118	4	21.47	-	0.19	2.48e-05	0.00169
detection of stimulus (GO:0051606)	228	7	41.49	-	0.17	8.37e-10	1.73e-07
double-strand break repair (GO:0006302)	74	2	13.47	-	0.15	0.000632	0.0271
sensory perception of chemical stimulus (GO:0007606)	370	10	67.33	-	0.15	1.93e-16	1e-13
axis specification (GO:0009798)	75	2	13.65	-	0.15	0.000663	0.0282
detection of stimulus involved in sensory perception (GO:0050906)	202	5	36.76	-	0.14	1.33e-09	2.42e-07
sister chromatid segregation (GO:0000819)	84	1	15.29	-	0.07	2.59e-05	0.00175
sensory perception of smell (GO:0007608)	189	2	34.39	-	0.06	1.22e-11	4.47e-09
detection of chemical stimulus (GO:0009593)	187	1	34.03	-	0.03	1.3e-12	5.4e-10
mitotic sister chromatid segregation (GO:0000070)	66	0	12.01	-	< 0.01	2.31e-05	0.00161
mitochondrial translation (GO:0032543)	45	0	8.19	-	< 0.01	0.00125	0.0451
mitochondrial gene expression (GO:0140053)	56	0	10.19	-	< 0.01	0.00013	0.00704
detection of chemical stimulus involved in sensory perception of smell (GO:0050911)	181	0	32.94	-	< 0.01	1.36e-13	6.01e-11
detection of chemical stimulus involved in sensory perception (GO:0050907)	184	0	33.48	-	< 0.01	9.19e-14	4.39e-11
