# Supplementary material for: SUMO-mediated regulation of H3K4me3 reader SET-26 controls germline development in C. elegans
Source: PLoS Biol. 2025 Jan 6;23(1):e3002980. doi: 10.1371/journal.pbio.3002980 (PMC11703099; doi:10.1371/journal.pbio.3002980)
Supplement: S3 Table — (XLSX) [file pbio.3002980.s013.xlsx]

## Sheet: Sheet1
Control pairs Y2H
Number	DB clone	AD clone	-Leu -Trp -His	-Leu -Trp -His + 2 mM 3AT	-Leu -Trp -Ade	-Leu -His +Cycloheximide
1	pPC97 -Cyclo (empty vector)	pPC86 (empty vector)	0	0	0	0
2	dpm-1	fars-1	2	1	0	3
3	mbk-1	Y79H2A.3a (aa468 – 710)	3	2	0	0
4	pas-6	pas-7	3	3	0	0
5	rfc-3	eif-3.D	3	3	1	3
6	Fos HLH domain	Jun HLH domain	3	3	2	3
7	DP1	E2F1 (aa157-436)	3	3	3	3
	0 is defined as no growth, 1 as weak growth, 2 as medium growth, and 3 as strong growth (equal to no selection condition).
