# Supplementary material for: SUMO-mediated regulation of H3K4me3 reader SET-26 controls germline development in C. elegans
Source: PLoS Biol. 2025 Jan 6;23(1):e3002980. doi: 10.1371/journal.pbio.3002980 (PMC11703099; doi:10.1371/journal.pbio.3002980)
Supplement: S4 Table — Samples labeled with L are control L4440. Samples labeled with U are ulp-2(RNAi). N2 is the WT strain, SET-26 is the SET-26::GFP strain. The samples that contain SET-26 (3 biological samples with L4440 and 3 biological samples with ulp-2(RNAi)) include the protein intensities identified normalized to the quantity of SET-26 in the sample (“Nor”). The mass spectrometry data was analyzed using the MaxQuant software as described in the methods. Statistical analysis of the identification and quantization results was done using the Perseus software. S6B Fig. (XLSX) [file pbio.3002980.s014.xlsx]

## Sheet: 75605proteinGroups perseus
Protein IDs	Majority protein IDs	Protein names	Gene names	Student's T-test p-value Nor log 2 Intensity SET-26_L_Nor log 2 Intensity SET-26_U	Student's T-test q-value Nor log 2 Intensity SET-26_L_Nor log 2 Intensity SET-26_U	Student's T-test Difference (log 2 Fold Change) Nor log 2 Intensity SET-26_L_Nor log 2 Intensity SET-26_U	Student's T-test Test statistic Nor log 2 Intensity SET-26_L_Nor log 2 Intensity SET-26_U	log 2 Intensity N2 L1	log 2 Intensity N2 L2	log 2 Intensity N2 L3	log 2 Intensity SET-26 L1	log 2 Intensity SET-26 L2	log 2 Intensity SET-26 L3	log 2 Intensity SET-26 U1	log 2 Intensity SET-26 U2	log 2 Intensity SET-26 U3	Nor log 2 Intensity SET-26 L1	Nor log 2 Intensity SET-26 L2	Nor log 2 Intensity SET-26 L3	Nor log 2 Intensity SET-26 U1	Nor log 2 Intensity SET-26 U2	Nor log 2 Intensity SET-26 U3	Razor + unique peptides	Unique peptides	Sequence coverage [%]	Mol. weight [kDa]	Q-value	Score	Intensity	MS/MS count	Razor + unique peptides N2 L1	Razor + unique peptides N2 L2	Razor + unique peptides N2 L3	Razor + unique peptides SET-26 L1	Razor + unique peptides SET-26 L2	Razor + unique peptides SET-26 L3	Razor + unique peptides SET-26 U1	Razor + unique peptides SET-26 U2	Razor + unique peptides SET-26 U3	iBAQ N2 L1	iBAQ N2 L2	iBAQ N2 L3	iBAQ SET-26 L1	iBAQ SET-26 L2	iBAQ SET-26 L3	iBAQ SET-26 U1	iBAQ SET-26 U2	iBAQ SET-26 U3	Student's T-test p-value log 2 Intensity SET-26_L_log 2 Intensity N2
Q9U263;O44498;Q95XE2	Q9U263;O44498	Histone-lysine N-methyltransferase set-26	set-26	1	1	0	0	20	20	20	27.6278	27.2243	26.7796	27.6557	28.8041	29.0769	27.6278	27.6278	27.6278	27.6278	27.6278	27.6278	19	19	12.9	181.66	0	118.44	1725800000	60	1	0	0	6	4	3	8	11	14	0	0	0	3050000	2106200	1694200	2624900	5894500	6459300	7.93237e-06
Q9XTQ6	Q9XTQ6	Tyramine beta-hydroxylase	tbh-1	4.34139e-07	0	6.16851	20.4788	20	20	20	26.0971	25.6367	25.52	20	20	20	26.0971	26.0402	26.3683	20	20	20	4	4	8.7	74.962	0	63.62	172060000	9	0	0	0	3	3	2	0	0	0	0	0	0	1210900	655710	583440	0	0	0	5.24786e-06
G5EEZ4	G5EEZ4	WD repeat-containing protein 55	3E324	6.46211e-05	0.129667	4.73409	10.0151	20	20	20	25.0677	23.7901	24.0926	20	20	20	25.0677	24.1936	24.9409	20	20	20	3	3	9.4	43.219	0	5.9358	67563000	8	0	0	1	2	1	1	2	0	1	0	0	0	1598500	659380	813180	0	0	0	0.000361973
Q9BL48	Q9BL48	Protein-histidine N-methyltransferase	set-27	7.35185e-05	0.102182	5.79035	10.6323	20	20	20	25.1468	25.9223	25.0502	20	20	20	25.1468	26.3258	25.8985	20	20	20	4	4	8.8	56.345	0	3.8126	135480000	5	0	1	0	1	2	1	0	1	0	0	0	0	1769000	3028100	1654400	0	0	0	4.1051e-05
G5EDM5	G5EDM5	Uncharacterized protein	CELE_F36A2.3	9.27822e-05	0.105	4.91204	9.63023	20	20	20	24.3389	24.59	24.5554	20	20	20	24.3389	24.9935	25.4037	20	20	20	1	1	3.2	40.461	0	2.6965	71129000	3	0	0	0	1	1	1	0	0	0	0	0	0	1061000	1262700	1232800	0	0	0	5.59061e-07
Q93459	Q93459	Cytosolic Fe-S cluster assembly factor NUBP1 homolog	nubp-1	0.000135384	0.084381	5.02913	9.15406	20	20	20	24.7229	24.2348	24.8779	20	20	20	24.7229	24.6383	25.7262	20	20	20	2	2	9.3	33.037	0	21.508	78265000	4	0	0	0	1	1	1	0	0	0	0	0	0	2130000	1518700	2371700	0	0	0	1.84759e-05
Q9N5F6	Q9N5F6	Uncharacterized protein	CELE_R193.2	0.000147625	0.08096	4.61602	8.74544	20	20	20	24.0486	24.2118	24.3359	20	20	20	24.0486	24.6153	25.1842	20	20	20	3	3	2.1	206.87	0	5.0065	57957000	5	0	0	0	1	2	2	0	0	0	0	0	0	347040	388600	423510	0	0	0	9.22567e-07
Q18090	Q18090	Mitochondrial import receptor subunit TOM40 homolog	tomm-40	0.000209637	0.104235	7.03298	9.42615	20	20	20	26.4325	26.1396	27.2751	20	20	20	26.4325	26.5431	28.1233	20	20	20	3	3	15.3	32.385	0	5.9058	326910000	7	0	0	0	3	1	2	0	0	0	0	0	0	4788700	6160500	8181700	0	0	0	4.12944e-05
P50432	P50432	Serine hydroxymethyltransferase	mel-32	0.00024633	0.0778462	5.97341	8.74161	20	22.9198	20	25.4322	25.1469	26.0894	20	20	20	25.4322	25.5504	26.9377	20	20	20	5	5	11.6	55.764	0	20.449	161760000	10	1	1	0	2	1	4	1	0	0	0	255960	0	299770	1198400	2303200	0	0	0	0.0106058
P34460	P34460	Probable elongation factor 1-beta/1-delta 1	eef-1B.1	0.000399931	0.101143	4.01771	7.07271	20	26.4163	28.2227	29.1168	29.7123	28.7715	25.6907	27.1368	26.6249	29.1168	30.1158	29.6197	25.6628	25.9606	25.1758	3	3	45.5	22.704	0	12.43	2628000000	16	0	2	2	1	2	2	1	2	2	0	6611300	29282000	64684000	97734000	29618000	6017600	8405200	6447100	0.160306
Q9XUU8	Q9XUU8	Uncharacterized protein	CELE_K05C4.5	0.000435319	0.0877333	5.68535	7.76362	20	20	20	24.6446	25.6083	25.5514	20	20	20	24.6446	26.0118	26.3997	20	20	20	3	3	5.4	76.162	0	7.9133	126550000	4	0	0	0	1	2	1	0	0	0	0	0	0	936660	1826900	1756200	0	0	0	7.231e-05
A8WHP8	A8WHP8	Perilipin-1 homolog	plin-1	0.000528426	0.0811034	7.24614	7.93506	20	20	20	26.5253	26.1372	27.8242	20	20	20	26.5253	26.5407	28.6725	20	20	20	7	7	20.3	46.523	0	88.181	408030000	10	0	0	0	2	3	5	0	0	0	0	0	0	4390200	2125800	9187600	0	0	0	0.000180062
P34346	P34346	Adenylate kinase	let-754	0.000565089	0.084	7.94034	7.97898	20	20	20	26.4873	27.7035	28.3784	20	20	20	26.4873	28.107	29.2267	20	20	20	6	6	27.5	27.925	0	73.826	661590000	14	0	1	0	2	3	5	0	0	0	0	0	0	3639100	9848700	11343000	0	0	0	0.000169408
P54216	P54216	Fructose-bisphosphate aldolase 1	aldo-1	0.000646188	0.108316	4.66097	6.82198	20	20	20	23.748	24.4395	24.5437	20	20	20	23.748	24.843	25.392	20	20	20	4	4	11.7	39.24	0	6.9014	61296000	11	1	1	0	3	2	3	1	0	0	0	0	0	670860	1083400	1164600	0	0	0	7.02808e-05
Q20748	Q20748	ATPase family AAA domain-containing protein 3	atad-3	0.000704671	0.104118	5.7888	7.11345	20	20	20	25.0094	24.9537	26.1516	20	20	20	25.0094	25.3572	26.9998	20	20	20	6	6	11.4	67.146	0	8.7999	140810000	10	0	1	1	2	2	3	0	0	0	0	0	0	993330	955740	874800	0	0	0	0.000161571
P34552	P34552	Apoptosis-linked gene 2-interacting protein X 1	alx-1	0.000788013	0.156549	2.80033	5.53798	24.9774	24.0869	24.7247	28.1574	28.0182	27.7017	26.1603	26.5635	26.6574	28.1574	28.4217	28.55	26.1324	25.3872	25.2084	12	12	16.4	98.263	0	30.498	1148100000	34	2	1	1	8	7	6	2	3	3	750760	404980	630130	4742300	3753000	1964800	921320	666170	1502900	0.000348123
O17892	O17892	Xanthine dehydrogenase	xdh-1	0.000868716	0.100186	5.25704	6.66671	20	20	20	24.6716	24.2619	25.5859	20	20	20	24.6716	24.6654	26.4341	20	20	20	1	1	1	150.28	0.0069188	1.4697	97204000	4	0	0	0	1	1	1	1	0	0	0	0	0	398860	300260	751690	0	0	0	0.000245668
P55954	P55954	Cytochrome c oxidase subunit 5A, mitochondrial	cox-5A	0.000913568	0.101778	6.95381	7.03265	20	20	20	25.7184	26.3183	27.5729	20	20	20	25.7184	26.7218	28.4212	20	20	20	4	4	23.6	20.111	0	7.9553	338540000	10	0	0	1	2	2	3	0	1	0	0	0	0	6134400	9297600	12026000	0	0	0	0.00027968
Q9XVJ2	Q9XVJ2	Probable glucosamine-6-phosphate isomerase	T03F6.3	0.000963408	0.1053	6.15745	6.77984	20	20	20	24.9009	25.816	26.5036	20	20	20	24.9009	26.2195	27.3519	20	20	20	3	3	11.2	29.913	0	6.3735	185550000	5	0	0	0	1	2	2	1	0	1	0	0	0	1842800	1502100	5596600	0	0	0	0.00024578
O16927	O16927	Signal recognition particle 14 kDa protein	F25G6.8	0.0015727	0.171037	3.03135	5.0818	25.246	25.6396	23.9295	26.6057	26.3793	27.0223	24.1409	25.2089	25.4685	26.6057	26.7828	27.8706	24.113	24.0326	24.0194	3	3	31	13.203	0	18.854	537470000	18	1	1	1	1	2	1	1	2	1	5770200	6527100	3994300	12529000	14954000	19149000	4624800	9695400	6184600	0.0346752
Q9XXN4	Q9XXN4	Nucleolar GTP-binding protein 2	ngp-1	0.00196299	0.178452	2.50989	4.57871	25.6735	27.9083	25.5785	28.8815	28.8337	28.7933	27.0307	28.2008	27.6523	28.8815	29.2372	29.6416	27.0028	27.0245	26.2033	14	14	20.3	73.366	0	26.358	2450200000	58	3	7	3	10	9	9	5	8	6	865820	5943100	657070	13952000	13695000	10834000	3055600	8432700	4607000	0.0324142
A0A4V0IKJ7	A0A4V0IKJ7	Uncharacterized protein	CELE_F49E2.5	0.00200771	0.169585	3.6637	5.15091	26.8135	26.3822	26.9912	28.1334	28.546	28.5927	25.8788	26.1064	26.2008	28.1334	28.9495	29.441	25.8509	24.9301	24.7518	16	16	15	145.15	0	178	1641100000	60	4	3	5	11	11	8	2	4	4	284320	391630	2470300	1218900	1381100	999920	1142600	1337900	306620	0.00187728
Q9NAH4	Q9NAH4	Density-regulated protein homolog	Y47D3A.21	0.0021391	0.167241	3.3936	4.97855	25.7217	20	20	26.833	27.2135	27.3674	24.7237	25.1045	25.3099	26.833	27.6169	28.2157	24.6958	23.9283	23.8608	3	3	12	20.349	0	16.843	609030000	14	2	1	0	2	3	3	1	1	2	3417800	0	0	8441200	11268000	10402000	3463300	4509500	3124800	0.052274
O62137	O62137	Acyl-coenzyme A oxidase	acox-1.2	0.00222663	0.1528	5.69368	5.59972	20	20	20	24.4142	25.0505	26.3647	20	20	20	24.4142	25.454	27.2129	20	20	20	4	2	7.6	75.09	0	16.185	143510000	5	0	0	0	1	1	2	0	0	0	0	0	0	638750	992830	743050	0	0	0	0.000779397
Q23552	Q23552	Ph phoethanolamine N-methyltransferase 1	pmt-1	0.00245825	0.1812	3.16388	4.75027	24.9135	28.335	27.2001	28.6111	28.968	29.3662	26.161	27.4849	27.7127	28.6111	29.3715	30.2145	26.1331	26.3087	26.2637	11	11	25.7	55.147	0	48.365	2634400000	51	1	6	4	6	7	7	2	4	6	1316700	11258000	3772100	14349000	21152000	21587000	340920	6549900	7102200	0.103256
H2L034	H2L034	ABC transmembrane type-1 domain-containing protein	pmp-5	0.00247093	0.170175	3.90613	5.03257	26.1481	27.3308	24.1959	27.3046	27.5389	28.1887	23.6673	25.5937	25.9578	27.3046	27.9424	29.037	23.6394	24.4174	24.5087	7	7	17.7	69.172	0	17.137	1058200000	28	3	5	1	2	2	6	1	2	4	2076600	2944200	686310	2480600	3179100	4335000	475800	588720	1443300	0.133771
Q18496	Q18496	Acetyl-coenzyme A synthetase	acs-19	0.00324493	0.181108	2.75416	4.32239	20	27.1768	20	28.6822	28.7792	28.6819	26.9367	27.7123	27.1367	28.6822	29.1827	29.5301	26.9088	26.536	25.6877	11	11	19.1	74.349	0	45.837	1969700000	53	1	6	1	9	7	8	5	6	4	0	4242500	0	12972000	10359000	12716000	4281900	7329900	4918700	0.0574311
O01803	O01803	Ras-related protein rab-11.1	rab-11.1	0.00330369	0.170182	5.30526	5.07079	20	20	20	24.0369	24.5655	26.0616	20	20	20	24.0369	24.969	26.9099	20	20	20	6	6	26.1	23.429	0	7.6611	112080000	6	0	0	0	2	1	3	0	0	0	0	0	0	1324000	1909800	5387600	0	0	0	0.00128578
O61708	O61708	Prion-like-(Q/N-rich)-domain-bearing protein	pqn-59	0.00333608	0.176845	2.44391	4.1362	26.6975	26.4062	27.2503	28.2911	28.1775	28.6817	26.2179	27.7488	27.7569	28.2911	28.5809	29.53	26.19	26.5726	26.3078	12	12	17.3	77.131	0	56.005	1950400000	55	5	3	4	6	4	6	3	5	5	843250	5558400	4645800	15067000	15557000	13107000	2959400	4188800	8600400	0.00533978
Q17770	Q17770	Protein disulfide-isomerase 2	pdi-2	0.00396189	0.178603	3.6375	4.49292	28.5029	28.9644	28.853	30.8486	31.3981	31.6714	28.7645	29.2442	28.902	30.8486	31.8015	32.5197	28.7366	28.0679	27.4529	22	22	41.6	55.152	0	285.41	11166000000	141	7	9	9	12	16	18	11	7	7	4234500	7470900	6911600	26688000	47507000	44749000	4113900	8503400	8129900	0.00081674
Q9N4G8	Q9N4G8	Receptor expression-enhancing protein	yop-1	0.0042834	0.173214	7.3787	5.0426	20	20	20	25.8579	25.9883	29.0381	20	20	20	25.8579	26.3918	29.8864	20	20	20	3	3	26.8	20.564	0	150.14	678620000	8	0	0	0	1	1	3	0	0	0	0	0	0	7602000	8320800	11641000	0	0	0	0.00258192
G5ED07	G5ED07	Protein disulfide-isomerase	pdi-3	0.00432655	0.17925	3.67994	4.42428	27.9391	26.4304	26.5793	28.0708	28.5163	28.8551	24.9351	27.2266	26.1457	28.0708	28.9198	29.7034	24.9072	26.0504	24.6966	9	9	21.3	54.92	0	20.791	1862900000	43	5	3	2	5	6	7	2	3	3	7633800	3014600	3342200	7732300	10236000	14250000	1069300	5234900	2474600	0.0477988
A0A1X7RBP4	A0A1X7RBP4	VWFA domain-containing protein	CELE_ZK1193.2	0.00460078	0.159242	1.87419	3.55478	24.5544	26.4212	25.909	27.6146	27.3629	27.0212	25.896	26.504	27.881	27.6146	27.7663	27.8694	25.8681	25.3278	26.4319	11	11	5.9	235.91	0	35.049	1096600000	29	2	3	2	5	4	4	2	2	7	332940	718860	267370	2005900	1905700	1452500	398470	465950	2306300	0.0430379
A0A4V6M3U0	A0A4V6M3U0	SH3 domain-containing protein	eps-8	0.00468841	0.172564	2.4422	3.88499	25.6984	27.2248	26.6925	28.5772	28.7868	28.4953	26.4931	28.4475	27.4971	28.5772	29.1903	29.3436	26.4652	27.2713	26.048	14	14	17.1	107.32	0	72.379	2211700000	48	1	5	3	8	6	7	3	8	5	1111200	2778100	2213300	5649900	7551100	7032800	1504200	4810600	3231600	0.0102791
O17352	O17352	Gal	aagr-4	0.00503242	0.17823	6.07986	4.72002	20	20	20	24.5079	25.159	27.3209	20	20	20	24.5079	25.5625	28.1692	20	20	20	6	6	9.4	104.08	0	22.251	228970000	9	0	1	0	1	2	5	0	0	0	0	0	0	486870	764580	728600	0	0	0	0.00263945
P90849	P90849	Cytochrome OXidase assembly protein	cox-5b	0.00538426	0.177833	3.1583	4.07046	26.333	25.9961	20	25.3675	26.3587	26.1368	23.6317	24.5292	24.1323	25.3675	26.7622	26.985	23.6038	23.3529	22.6832	2	2	14.4	14.733	0	2.6091	410180000	11	1	1	0	1	2	1	1	1	1	3173400	9561400	0	6184300	7844700	10540000	1856700	3458600	2626900	0.42506
Q19302	Q19302	Rib ome assembly factor mrt4	CELE_F10E7.5	0.00633175	0.175307	3.16318	3.93708	24.1768	24.9278	25.8529	26.0752	27.2984	26.991	23.8797	25.6338	25.2666	26.0752	27.7019	27.8392	23.8518	24.4576	23.8175	5	5	20.5	25.258	0	6.247	588490000	25	1	1	3	4	4	4	1	3	2	1896400	3191700	6060400	3941500	8930100	8754900	1543500	2716100	1893800	0.0414139
Q27481	Q27481	UBA	uba-1	0.00690602	0.166112	2.42239	3.59668	27.6067	28.6703	28.3913	29.0781	29.6062	29.8549	27.6299	28.6701	28.877	29.0781	30.0097	30.7031	27.602	27.4939	27.4279	23	23	25.8	124.08	0	85.655	4466400000	95	4	8	7	11	14	14	3	5	7	2187200	2637300	3538300	5391300	8448400	10021000	2375100	2496800	4454200	0.0302166
Q965Q9	Q965Q9	Tudor domain-containing protein	CELE_Y50D4C.3	0.00775531	0.131781	1.59452	3.05431	26.7772	27.1792	27.3305	28.6601	28.5776	28.5181	27.9329	28.3648	28.5796	28.6601	28.9811	29.3664	27.905	27.1885	27.1305	13	13	31.6	66.405	0	81.272	2648000000	62	3	4	4	7	5	8	4	5	7	2651800	2283800	1522200	1741900	2177100	4509400	1778500	4098500	3587900	0.000938209
G5EBX0	G5EBX0	Kinesin-like protein	klp-18	0.00832446	0.177676	4.4002	3.97563	26.253	20	20	25.4314	24.8698	24.3608	20	20	24.1622	25.4314	25.2733	25.2091	20	20	22.7132	5	5	7.1	105.83	0	13.622	196200000	6	1	2	1	1	1	1	0	0	1	1508900	0	0	853750	578460	406510	0	0	354240	0.254218
Q20655	Q20655	14-3-3-like protein 2	ftt-2	0.00836469	0.176	2.92309	3.63922	25.6795	27.4525	28.0046	29.0302	29.5144	29.886	27.6951	27.8406	28.0305	29.0302	29.9179	30.7342	27.6672	26.6644	26.5814	7	7	46.8	28.067	0	71.075	3545700000	36	3	3	3	3	4	5	3	2	3	2803000	10644000	14919000	35246000	38327000	53902000	12962000	17169000	14932000	0.0308314
Q19052	Q19052	Eukaryotic translation initiation factor 2A	eif-2A	0.00863135	0.157265	2.61737	3.51333	25.854	27.1921	26.9926	28.3671	28.329	29.2082	26.4807	27.9192	27.5572	28.3671	28.7325	30.0564	26.4528	26.743	26.1081	13	13	30.9	64.019	0	57.866	2196100000	55	2	5	5	7	5	9	5	7	5	688880	477400	1480200	2523000	2892600	6247800	565040	1836700	834930	0.0180831
Q20448	Q20448	C2H2-type domain-containing protein	ztf-7	0.0087588	0.1312	1.62613	3.0113	27.6863	26.9173	27.7041	28.4299	28.5675	28.7375	27.3638	28.6696	28.7281	28.4299	28.971	29.5858	27.3359	27.4934	27.279	8	8	16.9	71.113	0	61.814	2812700000	73	5	5	4	6	5	6	5	5	7	2558900	2399300	3310000	6513900	6609600	7615300	2321600	6009300	8734100	0.0140727
P34575	P34575	Probable citrate synthase, mitochondrial	cts-1	0.00925304	0.168	3.09242	3.60911	29.7447	28.6921	29.3798	30.2027	30.6727	31.2207	28.8018	28.8349	29.0871	30.2027	31.0762	32.0689	28.7739	27.6587	27.638	14	14	32.7	51.54	0	38.161	8998600000	124	11	8	8	10	12	12	9	5	8	26378000	12719000	18544000	40393000	62661000	73796000	13639000	8970700	16187000	0.0286734
O76616	O76616	Protein pid-3	pid-3	0.00956166	0.148734	2.48253	3.39011	20	26.4602	26.2892	25.9872	27.0704	26.6344	24.5855	25.9714	25.5924	25.9872	27.4739	27.4826	24.5576	24.7951	24.1433	5	5	17.9	34.798	0	12.139	627500000	17	1	3	4	2	3	3	1	2	2	0	5770400	839510	851690	827030	1395800	1573500	4111900	3161900	0.342088
Q9NAB4	Q9NAB4	Glutathione S-Transferase	gst-26	0.0100059	0.174805	5.05757	3.89439	20	25.2037	20	25.2097	26.2041	25.5357	20	20	24.4777	25.2097	26.6076	26.384	20	20	23.0286	2	2	17.7	23.234	0	11.418	226760000	5	0	1	0	1	2	1	0	0	1	0	2972500	0	2984900	1636300	3741700	0	0	1797100	0.0900335
P24894	P24894	Cytochrome c oxidase subunit 2	ctc-2	0.0102985	0.155677	3.01414	3.5038	25.8851	26.2781	26.2679	28.0859	28.5497	28.37	26.798	26.7969	26.2733	28.0859	28.9532	29.2183	26.7701	25.6206	24.8242	2	2	7.8	26.549	0	15.975	1563300000	14	1	1	1	2	2	1	1	1	1	10329000	13563000	13467000	47483000	65489000	57819000	19447000	19431000	13518000	0.00030297
O61955	O61955	Eukaryotic translation initiation factor 4E-3	ife-3	0.0103305	0.1598	2.92644	3.47718	27.1223	27.7648	27.0203	28.2994	28.6941	28.5394	26.9492	27.2505	26.4588	28.2994	29.0976	29.3877	26.9213	26.0743	25.0098	9	9	47	28.178	0	102.11	2046500000	68	4	6	6	5	6	6	4	5	4	4562700	4399100	4202200	11653000	21133000	30017000	5874500	11556000	9684100	0.00965041
C0HLB4;C0HLB3	C0HLB4;C0HLB3	V-type proton ATPase 16 kDa proteolipid subunit c 3	vha-3	0.0105572	0.143018	2.57898	3.3537	26.4316	27.3005	27.1453	28.2402	28.5159	28.4898	27.1366	27.3426	26.9347	28.2402	28.9193	29.3381	27.1087	26.1663	25.4856	2	2	13	16.409	0	7.6811	1928100000	21	2	2	2	2	2	2	1	2	2	12930000	23615000	21206000	45296000	54832000	53850000	21078000	24313000	18326000	0.00664852
Q20025	Q20025	Profilin-2	pfn-2	0.0106127	0.175842	5.94239	3.92741	20	20	25.1067	27.3361	26.5381	26.6123	20	20	25.3602	27.3361	26.9416	27.4606	20	20	23.9111	2	2	21.4	14.244	0	6.9604	448660000	7	0	0	1	2	2	1	0	0	1	0	0	4516300	21179000	12181000	12823000	0	0	5383800	0.0407961
P91343	P91343	Ribosome biogenesis protein WDR12 homolog	wdr-12	0.0106347	0.146571	2.13813	3.17827	23.7879	26.644	25.5493	26.7184	26.7213	25.8727	25.6104	25.691	25.5016	26.7184	27.1248	26.721	25.5825	24.5148	24.0526	6	6	18	49.002	0	16.286	603870000	26	2	6	2	3	4	2	3	2	3	724160	3677500	1047800	4109300	4451600	1495100	1789200	1241300	1078100	0.274905
O17680	O17680	Probable S-adenosylmethionine synthase 1	sams-1	0.0111205	0.160301	3.55269	3.56789	27.2446	28.2201	28.3835	29.764	29.256	29.4314	27.8046	27.3196	26.5741	29.764	29.6594	30.2796	27.7767	26.1433	25.125	13	11	28.8	43.581	0	19.24	3600500000	52	3	5	6	8	6	8	4	3	3	5939000	14187000	15047000	38172000	28062000	26885000	11722000	7196000	4995400	0.0163977
P30632	P30632	ATPase asna-1	asna-1	0.0116056	0.174272	5.29579	3.77998	20	23.778	20	25.2758	25.502	26.7793	20	20	24.3706	25.2758	25.9055	27.6276	20	20	22.9215	5	5	15.8	37.554	0	22.647	239400000	8	0	1	0	2	2	3	0	0	1	0	899020	0	2538900	2969900	7198900	0	0	1355700	0.0268109
Q11117	Q11117	LAMP family protein lmp-1	lmp-1	0.0117204	0.17215	5.94066	3.82988	20	20	20	26.6755	26.2028	27.4088	23.7447	20	20	26.6755	26.6063	28.257	23.7168	20	20	4	4	19.8	25.792	0	15.248	376650000	11	0	0	0	3	2	3	2	0	0	0	0	0	11909000	8581800	19797000	1561800	0	0	4.27013e-05
Q9XTV4	Q9XTV4	HTH cro/C1-type domain-containing protein	mbf-1	0.0119039	0.152586	2.53267	3.25265	26.3327	27.3893	27.8117	28.4619	27.9309	29.069	26.9547	27.2558	27.5583	28.4619	28.3344	29.9173	26.9268	26.0796	26.1092	7	7	44.2	17.061	0	55.199	2172700000	31	2	3	3	4	4	6	3	3	4	8451700	9280300	11923000	21772000	17593000	32604000	9437500	3699800	12212000	0.0756207
O62272	O62272	Serine/threonine-protein phosphatase	CELE_F58G1.3	0.0122343	0.143573	2.22408	3.12269	25.1605	26.626	20	27.4734	27.3878	26.5777	26.3599	26.1138	26.1981	27.4734	27.7913	27.426	26.332	24.9375	24.749	6	2	15.7	41.161	0	19.895	838920000	21	1	3	1	3	4	1	2	1	2	1785800	3447400	0	6800500	6708700	4769700	2857100	3457900	2424900	0.188088
P34308	P34308	Calpain clp-1	clp-1	0.0124742	0.171907	4.59042	3.63377	20	20	20	25.9788	25.2408	24.4317	20	24.3081	20	25.9788	25.6443	25.2799	20	23.1318	20	4	4	5.5	83.642	0	7.5587	149180000	7	0	0	0	3	1	2	0	1	0	0	0	0	1740300	1043400	595510	0	546600	0	0.000307522
Q23050	Q23050	CaLponIn-liKe proteins	clik-1	0.0127387	0.153186	2.63736	3.23736	27.6479	26.9517	26.2092	28.7002	29.6781	29.7372	27.6674	28.0367	28.4042	28.7002	30.0816	30.5854	27.6395	26.8604	26.9551	20	20	54.9	44.367	0	106.52	3451500000	96	7	6	4	8	12	15	7	6	9	4318300	4271200	2260800	13169000	25308000	12285000	4766200	3622200	4514300	0.010359
P90795	P90795	Probable glycerol-3-phosphate dehydrogenase, mitochondrial	gpdh-3	0.0128267	0.151433	2.56804	3.21117	20	20	20	25.7832	25.4744	26.491	24.2415	25.1265	24.5814	25.7832	25.8778	27.3393	24.2136	23.9502	23.1323	4	4	7.9	80.806	0	28.86	280240000	11	0	2	0	2	2	2	1	1	1	0	0	0	1560600	777830	2549100	536080	989980	678460	3.94772e-05
H2L0E6	H2L0E6	MFS	mct-4	0.0134189	0.133678	2.21723	3.05938	20	25.5037	20	25.7926	26.3408	24.7868	24.2494	25.4229	24.5011	25.7926	26.7443	25.6351	24.2215	24.2467	23.052	5	5	9.5	84.909	0	24.184	308300000	20	2	3	1	3	5	3	1	1	2	0	742970	0	862480	905300	1033700	712240	1606600	848030	0.114366
P52709	P52709	Threonine--tRNA ligase, cytoplasmic	tars-1	0.013643	0.145571	3.37507	3.36608	25.5182	26.4766	27.0199	28.6284	28.9872	29.6372	27.2562	27.1401	26.6362	28.6284	29.3907	30.4854	27.2283	25.9639	25.1871	15	15	24.4	84.416	0	62.699	2472100000	66	4	4	5	9	7	12	7	6	5	778260	2030000	1131400	6524200	11568000	9022400	2608500	3215500	1728600	0.0065574
Q17763	Q17763	ATP synthase subunit d, mitochondrial	atp-5	0.0137269	0.143723	2.47734	3.13493	29.0075	29.478	30.0074	30.4932	30.1819	31.2977	28.9981	29.8674	29.5803	30.4932	30.5854	32.146	28.9702	28.6911	28.1313	16	16	77	21.797	0	188.09	10054000000	106	7	9	9	9	10	12	6	9	9	31619000	36651000	44207000	58937000	83664000	93520000	25358000	27751000	32563000	0.0579445
Q18359	Q18359	Probable NADH dehydrogenase [ubiquinone] 1 alpha subcomplex subunit 5	C33A12.1	0.013958	0.143163	2.56511	3.15054	27.1083	27.5454	27.5756	28.3025	28.953	28.6419	26.7473	28.3602	26.9995	28.3025	29.3565	29.4901	26.7194	27.1839	25.5504	11	11	58	17.335	0	127.25	2401500000	51	4	5	4	5	6	5	5	7	4	13176000	19588000	17225000	33105000	51965000	23580000	8458600	23227000	11069000	0.00711469
G5EC91	G5EC91	Thioredoxin domain-containing protein	dpy-11	0.0141101	0.162043	5.04992	3.57383	20	23.6599	20	25.0313	25.505	26.4281	20	20	24.5154	25.0313	25.9085	27.2764	20	20	23.0664	2	2	11.4	27.381	0	9.135	209440000	5	0	1	0	1	1	1	0	0	1	0	1104500	0	2857600	3968100	7524300	0	0	1998500	0.0261572
Q95X21	Q95X21	Uncharacterized protein	CELE_Y71H10B.1	0.0145371	0.134922	2.40442	3.07196	20	24.8361	24.6372	26.7469	26.2047	26.2938	25.1378	26.0333	24.7659	26.7469	26.6082	27.142	25.1099	24.8571	23.3169	5	5	9.8	64.637	0	10.952	462390000	17	1	1	1	3	4	2	1	3	1	0	966200	841710	3632900	2494800	2653700	1190900	2215400	920300	0.10967
P34559	P34559	Probable enoyl-CoA hydratase, mitochondrial	ech-6	0.0153635	0.153436	3.22894	3.24342	28.4293	28.24	29.0142	30.0792	29.9211	31.2303	28.1856	29.1844	28.0788	30.0792	30.3246	32.0786	28.1577	28.0081	26.6297	10	10	31.2	31.172	0	78.201	7089700000	124	5	4	7	6	5	9	4	6	5	16029000	16067000	25263000	51631000	47134000	82244000	12608000	22819000	10613000	0.0175083
Q94010	Q94010	Uncharacterized protein	CELE_T08G11.1	0.0164395	0.135886	2.70364	3.07307	25.3061	26.6983	25.6526	27.3319	27.2029	27.5054	25.8801	26.6384	25.3158	27.3319	27.6064	28.3537	25.8522	25.4621	23.8667	14	14	4.9	359.31	0	44.535	925060000	52	3	7	3	10	8	10	4	4	4	256080	672160	200590	1042800	953650	1176100	381230	644820	257810	0.0268416
Q9U3H4	Q9U3H4	Complex I-MWFE	CELE_F31D4.9	0.0164554	0.132342	2.43302	2.99662	24.3599	24.67	25.0544	25.3658	26.1495	25.737	24.6313	24.7507	24.4762	25.3658	26.5529	26.5853	24.6034	23.5744	23.0272	2	2	24.3	8.2633	0.0038132	1.6803	334220000	10	1	1	1	1	2	1	1	1	1	5382700	6673200	8710900	10810000	18608000	13981000	6496700	7057100	5834900	0.0251288
P91303	P91303	Probable V-type proton ATPase subunit G	vha-10	0.0165563	0.151899	3.43542	3.22386	26.7596	27.5795	27.9873	28.789	29.4552	29.8209	27.4299	27.6931	26.5408	28.789	29.8586	30.6691	27.402	26.5168	25.0918	9	9	65.1	14.485	0	96.749	3223900000	47	3	3	4	4	6	7	2	3	3	7531000	12412000	13180000	25814000	54200000	39716000	9601100	9079800	7263000	0.0152973
G5EGN2	G5EGN2	Delta(9)-fatty-acid desaturase fat-6	fat-6	0.0168357	0.142485	2.94327	3.11336	20	27.3757	24.5941	27.4631	27.8095	27.7522	26.2474	26.4775	25.3751	27.4631	28.213	28.6005	26.2195	25.3012	23.926	5	5	19.8	39.059	0	79.067	1062400000	22	0	3	1	3	5	3	3	2	2	0	12438000	1808900	13216000	13694000	12834000	4117500	6674000	3108400	0.162166
Q9U2X0	Q9U2X0	Protein arginine N-methyltransferase 1	prmt-1	0.0169127	0.148194	3.35132	3.19211	27.0291	20	27.0788	27.7853	28.166	28.1919	25.9839	26.979	25.0312	27.7853	28.5695	29.0402	25.956	25.8028	23.5822	5	5	14.9	39.771	0	34.146	1350700000	18	2	0	3	2	3	3	2	2	1	1237900	0	1064100	11015000	12145000	2809200	1297100	6298900	1632800	0.228518
Q23223	Q23223	mRNA transport homolog 4	mtr-4	0.0174436	0.125808	2.17056	2.87259	20	20	26.2841	25.5577	26.7326	26.2182	24.2115	25.4086	26.2817	25.5577	27.1361	27.0664	24.1836	24.2323	24.8327	7	7	8.2	116.37	0	17.855	466230000	23	2	1	3	2	4	3	1	2	4	0	0	1254800	851530	1922600	1345900	334930	313650	1182900	0.127252
O01833;O16277	O01833	Histone H1.5	hil-5	0.0174994	0.139206	2.98024	3.09279	26.9199	27.0165	26.9998	28.0641	28.1487	28.0843	26.9058	25.5837	26.7719	28.0641	28.5522	28.9325	26.8779	24.4075	25.3228	6	6	28.4	23.39	0	15.854	1550300000	44	3	4	3	4	5	6	3	1	3	9242700	12337000	10815000	21545000	28531000	25653000	9606600	6286000	8925600	8.94383e-06
H1UBK1;P90883;P50581	H1UBK1	Methionine aminopeptidase 2	map-2	0.0175244	0.150182	3.60649	3.20728	24.5953	25.2632	25.3474	27.7992	28.0425	29.0594	26.0542	26.7068	25.2256	27.7992	28.446	29.9076	26.0263	25.5305	23.7766	8	8	19.9	52.374	0	42.519	1396200000	34	1	2	3	5	5	6	1	3	3	1152100	1830400	1940400	2387800	6111900	8092500	3167200	4978900	1783400	0.0020478
Q09249	Q09249	Uncharacterized protein C16C10.3	C16C10.3	0.0188368	0.132234	2.76128	2.9899	26.2169	25.4198	20	27.8561	27.4422	28.2402	26.6891	25.8701	26.6005	27.8561	27.8457	29.0885	26.6612	24.6938	25.1514	10	10	12.3	117.1	0	23.353	1136500000	25	2	1	1	4	5	5	3	2	3	791580	846920	0	2454100	2902700	3314800	1267600	1157200	1919800	0.113842
P52715	P52715	Uncharacterized serine carboxypeptidase F13S12.6	ctsa-1.2	0.0188591	0.1262	2.24666	2.84783	20	25.4525	25.3888	25.738	25.9735	26.208	25.0163	25.1636	24.9045	25.738	26.377	27.0562	24.9884	23.9873	23.4555	1	1	2.4	50.115	0	3.0214	392140000	8	0	1	1	1	1	1	1	1	1	0	3061100	2928900	3730900	4392500	5167600	2262400	2505500	2093700	0.262822
Q9N3T5	Q9N3T5	AFG3-like protein spg-7	spg-7	0.0192155	0.128439	2.60759	2.93835	26.0326	27.2694	26.2208	27.1189	27.465	28.0148	24.6206	27.3738	26.6866	27.1189	27.8685	28.8631	24.5927	26.1975	25.2375	15	15	22.9	87.468	0	27.514	1218600000	41	2	3	2	5	5	7	3	4	7	868240	2053800	821040	3643700	4145400	3766900	644880	1713300	1839000	0.092058
G5EGT7	G5EGT7	Eukaryotic translation initiation factor 5B	iffb-1	0.0192869	0.122955	1.99756	2.74688	26.664	25.704	26.8342	28.2115	28.4994	28.8633	27.4307	28.2269	27.8288	28.2115	28.9029	29.7116	27.4028	27.0507	26.3797	21	21	23.4	120.42	0	88.69	2192700000	64	6	7	3	7	8	9	5	9	7	2311500	784440	2601100	1619200	1820500	1656400	338600	450410	391630	0.00600211
O61793	O61793	Uncharacterized protein	CELE_R12E2.13	0.0194012	0.125471	2.44149	2.88748	25.0045	26.1124	26.0932	27.2739	26.8418	26.7779	25.8496	26.4649	25.1597	27.2739	27.2453	27.6262	25.8217	25.2886	23.7106	3	3	18.4	22.786	0	19.12	765990000	19	2	2	2	3	2	2	2	2	1	3739900	8060700	7954000	18031000	13364000	12786000	6718400	10292000	4164700	0.0367223
Q21884	Q21884	Uncharacterized protein	CELE_R09H10.5	0.0205335	0.123207	1.87638	2.6621	25.2947	27.8661	26.4623	28.2495	27.9082	27.0327	27.1891	26.6614	27.6158	28.2495	28.3117	27.8809	27.1611	25.4851	26.1667	8	8	8.1	177.11	0	78.377	1551400000	35	1	6	2	6	5	3	4	2	5	957210	3689800	2150200	5603800	4128700	3192800	3558300	2468400	3057700	0.223843
Q17426	Q17426	Putative pseudouridine synthase B0024.11	B0024.11	0.0208638	0.144281	4.41881	3.16811	20	20	20	24.6866	24.8293	25.6778	20	24.3653	20	24.6866	25.2328	26.526	20	23.1891	20	3	3	5.7	64.63	0	5.0849	132100000	6	0	0	0	2	1	2	0	1	0	0	0	0	900110	993720	1149400	0	720410	0	8.14849e-05
O45924;O45930	O45924	2-oxoisovalerate dehydrogenase subunit alpha, mitochondrial	bckd-1A	0.0212515	0.12234	2.15919	2.74307	28.1001	28.4658	28.6041	29.0975	28.9853	30.1116	27.4876	28.8901	29.2441	29.0975	29.3888	30.9599	27.4597	27.7139	27.795	15	15	46.9	49.02	0	230.07	4654000000	77	4	7	6	7	8	11	4	6	11	7954800	6659000	4679900	14809000	11257000	11078000	2413000	3190900	8274300	0.0603525
Q9BL86	Q9BL86	Mitochondrial Rib omal Protein, Large	mrpl-38	0.021408	0.120773	2.10042	2.71913	25.7393	25.7498	25.8547	26.5077	27.4712	27.1731	25.9799	26.0782	26.6976	26.5077	27.8747	28.0214	25.952	24.902	25.2486	6	6	14.3	48.065	0	12.957	851790000	40	4	3	2	4	6	3	3	3	4	3734200	3761600	4045200	4943200	6780700	6269200	4411900	2845900	4634100	0.0115069
O62275	O62275	Piwi-like protein	wago-4	0.0224431	0.127975	3.15305	2.94114	24.5128	25.2417	26.2694	26.9754	26.9801	27.1809	25.9554	24.8672	24.7597	26.9754	27.3836	28.0292	25.9275	23.691	23.3106	11	10	15.4	106.51	0	29.881	685060000	27	1	3	5	4	4	5	5	1	1	469380	777940	821360	2222000	2595700	2633600	1062900	600080	556990	0.0295011
H2FLL1	H2FLL1	Plant Late Embryo Abundant (LEA) related	lea-1	0.0228837	0.1264	3.02963	2.9047	20	20	20	25.687	26.5291	27.0802	24.2548	25.6564	24.2013	25.687	26.9326	27.9285	24.2269	24.4801	22.7522	7	7	6.8	147.9	0	12.252	384950000	13	0	0	0	1	5	3	1	2	1	0	0	0	509630	192840	1338600	188850	234390	181980	9.19497e-05
Q9GYS8	Q9GYS8	Phenylalanine--tRNA ligase	fars-1	0.0229776	0.123906	2.10742	2.67728	27.5661	28.9376	26.7004	29.0561	29.4572	28.0656	28.0688	28.3617	27.7312	29.0561	29.8607	28.9139	28.0409	27.1854	26.2821	12	12	19.2	62.728	0	34.796	3247300000	52	4	7	2	8	6	4	5	6	6	2289600	13766000	2477800	15262000	20714000	4643000	8018700	8565000	3840900	0.218556
Q9N3H3	Q9N3H3	NmrA domain-containing protein	nduf-9	0.0230134	0.124766	2.16272	2.6938	26.4819	27.8562	26.8905	27.9996	28.3048	28.7493	27.3013	27.7873	27.382	27.9996	28.7083	29.5975	27.2734	26.6111	25.9329	14	14	34.3	48.254	0	65.51	2084200000	59	4	7	7	8	6	11	6	7	5	1864500	6817100	2441100	8626300	10585000	10977000	5448600	7351700	5528500	0.0508367
Q8MQB5	Q8MQB5	TPR	rmd-2	0.0237787	0.141414	5.03045	3.11164	24.8943	20	20	25.9445	25.5014	26.4242	20	20	25.4795	25.9445	25.9049	27.2724	20	20	24.0305	1	1	4.2	42.565	0	7.6665	280090000	5	1	0	0	1	1	1	0	0	1	1299300	0	0	2690600	1979200	3751900	0	0	1949400	0.0590118
P50306;P50305;Q27522	P50306;P50305;Q27522	Probable S-adenosylmethionine synthase 4;Probable S-adenosylmethionine synthase 3;Probable S-adenosylmethionine synthase 5	sams-4	0.0240307	0.138861	4.84773	3.08827	20	20	20	25.0844	25.7142	26.2239	20	20	25.1801	25.0844	26.1177	27.0721	20	20	23.731	3	3	13.6	43.96	0	5.4755	207010000	7	0	0	0	2	2	1	0	0	1	0	0	0	1872400	1309500	4124900	0	0	2000800	6.67684e-05
P91240	P91240	Signal recognition particle subunit SRP72	srpa-72	0.0243376	0.124781	2.28089	2.69277	27.705	28.0515	27.2502	28.352	28.6366	29.5373	27.4852	28.0338	28.0692	28.352	29.0401	30.3855	27.4573	26.8575	26.6202	17	17	39.7	71.413	0	206.52	2940000000	74	5	9	6	6	8	12	6	5	7	3624600	4386000	1836400	6072300	8512900	5200100	4114800	1714000	2264000	0.0511661
Q09436	Q09436	Zinc finger protein mex-6	mex-6	0.0243402	0.108591	1.20572	2.22437	27.6096	28.0872	27.8625	29.269	28.8155	28.6872	28.6515	29.4462	28.9618	29.269	29.219	29.5355	28.6236	28.27	27.5128	13	13	28.7	52.392	0	28.336	3961500000	70	3	5	4	8	6	6	8	8	6	9184300	16816000	13424000	34960000	26781000	13300000	16271000	24215000	25574000	0.00877182
Q9U2K8	Q9U2K8	ABC transporter, class E	abce-1	0.0245762	0.127905	3.45537	2.92028	24.9126	25.9863	26.4695	26.7659	27.276	28.349	25.5877	25.6878	24.6541	26.7659	27.6794	29.1973	25.5598	24.5116	23.2051	6	6	10	68.996	0	13.024	940390000	26	1	2	4	3	5	5	3	2	1	1018800	2144300	1498700	2865100	4212600	5389800	908600	602760	851670	0.0629685
Q18813	Q18813	Galectin	C53D6.7	0.0246395	0.131755	4.60802	3.04706	20	20	20	25.0062	25.914	25.379	20	24.9031	20	25.0062	26.3175	26.2273	20	23.7269	20	2	2	8	35.525	0	3.6466	171930000	3	0	0	0	1	2	1	0	1	0	0	0	0	2246600	4214900	2909000	0	2091600	0	3.26534e-05
O18131	O18131	RWD domain-containing protein	CELE_T26E3.4	0.0248653	0.13269	4.78794	3.05461	23.5588	20	24.2577	25.1738	25.2478	26.3571	20	24.8429	20	25.1738	25.6513	27.2053	20	23.6666	20	1	1	3.8	27.527	0.0020111	2.1534	226160000	6	1	0	1	1	1	1	0	1	0	1765400	0	2865500	5407300	5691700	12279000	0	4298900	0	0.0951381
P50140	P50140	Chaperonin homolog Hsp-60, mitochondrial	hsp-60	0.0250703	0.122465	2.58082	2.74847	31.178	30.763	31.5128	31.8299	32.1089	33.1044	30.7476	31.5915	30.8666	31.8299	32.5124	33.9526	30.7197	30.4153	29.4175	42	42	64.6	60.1	0	323.31	31995000000	335	27	22	28	26	27	35	22	21	20	36374000	29079000	46090000	70626000	93402000	120320000	27257000	33568000	26330000	0.0541986
Q19328	Q19328	Staphylococcal nuclease domain-containing protein	tsn-1	0.0251545	0.115656	1.94708	2.56828	32.4183	32.1983	32.5467	33.1339	33.2679	33.8354	32.3627	33.2351	32.7033	33.1339	33.6714	34.6837	32.3348	32.0588	31.2542	64	64	66.5	100.77	0	323.31	74662000000	573	36	25	40	34	29	46	34	43	37	82980000	77848000	82539000	133430000	151740000	184240000	78149000	118170000	92168000	0.0125722
Q95PX7	Q95PX7	WW domain-containing protein	tcer-1	0.0255824	0.122521	2.22677	2.64553	25.583	25.3155	26.5152	27.0037	26.7451	27.472	24.9678	27.3995	26.0781	27.0037	27.1486	28.3202	24.9399	26.2233	24.629	10	10	14	103.67	0	35.536	901830000	31	3	2	4	6	3	5	1	4	5	575000	470950	633480	2638400	2205500	2070700	643410	924750	530840	0.0394611
Q9N4J2	Q9N4J2	Vitellogenin-3	vit-3	0.0271274	0.117821	2.17678	2.59417	29.4763	29.7558	29.515	30.7773	30.4077	31.7124	29.5279	30.5825	30.1616	30.7773	30.8112	32.5606	29.5	29.4063	28.7125	16	16	72.7	186.53	0	253.06	12787000000	167	9	9	12	10	8	14	10	12	9	3356000	5141100	3207400	14683000	11566000	18235000	5720400	8026900	9658200	0.0254371
Q20034	Q20034	CYTH domain-containing protein	CELE_F35D11.4	0.0278579	0.112308	1.80712	2.45834	20	24.9444	20	25.2013	24.9921	25.4511	24.681	24.6224	24.8247	25.2013	25.3956	26.2994	24.6531	23.4462	23.3757	1	1	5.7	19.609	0	2.9326	232550000	7	0	1	0	1	1	1	1	1	1	0	3228600	0	3857900	3337100	4587300	2689800	2582800	2971600	0.0972033
Q18493	Q18493	Probable UDP-N-acetylglucosamine pyrophosphorylase	C36A4.4	0.0279895	0.107945	1.38503	2.26782	24.7966	20	20	25.2766	25.7681	23.9818	24.2554	25.0086	25.5124	25.2766	26.1716	24.8301	24.2275	23.8324	24.0633	3	3	8.3	53.496	0	9.8581	245150000	9	1	0	0	2	2	1	1	1	2	1079300	0	0	403930	618590	613590	741760	1250200	400480	0.113061
O17641;A3QM98;O17642	O17641;A3QM98;O17642	Col	col-178	0.0283161	0.128671	4.5332	2.92589	20	24.2495	20	25.4213	25.6426	25.2765	24.0205	20	20	25.4213	26.0461	26.1248	23.9926	20	20	1	1	6.7	27.8	0.0038425	1.7599	174920000	6	0	1	0	1	1	1	1	0	0	0	1994400	0	4493300	5238300	4064400	1701700	0	0	0.046996
Q17880	Q17880	NADH dehydrogenase [ubiquinone] flavoprotein 1, mitochondrial	nuo-1	0.0284422	0.130013	5.03807	2.96051	20	20	26.4377	24.95	26.1635	26.6581	20	25.0854	20	24.95	26.567	27.5064	20	23.9091	20	6	6	14.2	52.456	0	18.64	339960000	9	0	0	2	1	4	1	0	1	0	0	0	3952000	1409200	3267800	4604200	0	1547800	0	0.161815
Q9N4M4	Q9N4M4	Nuclear anchorage protein 1	anc-1	0.02849	0.124339	3.3571	2.79472	26.3276	25.4522	26.3081	27.5285	27.6937	29.5892	25.5734	27.1712	25.9005	27.5285	28.0972	30.4375	25.5455	25.995	24.4514	22	22	18.2	956.47	0	185.75	1695300000	45	5	4	2	6	7	13	2	3	2	107500	22589	103440	182700	398500	489630	64552	85036	60030	0.0359799
C2BR91	C2BR91	Cystatin	C39B5.5	0.0285848	0.122382	2.50177	2.64198	20	27.0763	26.8244	27.3048	26.1044	26.6113	25.9716	24.897	25.5516	27.3048	26.5079	27.4596	25.9437	23.7207	24.1025	5	5	28.5	22.832	0	13.12	747030000	22	0	3	3	3	5	1	2	1	2	0	10108000	4906700	11842000	5153300	7322900	4700200	2231600	3512900	0.433243
Q22235	Q22235	Endoplasmin homolog	enpl-1	0.028676	0.118325	2.32567	2.59832	28.0189	27.8282	28.4672	28.9351	29.0954	30.2283	27.9687	28.7534	28.4647	28.9351	29.4989	31.0765	27.9408	27.5771	27.0156	21	21	32	87.111	0	127.09	4311600000	106	7	8	7	13	11	13	8	7	10	6973500	3154100	6429300	9189900	11025000	15966000	4780700	4822100	5828900	0.0428474
P91390	P91390	Dolichyl-diph phoolig accharide--protein glyc yltransferase subunit 2	ostd-1	0.028724	0.116271	2.05002	2.52151	26.565	24.8771	27.2763	27.2513	26.8612	27.8175	26.4886	26.542	26.6544	27.2513	27.2647	28.6658	26.4607	25.3657	25.2054	7	7	18.2	31.148	0	8.8706	1108400000	17	3	1	3	3	2	3	2	1	3	9025600	2801400	14778000	3976600	4807200	3732800	4179600	8882600	9602500	0.233607
Q09584	Q09584	U1 small nuclear ribonucleoprotein 70 kDa	rnp-7	0.0298721	0.109366	1.64869	2.35773	24.7369	20	25.5121	25.1238	25.674	25.6541	24.123	25.9879	25.3	25.1238	26.0775	26.5024	24.0951	24.8117	23.8509	4	4	13.3	36.4	0	6.5551	344840000	13	2	0	2	1	1	2	1	2	2	1471600	0	1562200	1924300	2817800	1810300	961570	1976400	1489000	0.298557
Q9GYF1;Q20334	Q9GYF1	Troponin I 2	unc-27	0.0301324	0.123083	2.72972	2.65289	27.3427	27.7532	28.5203	29.4725	29.5651	31.0489	28.3847	28.9087	28.5088	29.4725	29.9685	31.8972	28.3568	27.7325	27.0598	13	11	54.5	27.56	0	72.335	5778500000	82	5	5	7	7	7	12	6	7	6	2751100	13601000	23243000	38957000	60500000	86566000	13614000	22970000	18504000	0.0249207
Q17761	Q17761	6-phosphogluconate dehydrogenase, decarboxylating	T25B9.9	0.0304206	0.108891	1.43431	2.25196	27.2243	25.8865	27.5497	28.6402	28.6456	28.9441	28.3047	28.5627	28.9644	28.6402	29.0491	29.7923	28.2768	27.3865	27.5154	10	10	23.3	53.196	0	28.382	3021900000	51	3	2	5	5	4	7	5	8	7	3658300	2953900	5454600	12716000	19997000	18710000	8308700	12266000	16414000	0.0231926
P55216;O45391	P55216	Putative cystathionine gamma-lyase 2	cth-2	0.0306502	0.118048	2.29614	2.548	26.6717	28.7654	27.6325	31.6252	31.0443	31.9415	30.7484	30.6146	30.2646	31.6252	31.4478	32.7897	30.7205	29.4383	28.8155	13	13	39.3	43.094	0	204.27	15160000000	102	3	4	4	10	10	11	9	10	8	2108800	13361000	7536000	84850000	91646000	110250000	60977000	46464000	44685000	0.00430751
O62220	O62220	Acidic leucine-rich nuclear phosphoprotein 32-related protein 1	F33H2.3	0.0309758	0.121681	2.64719	2.61806	20	25.8066	20	26.2115	26.3973	26.7275	24.9844	23.9754	26.3399	26.2115	26.8008	27.5758	24.9565	22.7992	24.8908	3	3	19.2	24.851	0	5.1769	470530000	18	0	2	0	3	3	3	2	1	3	0	8384100	0	9770000	10113000	12293000	3285600	2356200	9698100	0.0808681
Q7Z072	Q7Z072	TropoNin T	tnt-2	0.0313552	0.117085	2.39301	2.55621	28.3936	28.4882	28.3109	30.16	29.9814	31.5323	28.8278	29.9598	29.6122	30.16	30.3849	32.3805	28.7999	28.7835	28.1631	18	12	37.6	48.684	0	201.41	8768700000	118	7	7	5	9	11	17	5	12	9	2770000	3339300	4946100	15368000	20376000	25070000	20488000	3356400	5049100	0.0118213
Q9TYW1	Q9TYW1	V-type proton ATPase subunit S1	vha-19	0.0314154	0.113641	2.16532	2.49885	24.8989	25.0693	25.2489	25.6205	25.9598	26.7036	25.0897	25.16	25.4433	25.6205	26.3633	27.5519	25.0618	23.9837	23.9942	3	3	6.9	49.608	0	50.945	451320000	15	1	1	2	2	1	3	1	2	1	2234500	2514700	2848100	3684800	4661700	5598500	2550400	2677800	3258800	0.038119
Q09474	Q09474	Tryptophan 2,3-dioxygenase	tdo-2	0.0319832	0.119446	2.69722	2.60571	20	25.742	26.532	26.5562	26.1994	27.3762	25.5159	25.6709	24.7583	26.5562	26.6029	28.2244	25.488	24.4946	23.3092	7	7	17.4	46.716	0	22.987	632860000	24	0	2	3	3	2	4	4	2	2	0	2004300	2838900	3524200	2752000	5468800	1713600	1907900	1013500	0.277906
Q09590	Q09590	NADPH--cytochrome P450 reductase	emb-8	0.0324219	0.114125	2.27949	2.50789	24.7173	25.8321	24.7965	26.8167	26.7186	26.7244	25.9201	26.3484	25.0576	26.8167	27.122	27.5727	25.8922	25.1721	23.6086	7	7	11.8	75.207	0	11.677	639830000	21	1	4	2	3	2	3	2	3	2	862010	1866700	910670	2360000	3451000	3465200	1984200	2669900	1091300	0.010471
G5EBK3	G5EBK3	Moesin/ezrin/radixin homolog 1	erm-1	0.0325275	0.113706	2.27916	2.50573	27.4172	27.9565	27.894	28.7082	28.9136	29.8712	27.699	28.8814	27.98	28.7082	29.3171	30.7195	27.6711	27.7052	26.5309	22	22	42	65.999	0	35.552	3592500000	65	5	9	5	6	8	12	5	7	4	1800300	2257800	1513100	7796200	9190900	8689600	686460	2997900	1899200	0.0238102
E2JKZ0	E2JKZ0	Dynactin subunit 1	dnc-1	0.032896	0.121129	3.77324	2.73605	22.0078	20	20	23.7116	24.4935	24.9166	23.0816	20	20	23.7116	24.897	25.7648	23.0537	20	20	3	3	2.4	151.17	0.001998	2.074	82120000	3	1	0	0	1	1	2	1	0	0	54767	0	0	178400	306750	275330	115280	0	0	0.0080665
O02642	O02642	Succinate--CoA ligase [ADP/GDP-forming] subunit alpha, mitochondrial	sucl-2	0.033227	0.121018	2.90287	2.61499	24.6942	26.4524	25.5635	27.9121	27.393	29.5772	26.1037	27.3246	26.6505	27.9121	27.7965	30.4255	26.0758	26.1483	25.2014	11	11	48.6	33.366	0	60.076	1743900000	43	1	4	2	6	5	9	2	4	3	1357300	1377600	2479400	8418300	7399400	15689000	3605400	2874400	2496800	0.0306323
Q9U2H9	Q9U2H9	Probable elongation factor 1-beta/1-delta 2	eef-1B.2	0.0334597	0.116132	2.66713	2.56925	29.56	29.9068	30.9885	31.0576	31.4621	32.5334	29.6717	31.3321	29.953	31.0576	31.8656	33.3817	29.6438	30.1559	28.5039	18	11	64.6	28.172	0	216.11	19936000000	137	7	7	10	10	10	17	7	12	10	29971000	46280000	56777000	113910000	130720000	208130000	35769000	59870000	34333000	0.0675012
Q27888	Q27888	L-lactate dehydrogenase	ldh-1	0.0334661	0.107939	1.41253	2.19374	25.7801	20	26.8212	28.6446	28.6451	29.1056	28.0894	29.1529	28.8205	28.6446	29.0486	29.9539	28.0615	27.9767	27.3714	11	11	28.2	36.065	0	26.007	2949800000	48	2	0	3	8	6	7	4	6	5	3841400	0	3698400	24522000	26000000	21846000	10179000	17342000	21340000	0.0967167
P52713	P52713	Probable methylmalonate-semialdehyde dehydrogenase [acylating], mitochondrial	alh-8	0.033682	0.112739	2.31892	2.49274	27.3798	27.492	25.4473	27.777	27.7648	28.6684	27.1923	26.9977	26.9684	27.777	28.1683	29.5167	27.1644	25.8214	25.5193	10	10	28.9	56.461	0	26.442	1712500000	39	5	7	2	5	4	7	5	5	4	4809100	6937800	1906300	8422000	9502200	15517000	5553600	4452800	5471100	0.149392
B2D6K9	B2D6K9	Serine/threonine-protein ph phatase 6 regulatory subunit	saps-1	0.0336829	0.118369	2.54679	2.54162	24.9517	24.2942	26.2246	26.045	25.247	27.3128	23.9472	25.6241	25.2982	26.045	25.6505	28.161	23.9193	24.4479	23.8491	6	6	8.1	87.401	0	22.45	516350000	28	3	3	3	4	1	4	2	3	2	737470	467540	1782100	1573600	905030	3788900	367590	1175400	937690	0.274731
P91430	P91430	Ubiquitin-like modifier-activating enzyme 5	uba-5	0.0338241	0.118435	2.58392	2.54611	24.8136	26.6699	20	26.3885	26.6854	27.3043	25.9182	25.2349	25.3784	26.3885	27.0889	28.1526	25.8903	24.0586	23.9293	5	5	12.6	46.511	0	11.764	644280000	19	1	3	0	2	4	3	2	1	1	1638200	4873600	0	4880300	5995600	6247300	3522700	2193700	2423100	0.213432
P41932;Q21539	P41932	14-3-3-like protein 1	par-5	0.034231	0.115835	2.48448	2.51827	30.7032	30.0606	30.5509	31.0599	31.2697	32.4212	30.1649	30.8982	30.1392	31.0599	31.6732	33.2694	30.137	29.722	28.6901	23	15	57.3	28.19	0	323.31	19407000000	196	16	12	15	14	16	21	14	18	13	46295000	39946000	44590000	78574000	101370000	182630000	33914000	53408000	31541000	0.0696295
Q21481	Q21481	SCP2 domain-containing protein	dhs-28	0.0344469	0.112301	2.15967	2.43984	27.4785	28.4222	28.5569	29.249	29.5623	29.7749	28.9168	28.5667	28.5286	29.249	29.9658	30.6232	28.8889	27.3905	27.0795	15	15	49.1	46.262	0	163.14	4582600000	96	6	8	7	9	9	9	9	7	7	4414400	13128000	8415200	19724000	27785000	19115000	13496000	6834700	7631600	0.0208548
Q9UAQ6	Q9UAQ6	RAB family	rab-1	0.035217	0.123778	3.62871	2.6688	24.544	26.5628	26.2574	28.6531	28.9577	29.4046	27.3962	27.4206	25.2176	28.6531	29.3612	30.2529	27.3683	26.2444	23.7685	7	5	41	22.545	0	84.259	2253300000	28	1	2	1	4	5	6	3	3	1	1881700	7625100	6170500	12293000	31473000	40876000	7128100	13819000	3001300	0.00841652
Q18885	Q18885	Transcription factor BTF3 homolog	icd-1	0.0363224	0.114548	2.65465	2.51117	29.833	30.0887	31.1894	31.4521	31.9187	33.0971	30.1075	31.778	30.5234	31.4521	32.3221	33.9453	30.0796	30.6018	29.0743	15	15	87.6	17.503	0	224.97	27115000000	135	5	6	10	7	7	15	6	10	7	19185000	33012000	49730000	92868000	143170000	237000000	25202000	27811000	45768000	0.0498485
Q95YA9	Q95YA9	Adenylyl cyclase-associated protein	cas-1	0.0368154	0.112512	1.87419	2.31993	25.6157	24.9993	25.6539	27.3284	28.0705	27.4987	27.0986	27.2409	26.8405	27.3284	28.4739	28.347	27.0707	26.0647	25.3914	10	10	13.6	133.28	0	95.861	1200300000	33	2	2	2	6	4	4	4	3	3	970130	632790	996130	425430	2168100	375690	471040	616110	306770	0.00201899
Q21018	Q21018	Conserved regulator of innate immunity protein 3	cri-3	0.0378473	0.111494	1.97465	2.33302	25.0872	25.4366	26.2939	27.7185	27.6039	28.6181	26.1667	28.3023	27.4524	27.7185	28.0073	29.4663	26.1388	27.1261	26.0033	4	4	30.9	26.41	0	125.62	1590200000	26	1	1	2	3	2	3	1	3	3	3960600	5045900	3542700	10607000	13491000	12532000	8370000	6540500	6385300	0.00783752
P27798	P27798	Calreticulin	crt-1	0.038153	0.112311	2.39685	2.42912	28.1365	27.7552	27.7858	29.8531	29.313	31.0609	28.258	29.7835	28.8999	29.8531	29.7164	31.9091	28.2301	28.6073	27.4508	19	19	49.6	45.616	0	261.38	6375700000	99	5	6	5	9	9	18	6	9	9	16393000	3268800	797020	13352000	8315800	18233000	618090	34894000	1088400	0.0147127
Q09293	Q09293	Maternal effect lethal protein 47	tofu-6	0.0381815	0.112497	2.2673	2.40083	24.965	26.4253	26.913	27.6055	26.6697	27.563	26.5459	25.496	26.8994	27.6055	27.0732	28.4113	26.518	24.3198	25.4504	6	6	15.3	41.102	0	51.136	1029000000	36	2	3	4	4	3	6	4	2	4	1723700	4743100	6650700	10748000	5618400	8527900	5156600	2490600	6588400	0.148756
Q9GZE9	Q9GZE9	Lipid droplet localized protein	ldp-1	0.038587	0.122549	5.27831	2.72206	24.0035	26.0233	20	27.8068	28.0375	28.6311	25.4274	20	25.9418	27.8068	28.441	29.4794	25.3995	20	24.4927	5	5	15.5	47.293	0	17.43	1120600000	27	1	2	2	4	3	5	3	0	2	934350	3789000	0	13044000	15306000	23097000	2507000	0	3580900	0.0543583
Q21233	Q21233	NADH dehydrogenase [ubiquinone] 1 alpha subcomplex subunit 10, mitochondrial	nuo-4	0.038928	0.107218	1.61192	2.20007	29.3057	29.6994	30.7509	30.9122	30.7213	31.3202	30.2017	31.3114	30.5098	30.9122	31.1248	32.1685	30.1738	30.1351	29.0608	21	21	43.1	50.861	0	131.84	15243000000	165	9	9	14	11	8	15	10	16	13	11288000	21995000	26995000	57571000	45575000	60840000	31741000	42968000	33437000	0.0841636
Q20049	Q20049	Isocitrate dehydrogenase [NAD] subunit, mitochondrial	idhg-1	0.0389868	0.117447	3.16813	2.53967	20	26.6221	26.3596	26.3334	26.7824	27.7731	25.7638	24.1649	25.3608	26.3334	27.1859	28.6214	25.7359	22.9887	23.9117	6	5	16.9	43.581	0	10.142	737630000	25	0	4	3	4	4	4	3	1	2	0	3848200	2956800	2280000	2261600	5899200	2848700	940450	2154500	0.298228
A0A7R9SW65	A0A7R9SW65	ShKT domain-containing protein	Y47G6A.19	0.0390057	0.117036	3.2518	2.54984	23.3003	26.8896	20	27.1945	27.5863	26.0322	25.7402	25.5701	23.6523	27.1945	27.9898	26.8805	25.7123	24.3938	22.2032	9	9	20	58.407	0	10.581	677420000	25	1	5	0	4	5	2	4	3	2	356200	2631000	0	4376000	5424400	906670	1748300	1041200	454620	0.15815
Q23280	Q23280	Uncharacterized protein ZC395.10	daf-41	0.0391451	0.112283	2.71977	2.47152	20	20	26.7393	27.8081	28.2698	28.7044	27.2012	27.2782	26.0486	27.8081	28.6733	29.5527	27.1733	26.1019	24.5996	5	5	15.4	19.431	0	8.5137	1494600000	33	0	0	2	3	4	5	3	3	2	0	0	8467500	23504000	32555000	44327000	14353000	14829000	9915800	0.0564089
P54811	P54811	Transitional endoplasmic reticulum ATPase homolog 1	cdc-48.1	0.0392287	0.111119	1.92371	2.29738	30.1802	30.4229	30.9104	31.3416	31.1831	32.1855	30.4284	31.6166	30.7991	31.3416	31.5866	33.0338	30.4005	30.4403	29.35	45	18	53	89.784	0	323.31	21324000000	305	20	24	26	29	21	32	21	27	22	14447000	17804000	20993000	41630000	36704000	56344000	16818000	29187000	24194000	0.0478718
P34283	P34283	Uncharacterized protein C02F5.6	henn-1	0.0426482	0.113075	2.83326	2.43052	20	24.1066	23.3177	24.1267	24.1784	24.3333	20	24.1819	23.8338	24.1267	24.5819	25.1816	20	23.0057	22.3848	1	1	3.4	50.852	0	18.347	120940000	7	0	1	1	1	1	1	1	1	1	0	722580	418180	732690	759420	845530	0	761270	598080	0.239777
Q19437	Q19437	CN hydrolase domain-containing protein	upb-1	0.0436542	0.111274	2.62978	2.38305	27.0801	27.651	25.5432	27.8377	28.2378	29.7616	26.7446	28.0003	27.1078	27.8377	28.6413	30.6098	26.7167	26.824	25.6587	9	9	34.6	43.196	0	323.31	2393600000	45	5	5	3	4	2	6	4	5	4	8345700	12397000	2876200	14110000	8245800	18957000	6614400	4541800	8507500	0.0973232
Q19102	Q19102	Alcohol/Ribitol Dehydrogenase family	ard-1	0.0444128	0.110566	2.68151	2.3798	27.4513	27.1618	27.6255	27.8359	28.1724	29.4005	27.1483	27.5728	26.5482	27.8359	28.5759	30.2488	27.1204	26.3965	25.0992	7	7	40.3	27.143	0	43.44	2238000000	40	5	3	4	3	4	5	3	4	4	13108000	10725000	14791000	17113000	21608000	47620000	10625000	14260000	7009500	0.0993449
Q23451	Q23451	UV excision repair protein RAD23	rad-23	0.0456528	0.112492	3.05626	2.41337	20	25.3284	25.3592	26.6256	26.9091	28.2857	26.1042	24.675	25.7774	26.6256	27.3126	29.134	26.0763	23.4987	24.3283	3	3	14.6	34.566	0	72.89	798400000	20	0	1	1	2	2	2	3	1	2	0	3240900	3310800	2452800	2958700	25171000	1114200	2060500	1256400	0.11585
O44191	O44191	Receptor Mediated Endocyt is	rme-2	0.0456968	0.107647	2.17585	2.26781	25.5863	25.9992	23.7944	26.7938	25.7311	26.8134	25.5013	26.2957	24.9187	26.7938	26.1346	27.6616	25.4734	25.1194	23.4696	4	4	4.1	102.94	0	8.4151	583560000	18	1	2	2	2	1	2	2	2	2	516410	746040	330660	870210	1265900	2680200	1079500	1872100	720830	0.159801
O17694	O17694	RNAi-Induced Longevity	ril-1	0.0466033	0.110211	2.83168	2.36938	28.1504	27.0842	27.9647	28.6017	28.6492	29.7387	28.196	26.9974	27.2061	28.6017	29.0527	30.587	28.1681	25.8212	25.757	7	7	51.1	16.495	0	17.695	3022700000	45	4	3	4	5	5	6	4	2	4	20626000	15505000	23286000	28741000	44792000	50032000	15305000	14585000	14101000	0.0634985
G3MU29	G3MU29	ShKT domain-containing protein	CELE_ZC434.9	0.047094	0.109614	2.37547	2.28887	25.2239	26.9033	26.3488	27.8263	28.6165	27.4516	27.5102	26.1114	27.0513	27.8263	29.02	28.2999	27.4823	24.9351	25.6023	7	7	11.4	81.273	0	23.062	1486000000	34	1	5	4	4	3	2	5	2	4	1088500	3486500	1172700	3979100	9374100	2703600	4212500	2013800	2107100	0.0398638
Q9BL34	Q9BL34	Cytochrome OXidase assembly protein	cox-6b	0.0472697	0.111814	4.02085	2.482	24.2496	24.1859	20	26.1249	26.1999	26.5935	24.4384	24.8733	20	26.1249	26.6034	27.4418	24.4105	23.697	20	2	2	16.5	14.817	0	11.167	344020000	16	1	1	1	2	1	2	1	1	1	2216200	2120500	0	4338600	8565000	11251000	2526100	3414800	0	0.0687948
Q9N5B3	Q9N5B3	Peptidase	CELE_W08E12.7	0.0482122	0.109148	2.28735	2.25714	29.5766	28.8359	29.6667	29.6441	30.2617	31.2383	29.0003	30.0231	29.1635	29.6441	30.6652	32.0865	28.9724	28.8469	27.7145	14	14	38.6	43.032	0	92.855	9021000000	105	7	6	9	10	11	9	6	8	7	8828400	5332600	5705700	16399000	33453000	27453000	5582100	9329700	5410800	0.12801
Q9N584	Q9N584	Uncharacterized protein	let-630	0.0483172	0.113149	4.42253	2.49317	24.6039	22.4161	26.6098	26.6539	25.8427	27.6039	20	25.9974	24.7126	26.6539	26.2462	28.4522	20	24.8211	23.2635	7	7	13.4	75.297	0	74.872	597740000	17	2	1	3	3	3	3	0	2	1	689150	151260	1867300	2853900	1626300	3835500	0	976530	743090	0.175937
Q10033	Q10033	Uncharacterized protein F15G9.1	F15G9.1	0.0483564	0.112848	3.37335	2.40812	20	20	20	24.9542	24.5623	25.7584	20	24.4203	24.6117	24.9542	24.9658	26.6067	20	23.244	23.1626	3	3	14.3	30.722	0	16.335	162130000	4	0	0	0	1	1	2	0	1	2	0	0	0	1625400	1238700	1426400	0	1122500	1281800	0.000132884
P52018	P52018	Peptidyl-prolyl cis-trans isomerase 11	cyn-11	0.0486172	0.114123	1.28799	1.95341	20	24.9609	25.2837	25.1161	24.9676	25.2432	24.5927	25.7963	24.9789	25.1161	25.3711	26.0915	24.5648	24.6201	23.5299	1	1	7.7	20.193	0.002009	2.1478	299040000	8	0	1	1	1	1	1	1	1	1	0	3628600	4538600	4040600	3645500	4412900	2811300	6474700	3674200	0.378379
Q21752	Q21752	Probable voltage-dependent anion-selective channel	vdac-1	0.0488531	0.107136	1.88475	2.15813	30.5601	30.6186	30.0866	31.7888	32.2145	32.7423	31.6459	31.6852	31.6653	31.7888	32.618	33.5906	31.618	30.509	30.2162	24	24	67.8	29.96	0	243.13	30469000000	209	12	13	10	14	14	22	14	17	13	54335000	76306000	33183000	170260000	246330000	284970000	141510000	116110000	129310000	0.00482392
Q6AHR3	Q6AHR3	Rib e-ph phate diph phokinase	CELE_R151.2	0.0492966	0.114736	1.3435	1.97142	26.2097	25.7809	27.2525	27.438	27.8301	27.486	27.1224	28.1751	27.3311	27.438	28.2336	28.3343	27.0945	26.9989	25.882	8	8	17.3	49.001	0	22.614	1521600000	36	2	2	3	5	3	5	4	5	3	1330800	2745400	3991100	5610200	7074800	5390200	2951600	7411700	2512300	0.0614977
Q21793	Q21793	Prion-like-(Q/N-rich)-domain-bearing protein	pqn-53	0.049664	0.109117	2.24535	2.23019	23.6155	24.2029	20	25.0255	26.7899	26.5372	24.7547	25.5497	25.2172	25.0255	27.1934	27.3855	24.7268	24.3734	23.7681	7	7	21.9	41.003	0	14.58	396160000	17	1	1	0	2	4	5	2	3	2	611980	919560	0	1626300	5525200	4637500	1348000	2338900	1857400	0.0693621
O18650	O18650	40S ribosomal protein S19	rps-19	0.0499259	0.109206	2.5689	2.28394	30.1455	30.1854	29.7926	30.4676	30.9456	32.4124	29.323	30.9245	29.7764	30.4676	31.3491	33.2607	29.2951	29.7483	28.3273	17	17	67.8	16.322	0	177.53	16237000000	135	10	9	7	8	9	15	8	13	9	31712000	84423000	23583000	87060000	133060000	183340000	15850000	31164000	13950000	0.108125
O17214	O17214	Probable fumarate hydratase, mitochondrial	fum-1	0.0499643	0.111928	4.83551	2.49101	20	20	20	27.4696	27.0157	28.3743	24.2365	26.5726	20	27.4696	27.4192	29.2226	24.2086	25.3963	20	8	8	24.6	53.646	0	102.4	789060000	15	0	0	0	4	2	6	2	1	0	0	0	0	6044600	5218800	5503600	760210	3838500	0	4.44334e-05
O44183	O44183	Leuk-A4-hydro	ltah-1.2	4.72448e-05	0.0886	-3.61422	-9.2116	20	20	20	20	20	20	23.9457	24.8433	24.7069	20	20	20	23.9178	23.667	23.2578	1	1	3.4	71.309	0	4.4812	73643000	4	1	0	0	0	0	0	1	1	1	0	0	0	0	0	0	538590	1003300	912830	NaN
P92005	P92005	Cathepsin X	cpz-2	0.000394492	0.100286	-3.52656	-6.75678	20	20	20	20	20	20	23.976	24.9135	24.3434	20	20	20	23.9481	23.7372	22.8943	1	1	2.8	53.172	0	6.4704	69388000	4	0	0	0	1	0	0	1	1	1	0	0	0	0	0	0	660030	1264100	851460	NaN
O76576	O76576	Prion-like-(Q/N-rich)-domain-bearing protein	pqn-48	0.000710482	0.109913	-3.85007	-6.32101	20	20	20	20	20	20	23.3211	25.8239	25.0584	20	20	20	23.2932	24.6476	23.6093	3	3	13.8	36.915	0	3.1045	104820000	6	0	1	0	1	0	0	1	2	1	0	0	0	0	0	0	1164400	6599700	3882300	NaN
P34325	P34325	Uncharacterized protein C08C3.4	cyk-7	0.00615394	0.176	-4.36855	-4.25466	20	20	20	20	20	20	25.7653	25.6638	24.3299	20	20	20	25.7374	24.4875	22.8808	2	2	9.4	30.589	0	24.839	131280000	4	0	0	0	0	0	1	1	1	1	0	0	0	0	0	0	4073700	3796900	1506200	NaN
Q9BLA0	Q9BLA0	FUBp (FUBP) Like	fubl-3	0.0401598	0.120886	0.989572	1.86548	27.2081	24.6691	26.5832	27.0349	27.6776	26.7066	26.5008	28.0083	27.8463	27.0349	28.0811	27.5549	26.4729	26.832	26.3972	12	12	23.4	69.923	0	48.613	1350200000	35	5	2	4	3	4	3	4	5	7	4090700	952790	2121100	4910600	6679900	3138000	3211400	3297700	6185700	0.292997
Q18026	Q18026	Kynureninase	flu-2	0.0502915	0.109926	2.63453	2.28924	25.6037	24.5969	25.374	26.7604	27.0037	27.8774	23.7055	27.4681	26.4693	26.7604	27.4072	28.7257	23.6776	26.2918	25.0203	9	9	22	54.049	0	35.495	906910000	28	2	1	1	4	3	5	1	3	2	1201100	975960	1672500	4372200	5175600	5835500	526100	3525400	3573500	0.0113688
Q22866	Q22866	Tropomyosin isoforms a/b/d/f	lev-11	0.0532947	0.11024	2.93287	2.29043	29.761	28.6376	29.3531	30.1678	29.5883	32.2721	27.4923	29.9074	29.7349	30.1678	29.9918	33.1204	27.4644	28.7312	28.2858	21	20	66.2	33.003	0	309.45	11302000000	144	10	10	9	12	10	18	5	11	11	9279100	11966000	4943600	33644000	19248000	56427000	3072000	9329500	11475000	0.180177
Q9BPN5	Q9BPN5	Ig-like domain-containing protein	zig-11	0.0547887	0.112519	4.36929	2.39326	20	26.2606	24.4521	26.5655	27.0879	27.3746	25.0915	25.2845	20	26.5655	27.4914	28.2229	25.0636	24.1083	20	5	5	20.7	34.112	0	33.563	595940000	14	0	2	1	2	2	5	1	1	0	0	3694900	1434500	4369800	5773300	4949800	2234400	2554400	0	0.14064
P54812	P54812	Transitional endoplasmic reticulum ATPase homolog 2	cdc-48.2	0.0554038	0.106632	2.06337	2.12545	27.2382	26.9215	28.0021	29.0886	27.776	29.8451	27.6351	28.5231	28.2663	29.0886	28.1795	30.6934	27.6072	27.3469	26.8173	13	13	50.6	89.639	0	95.063	3236500000	44	3	2	7	5	4	10	4	3	5	3518100	2824600	4652300	11234000	3659600	16070000	3792900	8572400	6340800	0.091074
O17695	O17695	Histone deacetylase 1	hda-1	0.0555023	0.1146	1.51756	1.97789	26.7595	24.2309	20	25.547	24.968	25.291	24.4596	26.0798	24.6189	25.547	25.3715	26.1393	24.4317	24.9035	23.1698	4	4	12.4	52.137	0	36.909	375960000	15	2	1	0	3	1	3	2	1	2	4544400	787550	0	699680	1312800	762360	922860	2837000	1030500	0.462788
Q95QL3	Q95QL3	RNA Binding Motif protein homolog	rbm-34	0.055579	0.108165	1.79897	2.06119	24.0648	24.3537	20	26.097	25.4953	25.1347	25.2531	25.5964	24.3855	26.097	25.8988	25.9829	25.2252	24.4201	22.9364	3	3	9.6	43.857	0	8.0318	307530000	11	1	1	0	2	1	1	2	1	2	1169900	1429200	0	2709400	3153200	2455800	1293900	3382100	1461100	0.125493
Q9NAP9	Q9NAP9	28S ribosomal protein S15, mitochondrial	mrps-15	0.0566443	0.111916	3.70975	2.32309	25.0966	25.8675	25.3282	24.9372	28.8904	26.7032	24.6732	24.5643	24.0691	24.9372	29.2939	27.5515	24.6453	23.3881	22.62	7	7	29.4	38.939	0	13.482	847380000	15	1	3	3	1	3	4	2	1	1	1630900	1386200	1914900	511770	2233200	839140	1216000	1127600	800010	0.292303
P34659	P34659	Probable small nuclear ribonucleoprotein F	snr-5	0.0567444	0.112039	4.76768	2.38812	20	20	26.2165	26.6693	26.1464	25.622	25.4144	20	20	26.6693	26.5499	26.4703	25.3865	20	20	1	1	21.2	9.2495	0	25.888	355330000	6	0	0	1	1	1	1	1	0	1	0	0	25992000	35572000	24759000	17214000	14906000	0	0	0.12362
Q22135	Q22135	RRM domain-containing protein	nifk-1	0.0568024	0.106703	1.99191	2.09496	27.6422	28.4512	27.8906	28.9666	29.1569	29.2018	28.9258	28.0606	28.2681	28.9666	29.5604	30.0501	28.8979	26.8844	26.819	11	11	39.4	33.919	0	59.063	3679100000	65	3	5	5	6	6	7	8	7	5	10496000	15883000	11061000	26473000	30654000	31476000	22667000	10687000	15668000	0.0111885
Q9UAV5	Q9UAV5	Malate dehydrogenase	mdh-1	0.0574801	0.106715	2.29872	2.14798	27.2173	25.023	20	27.0448	26.5088	27.2263	26.6472	25.3426	25.7989	27.0448	26.9123	28.0746	26.6193	24.1664	24.3498	4	4	14.3	35.806	0	13.472	787110000	17	3	1	0	2	2	2	2	1	1	9752800	2130800	0	8652900	5967900	9813400	3442400	2659300	3648600	0.255541
P91427	P91427	Probable phosphoglycerate kinase	pgk-1	0.0580161	0.111831	4.21232	2.34025	25.302	20	20	24.1726	24.0367	26.7041	20	20	24.9772	24.1726	24.4401	27.5524	20	20	23.5282	6	6	18.7	44.112	0	29.727	219850000	8	1	0	0	1	1	3	0	1	2	1591100	0	0	727270	661880	4205000	0	0	1270300	0.178996
O45181	O45181	RRM domain-containing protein	nucl-1	0.0585514	0.111951	1.66997	1.99658	28.9417	29.5374	29.7816	30.4608	30.3428	31.3715	29.8639	30.9408	30.2654	30.4608	30.7463	32.2197	29.836	29.7645	28.8163	27	27	20.8	86.818	0	201.36	12164000000	156	13	10	12	14	12	20	15	18	15	11449000	24144000	25530000	42571000	43910000	55608000	30772000	46951000	33965000	0.033383
G5EF37	G5EF37	Paralysed Arrest at Two-fold	pat-10	0.0590262	0.111516	4.06159	2.31773	20	20	26.2636	23.3366	24.1653	27.1587	20	23.502	22.8509	23.3366	24.5688	28.0069	20	22.3258	21.4018	4	4	32.9	18.516	0	43.556	279240000	14	0	1	3	1	1	3	0	1	1	0	0	1115900	1324100	2351800	5275700	0	1485000	945590	0.306355
Q17971	Q17971	Uncharacterized protein	C14C10.5	0.0590269	0.107709	2.84389	2.20974	20	25.448	25.1841	26.3571	26.5471	27.0238	25.8734	23.5924	25.8355	26.3571	26.9505	27.8721	25.8455	22.4162	24.3864	5	5	3.3	219.81	0	10.584	538360000	22	1	3	2	3	3	4	3	3	3	0	453200	377440	650060	592030	1021800	367260	125230	592860	0.157534
Q19339	Q19339	Fatty Acid CoA Synthetase family	acs-14	0.0595576	0.107989	3.50872	2.27032	20	26.0782	20	25.9561	26.1497	25.1419	20	25.3067	25.2919	25.9561	26.5532	25.9902	20	24.1305	23.8428	3	3	6.6	60.305	0	6.1171	330000000	7	0	2	0	1	1	1	0	1	1	0	2952000	0	2712500	3101900	1542600	0	1729300	1711600	0.143437
G5EC98	G5EC98	CTP synthase	ctps-1	0.0602209	0.106764	2.11539	2.08522	25.4973	27.0225	25.1211	28.9067	29.2157	28.839	28.7454	28.2731	27.5017	28.9067	29.6192	29.6873	28.7175	27.0968	26.0527	16	16	26.5	75.243	0	66.933	2791500000	53	2	4	2	8	9	7	8	6	6	608660	2079600	1042600	12026000	10126000	9637700	6549200	445260	5429600	0.00633617
Q965N8	Q965N8	NUC173 domain-containing protein	CELE_Y46E12BL.2	0.0609274	0.110556	4.02185	2.2915	24.4574	25.4838	23.8652	26.0652	26.4557	27.0521	20	25.4351	25.9494	26.0652	26.8592	27.9003	20	24.2588	24.5003	12	12	10.3	147.65	0	24.097	496800000	29	2	3	3	5	3	7	2	2	3	299180	609400	198450	328590	1011200	1498200	0	589150	841490	0.0254582
O02220	O02220	L51	mrpl-34	0.0609324	0.109066	3.62181	2.26295	20	20	24.8835	25.2192	23.7407	24.6654	20	25.1879	20	25.2192	24.1442	25.5137	20	24.0116	20	4	4	22.8	21.43	0	19.471	148860000	12	0	0	3	2	1	2	1	2	1	0	0	2063400	987000	934480	1773900	0	2548100	0	0.158613
A7DT40	A7DT40	Uncharacterized protein	CELE_F49D11.10	0.0609563	0.108852	3.84857	2.27945	24.098	25.8664	20	25.2921	25.89	26.7959	24.4463	24.4419	20	25.2921	26.2935	27.6442	24.4184	23.2656	20	4	4	7	79.997	0	17.856	344560000	18	2	2	1	2	3	4	2	1	0	448920	1529300	0	589830	1260000	964970	571510	569740	0	0.210231
Q18803	Q18803	Probable ATP synthase subunit g 2, mitochondrial	asg-2	0.0617167	0.106618	2.6394	2.1539	27.1782	27.4629	27.646	28.588	27.7331	30.3311	27.2343	28.0514	27.3531	28.588	28.1366	31.1793	27.2064	26.8752	25.9041	6	5	41.2	14.834	0	17.589	3131700000	31	1	3	3	4	2	6	3	3	3	18983000	15752000	6679000	38844000	27888000	95064000	8957200	6574300	6183000	0.134226
O45069	O45069	Queu ine salvage protein	C11D2.4	0.0621198	0.110857	4.46259	2.30283	20	20	20	26.3996	25.8431	25.0911	20	26.374	20	26.3996	26.2466	25.9394	20	25.1978	20	2	2	7.3	38.274	0	2.6946	271430000	8	1	0	1	1	1	1	0	2	0	0	0	0	4659400	3168100	1881100	0	3198000	0	0.000108128
Q9BL03	Q9BL03	NADH dehydrogenase [ubiquinone] 1 alpha subcomplex subunit 8	CELE_Y54F10AM.5	0.0634691	0.108756	2.09083	2.04839	20	25.4249	25.3045	26.0613	26.4155	27.6692	24.7839	26.9753	26.0192	26.0613	26.819	28.5175	24.756	25.7991	24.5702	6	6	31.1	20.965	0	18.21	688280000	21	1	1	1	2	2	5	1	4	2	0	5005000	4604300	7780100	9945300	9177300	3209700	5335500	4957700	0.165683
O44501	O44501	FarNesylTransferase, Alpha subunit	fnta-1	0.0634993	0.108303	3.85961	2.25013	20	20	20	24.8909	25.2651	24.6609	24.5177	20	20	24.8909	25.6686	25.5092	24.4898	20	20	1	1	3.4	38.469	0.0015152	2.1948	121980000	3	0	0	0	1	1	1	1	0	0	0	0	0	1637400	2122200	1396100	1264200	0	0	9.60522e-06
Q09517;Q17703;O17795	Q09517	Very-long-chain 3-oxooacyl-coA reductase let-767	let-767	0.0639107	0.107972	2.48346	2.10938	26.4917	28.1892	25.544	28.2394	29.0546	29.938	28.2271	28.0227	27.4368	28.2394	29.4581	30.7863	28.1992	26.8465	25.9878	8	8	33.2	34.309	0	102.79	3121000000	63	4	6	3	6	6	6	5	4	4	4428700	12301000	3261600	21126000	27583000	40691000	10920000	12015000	4143700	0.0633376
O17328	O17328	MFS domain-containing protein	mct-6	0.0640557	0.114773	1.77139	1.97326	26.1463	27.2442	25.0323	27.6936	27.8024	28.3776	27.4283	27.9947	27.0413	27.6936	28.2059	29.2259	27.4004	26.8185	25.5923	7	7	16.2	63.517	0	18.119	1653600000	33	2	4	1	5	5	5	3	3	3	4641800	7055500	2144600	9776900	11213000	17010000	8815500	8855500	7152100	0.054076
Q09216	Q09216	Putative endoplasmic reticulum metallopeptidase 1-A	B0495.7	0.0642108	0.110478	4.82159	2.29513	20	20	20	26.9079	27.3284	24.1242	25.1754	20	20	26.9079	27.7319	24.9724	25.1475	20	20	3	3	3.7	102.12	0	6.4834	350630000	10	0	0	0	3	3	3	1	0	0	0	0	0	3403100	4555000	494200	1024100	0	0	0.00368159
G5EBI0	G5EBI0	Endoplasmic reticulum transmembrane protein	4D656	0.0645212	0.108011	4.01266	2.24834	20	24.9135	20	26.2098	26.4443	27.0679	24.8654	20	25.5473	26.2098	26.8477	27.9162	24.8375	20	24.0983	5	5	27.7	24	0	24.81	420820000	17	0	2	0	3	3	4	2	0	2	0	2872800	0	4559200	2753600	5719700	2778800	0	2440400	0.040832
O45444	O45444	C-type LECtin	clec-63	0.0648295	0.109701	3.86676	2.23537	20	20	25.6338	25.6334	26.7466	26.4523	24.6853	25.0027	20	25.6334	27.1501	27.3006	24.6574	23.8265	20	3	3	7.3	44.522	0	8.5033	369130000	15	1	1	2	2	3	3	2	1	0	0	0	3719000	3718000	8042700	6558500	1927000	2401300	0	0.0823272
Q23158	Q23158	AcTiniN	atn-1	0.0653733	0.11082	1.99901	2.01243	24.529	26.8447	27.1273	27.0393	28.1873	28.684	27.0054	27.4778	27.3353	27.0393	28.5908	29.5323	26.9775	26.3015	25.8863	16	16	17.9	107.18	0	41.494	1657100000	47	1	7	4	3	5	9	6	5	6	384260	1913000	1237500	2189200	4851500	3604900	1520300	1080400	1540000	0.132445
O61820	O61820	Eukaryotic translation initiation factor 3 subunit E	eif-3.E	0.0658721	0.109408	4.03651	2.23445	20	26.6767	25.4413	26.453	27.1816	26.4039	25.2348	20	25.4229	26.453	27.5851	27.2521	25.2069	20	23.9738	4	4	9.7	50.719	0	27.797	570170000	13	0	3	1	2	2	1	1	0	1	0	4290800	1822500	3015400	6088900	3551500	1579400	0	1799300	0.270456
O61741	O61741	Cysteine desulfurase, mitochondrial	nfs-1	0.0662748	0.109107	4.63566	2.26224	20	20	25.2484	25.9612	26.125	26.0552	25.5142	20	20	25.9612	26.5285	26.9035	25.4863	20	20	2	2	7.5	45.324	0	14.808	296020000	6	0	0	1	2	1	1	1	0	0	0	0	1594300	688630	2927400	2789100	1916800	0	0	0.070015
Q95XX1	Q95XX1	Nicotinate phosphoribosyltransferase	nprt-1	0.0664132	0.106459	3.00457	2.14697	20	20	24.5155	24.9985	25.4865	24.2511	23.6714	24.5069	20	24.9985	25.89	25.0994	23.6435	23.3306	20	2	2	3	63.346	0	2.3729	161680000	6	0	0	1	1	1	1	1	1	0	0	0	1042800	1457400	2043900	868150	580870	1036500	0	0.0924868
O61742	O61742	26S proteasome non-ATPase regulatory subunit 4	rpn-10	0.067298	0.118393	1.54518	1.88457	20	26.2607	26.1819	26.3777	25.7309	26.9285	25.9439	26.0059	26.3567	26.3777	26.1344	27.7768	25.916	24.8297	24.9077	3	3	12.1	37.348	0	33.586	645010000	19	0	2	2	1	1	3	2	1	2	0	6700200	6344000	4910200	4640600	10644000	5379200	5615400	7161300	0.354828
Q18093	Q18093	Translocation protein SEC62	C18E9.2	0.0673029	0.106877	3.19351	2.15597	20	25.1755	20	25.2159	25.4043	25.0679	20	25.3749	24.6098	25.2159	25.8078	25.9162	20	24.1986	23.1607	3	3	9.9	41.728	0	31.416	225560000	8	1	1	0	1	1	1	0	1	1	0	2229200	0	2292300	2612200	2068900	0	2559500	1506000	0.112473
Q10576	Q10576	Prolyl 4-hydroxylase subunit alpha-1	dpy-18	0.0676183	0.107899	3.70753	2.19371	20	24.4033	20	24.6418	25.6349	26.183	24.5881	20	23.4778	24.6418	26.0384	27.0313	24.5602	20	22.0287	3	3	5.4	63.926	0	5.5826	213560000	14	0	1	1	2	2	2	1	0	1	0	715760	0	844420	1680900	2457600	813570	0	376850	0.0589679
Q9N5S7	Q9N5S7	ThioredoXin Domain Containing protein homolog	txdc-12.2	0.0690364	0.108632	4.44536	2.22199	20	20	24.1044	24.7511	24.7992	27.0566	24.5505	20	20	24.7511	25.2027	27.9049	24.5226	20	20	3	3	16.7	30.205	0	13.618	239630000	5	0	0	1	1	1	2	1	0	0	0	0	1803600	2823700	2919500	13959000	2457200	0	0	0.0562517
P34388	P34388	Probable 40S ribosomal protein S9, mitochondrial	mrps-9	0.0691907	0.106205	3.3106	2.1468	20	20	20	24.687	26.4526	24.3547	23.9353	24.0833	20	24.687	26.8561	25.203	23.9074	22.907	20	3	3	9.4	43.693	0	2.8437	174120000	7	0	0	0	1	2	1	1	1	0	0	0	0	1174400	3993100	932760	697450	772790	0	0.00136664
P91207	P91207	Glycine Rich Secreted Protein	grsp-4	0.069881	0.107722	2.76152	2.08618	20	20	20	24.2885	24.5785	24.5575	23.4798	24.1162	20	24.2885	24.982	25.4058	23.4519	22.9399	20	3	3	20.6	16.324	0	5.6755	100120000	6	0	0	0	1	2	1	1	2	0	0	0	0	1707600	2087800	2057600	974800	1515300	0	1.13452e-06
O44549	O44549	Acyl CoA DeHydrogenase	acdh-3	0.0699827	0.107491	4.22394	2.20024	26.3821	20	20	25.24	26.2182	28.0332	23.81	25.4656	20	25.24	26.6217	28.8815	23.7821	24.2894	20	5	5	22.9	45.776	0	28.171	540890000	18	3	0	0	2	3	5	2	2	0	2710300	0	0	1722900	3394300	4393500	639430	1031100	0	0.127692
Q20053	Q20053	ATP synthase F(0) complex subunit B1, mitochondrial	asb-1	0.0701015	0.108525	2.47145	2.04779	27.2786	25.6733	27.5183	26.85	28.1227	29.0331	26.5875	27.4924	26.4166	26.85	28.5262	29.8814	26.5596	26.3161	24.9676	10	10	29.6	34.368	0	13.887	1750300000	37	5	2	5	3	6	6	3	5	3	9577000	2138100	5575400	5788100	12648000	16637000	2362100	4953200	1883300	0.241558
Q4TT88	Q4TT88	Puromycin-sensitive aminopeptidase	pam-1	0.0704656	0.107427	3.89785	2.17619	27.0086	20	26.0755	25.4339	26.4058	27.039	20	25.006	26.0563	25.4339	26.8093	27.8873	20	23.8297	24.6072	7	7	10.5	107.15	0	16.183	581340000	20	4	0	2	2	2	4	2	1	2	1923000	0	1386600	888790	1743300	2363700	0	660660	1368200	0.438338
Q9NEQ0	Q9NEQ0	Omega-3 fatty acid desaturase fat-1	fat-1	0.0713089	0.108	2.60055	2.05355	25.5154	28.3528	25.963	27.9205	27.6799	28.9645	27.6755	26.8968	26.096	27.9205	28.0834	29.8128	27.6476	25.7205	24.6469	9	8	24.6	46.558	0	40.486	1860100000	51	3	8	3	5	3	7	5	3	4	1505900	10228000	1559500	6240700	4554900	11313000	2485400	2094300	2905500	0.177346
Q18211	Q18211	Regulator of chromosome condensation	ran-3	0.0718178	0.106351	4.0448	2.17102	25.4894	20	24.9434	25.3849	25.5252	27.835	20	24.9701	25.5177	25.3849	25.9287	28.6833	20	23.7938	24.0686	4	4	12.5	61.484	0	28.715	491800000	14	1	0	1	1	1	4	0	3	1	1624400	0	1112500	1510900	1665100	5544700	0	1133300	1656500	0.222106
O18180	O18180	Mitochondrial Rib omal Protein, Large	mrpl-12	0.0737233	0.105896	3.87901	2.14196	20	24.6659	20	24.636	24.182	25.901	24.3617	20	20	24.636	24.5855	26.7493	24.3338	20	20	2	2	25.4	18.438	0	10.635	155940000	6	0	1	0	1	1	2	1	0	0	0	4436300	0	4345400	3172100	6180100	3592900	0	0	0.110234
Q9U2Q8	Q9U2Q8	Peptidyl-prolyl cis-trans isomerase	fkb-2	0.0744794	0.10733	4.95498	2.18677	20	20	20	23.4424	26.3937	27.8875	20	25.2866	20	23.4424	26.7972	28.7357	20	24.1104	20	3	3	24.1	11.64	0	5.7217	388780000	8	0	0	0	1	1	3	0	1	0	0	0	0	2279900	5680000	6837000	0	8185900	0	0.010628
Q95XS1	Q95XS1	Signal sequence receptor subunit gamma	trap-3	0.0747083	0.204109	1.09567	1.66678	27.2523	28.2012	26.5233	28.6153	28.7548	28.4998	28.6877	29.0792	28.7209	28.6153	29.1583	29.348	28.6598	27.9029	27.2719	8	8	29.2	19.702	0	23.694	3250600000	37	2	3	2	3	2	4	5	5	5	79937000	46816000	21469000	38852000	73241000	47452000	34894000	39141000	43142000	0.0574997
O45781	O45781	RRM domain-containing protein	drr-2	0.0760526	0.169271	1.32105	1.74917	20	26.3947	27.3267	26.6241	26.9119	26.8486	26.1553	27.7155	26.4557	26.6241	27.3154	27.6969	26.1274	26.5392	25.0066	3	3	25.6	23.046	0	14.938	994280000	12	0	1	2	1	1	1	1	2	1	0	8020500	7764000	9403000	11479000	10987000	6794400	20036000	8366800	0.389692
Q19286;H2KYU8	Q19286	Intermediate filament protein ifb-2	ifb-2	0.0761728	0.19733	1.17062	1.69088	24.6178	25.322	26.2407	26.8899	27.043	27.4985	26.6771	27.0678	28.0796	26.8899	27.4465	28.3467	26.6492	25.8916	26.6306	16	16	31.7	61.61	0	37.956	1130900000	51	1	5	5	6	6	6	6	5	9	735600	195790	1116800	3553300	3108000	1050900	602360	782570	2945700	0.0255401
Q18038	Q18038	Uncharacterized protein	let-716	0.078524	0.114016	2.39101	1.96388	20	26.0254	25.328	28.0887	27.486	26.3971	27.1472	26.3932	25.1635	28.0887	27.8895	27.2454	27.1192	25.2169	23.7144	25	25	17	192.26	0	43.403	946580000	54	1	7	2	12	9	6	9	5	3	0	654220	257670	2783400	1482600	687630	1037300	490940	164380	0.146216
H2KZA3	H2KZA3	ZM domain-containing protein	pqn-22	0.0798555	0.22186	1.02955	1.60613	31.3907	31.4479	31.3484	32.1161	31.913	32.4148	32.0312	32.6883	32.5407	32.1161	32.3165	33.2631	32.0033	31.512	31.0917	42	42	47.6	131.1	0	323.31	40460000000	417	17	19	15	26	26	28	25	29	31	10236000	12226000	9114800	35733000	43902000	25041000	23465000	29219000	31870000	0.0071569
Q9TZD9	Q9TZD9	HAlF transporter (PGP related)	haf-4	0.0798588	0.106516	4.17206	2.09953	20	25.063	20	25.1912	25.2179	26.0045	25.1771	20	20	25.1912	25.6214	26.8527	25.1492	20	20	2	2	3.2	88.275	0	9.7726	217640000	6	1	1	0	1	1	1	1	0	0	0	834550	0	912110	929200	1602800	903230	0	0	0.0911776
Q9U489	Q9U489	Protein lin-41	lin-41	0.080469	0.203429	1.1793	1.66881	25.9803	26.9587	26.0946	27.6765	26.5951	27.6475	27.0398	27.6967	27.5497	27.6765	26.9985	28.4958	27.0119	26.5205	26.1006	12	12	13.9	124.23	0	104.01	1346400000	54	2	7	4	6	3	7	6	4	6	1504500	2417700	1628500	2599300	2304000	2926600	1991500	3898700	3047800	0.110741
P91502	P91502	Ubiquitin carboxyl-terminal hydrolase	usp-5	0.0815294	0.17447	1.36967	1.73048	28.0184	20	27.853	28.2853	28.2889	29.2015	28.0857	28.8612	28.6249	28.2853	28.6924	30.0498	28.0578	27.6849	27.1758	8	8	15	88.831	0	158.16	2973200000	52	4	1	1	6	5	6	4	5	5	1787200	0	2607700	1153500	1317800	3971900	1726300	2959100	2751100	0.282853
P34331	P34331	Serine/threonine-protein kinase plk-1	plk-1	0.0842973	0.121058	2.01375	1.86252	24.4336	26.2134	24.2828	25.8024	26.1923	27.8078	25.4766	26.067	26.1226	25.8024	26.5958	28.6561	25.4487	24.8907	24.6735	9	6	18.5	73.633	0	40.045	681070000	37	2	4	2	3	2	7	3	6	5	686650	2082000	618500	1773300	2323500	5056600	1414900	2130200	1626800	0.136136
G5EEG8	G5EEG8	Moesin/ezrin/radixin homolog 1	frm-1	0.0844162	0.11718	2.45627	1.92582	24.2347	25.8827	25.0096	27.2012	25.7874	28.0988	23.9049	27.4951	26.2235	27.2012	26.1909	28.9471	23.877	26.3189	24.7745	11	11	13.2	525.87	0	32.499	898290000	25	1	2	2	5	2	4	2	5	2	91394	286420	156380	714340	268130	65199	72720	366590	362760	0.0734897
Q23500	Q23500	Probable cytoplasmic aconitate hydratase	aco-1	0.0846569	0.109712	3.5215	2.0197	25.4972	20	20	26.1693	26.2231	26.0517	24.3422	25.9932	20	26.1693	26.6266	26.9	24.3143	24.817	20	6	6	8	96.659	0	8.4037	358780000	16	4	1	0	4	2	2	1	2	0	592150	0	0	1067000	1740700	1545700	472650	708350	0	0.0781491
Q9N538	Q9N538	DeHydrogenases, Short chain	dhs-9	0.0851135	0.118373	2.20017	1.88618	24.1892	26.3261	20	26.3291	25.5035	26.1902	25.9087	23.9261	25.4925	26.3291	25.907	27.0385	25.8808	22.7499	24.0434	5	5	16.3	35.067	0	57.632	437830000	21	2	4	1	3	2	3	2	2	2	956380	4206300	0	4215200	2378500	2422700	2387400	796990	2360300	0.252967
Q9GRZ0;Q9GRZ1	Q9GRZ0;Q9GRZ1	EB1 C-terminal domain-containing protein	ebp-3	0.0856587	0.200607	1.28113	1.67645	20	20	24.9439	24.4752	24.709	25.1549	24.589	25.001	24.8107	24.4752	25.1125	26.0032	24.5611	23.8248	23.3616	1	1	9.1	19.601	0	8.6019	208620000	6	0	0	1	1	1	1	1	1	1	0	0	3586000	2591400	3047200	4150900	2804000	3730900	3269700	0.132266
O02115	O02115	Proliferating cell nuclear antigen	pcn-1	0.0868641	0.117497	2.47063	1.90911	27.7609	27.1741	27.7747	28.2095	28.9819	29.8439	28.5939	26.9982	27.9363	28.2095	29.3854	30.6922	28.566	25.8219	26.4872	8	8	27.4	29.036	0	53.107	3208700000	57	5	4	5	4	5	8	7	3	6	8941800	4872000	8051500	14505000	17886000	29854000	15150000	4338800	12878000	0.0479841
H2KZ53	H2KZ53	ShKT domain-containing protein	skpo-3	0.0872828	0.115561	2.75979	1.93733	23.5762	24.2708	24.5386	23.9571	25.8852	27.0796	24.1007	24.3454	24.1015	23.9571	26.2887	27.9279	24.0728	23.1691	22.6524	5	5	7.7	111.88	0	26.522	334510000	15	1	1	2	1	2	2	1	2	2	240530	389270	468660	313190	1191900	683410	345960	409900	346160	0.188061
Q95Y71	Q95Y71	Probable 39S ribosomal protein L45, mitochondrial	mrpl-45	0.0913228	0.115355	3.1558	1.94079	20	25.5266	20	25.5043	25.8499	24.7085	24.8428	20	24.4812	25.5043	26.2533	25.5567	24.8149	20	23.0321	4	4	11.8	41.315	0	5.244	237330000	13	0	2	1	3	2	1	3	1	1	0	2157400	0	1489300	2640200	2108800	2314700	0	1801500	0.13403
Q19311	Q19311	Probable phosphoribosylformylglycinamidine synthase	pfas-1	0.0913651	0.11383	3.57064	1.96859	20	24.22	20	24.2938	23.0871	25.9149	23.8636	20	20	24.2938	23.4906	26.7632	23.8357	20	20	3	3	2.1	146.26	0.0038986	1.871	127550000	8	0	1	1	1	1	2	1	1	1	0	300630	0	316410	137090	973320	234830	0	0	0.136642
Q95ZT9	Q95ZT9	Prion-like-(Q/N-rich)-domain-bearing protein	pqn-37	0.0918424	0.114368	3.45757	1.95784	20	20	20	24.1779	25.4195	23.9977	24.502	20	20	24.1779	25.823	24.8459	24.4741	20	20	3	3	5.4	62.37	0	8.7975	104370000	6	0	0	0	1	3	1	1	0	0	0	0	0	729970	1726100	644220	913850	0	0	0.000532703
Q8IU00	Q8IU00	PUM-HD domain-containing protein	puf-11	0.0932297	0.237085	1.02867	1.53817	26.0602	27.2593	25.0145	27.7546	27.052	26.6147	27.4351	27.4936	27.3116	27.7546	27.4555	27.463	27.4072	26.3173	25.8625	9	9	32.3	57.095	0	106.43	1269800000	43	3	3	3	5	3	3	4	3	3	2591400	2490000	1255300	5098000	3622400	3806000	4087900	3936200	2421900	0.230661
Q9NEI6	Q9NEI6	MRP-S28 domain-containing protein	mrps-35	0.0939076	0.117333	3.04101	1.91271	24.9015	24.6908	20	25.5197	25.3608	25.2326	24.3847	25.0613	20	25.5197	25.7642	26.0809	24.3568	23.885	20	3	3	9	41.861	0	6.7322	245950000	16	1	2	1	3	2	1	1	1	0	1567000	1354100	0	2405300	1435300	1971300	1095200	1750500	0	0.246368
Q22968	Q22968	Aminomethyltransferase	gcst-1	0.09619	0.16182	1.88338	1.76126	25.0714	28.26	27.9833	27.6353	28.0951	28.7013	27.9029	27.7779	27.0057	27.6353	28.4986	29.5496	27.875	26.6017	25.5566	11	11	25.4	43.92	0	22.063	2169600000	58	4	7	7	5	6	8	7	7	6	1305900	9952700	9021500	7720900	10619000	13437000	7979000	2802400	4237200	0.38474
Q9TYV5	Q9TYV5	26S rRNA (cyt ine-C(5))-methyltransferase nsun-1	nsun-1	0.0965195	0.170254	1.81779	1.74747	26.3497	27.9102	27.5912	28.0863	28.0835	29.6444	27.7149	28.669	27.8819	28.0863	28.487	30.4926	27.687	27.4928	26.4328	16	16	25.5	73.904	0	112.98	2842900000	66	3	8	5	7	4	11	7	7	5	3420600	6520400	2899500	9026500	11377000	13088000	5260600	3574800	4749500	0.13417
O17730	O17730	Putative thiosulfate sulfurtransferase mpst-1	mpst-1	0.0978347	0.118161	3.05552	1.88579	25.8437	25.4619	20	24.7413	24.5581	26.0157	24.0828	20	24.7944	24.7413	24.9616	26.8639	24.0549	20	23.3453	4	4	15.5	36.947	0	3.5946	273890000	11	2	3	0	1	1	2	1	0	1	1184200	2567600	0	1558100	1372300	3768900	987130	0	1616600	0.529235
A0A486WY26	A0A486WY26	Uncharacterized protein	CELE_F56C9.10	0.098783	0.117492	3.42597	1.90451	20	20	20	24.9387	24.2755	24.565	24.781	20	20	24.9387	24.679	25.4133	24.7531	20	20	2	2	2.9	112.62	0	3.1087	106110000	7	0	0	0	2	2	1	2	0	1	0	0	0	714630	451290	551540	640610	0	0	1.80879e-05
Q22792	Q22792	60S rib omal export protein NMD3	CELE_T25G3.3	0.0992913	0.118576	3.24153	1.88897	20	20	24.9015	24.1171	24.458	24.3446	20	25.6231	20	24.1171	24.8614	25.1929	20	24.4469	20	2	2	4.7	58.617	0	10.637	145570000	6	0	0	1	1	1	1	0	2	0	0	0	1160800	673930	853510	789040	0	1914100	0	0.177849
G5EG11	G5EG11	Delta(5) fatty acid desaturase fat-4	fat-4	0.101261	0.117401	4.22239	1.92713	20	25.1051	20	26.2407	25.9212	25.2224	25.9968	20	20	26.2407	26.3247	26.0707	25.9689	20	20	1	1	2.7	52.347	0.0064905	1.506	285030000	7	0	1	0	1	1	1	1	0	0	0	1899500	0	1518500	3344200	2060400	1180500	0	0	0.0769392
Q9XVT0	Q9XVT0	Ribosome biogenesis regulatory protein homolog	rrbs-1	0.101952	0.171167	1.98405	1.7431	20	26.5537	26.6443	26.8235	26.7621	28.5962	26.7069	26.8355	26.5922	26.8235	27.1655	29.4444	26.679	25.6592	25.1431	6	6	20.7	37.985	0	10.603	1172200000	22	1	2	2	2	2	5	4	2	2	0	7577300	8068300	6926800	8754800	13587000	5099500	9211400	7782600	0.259414
G5EDZ2	G5EDZ2	Uridine 5-monoph phate synthase	umps-1	0.103205	0.117767	4.22905	1.91346	20	20	24.2397	24.4249	26.8311	27.9357	25.398	20	23.8353	24.4249	27.2346	28.784	25.3701	20	22.3862	6	6	15.7	54.804	0	20.417	477640000	11	0	0	1	1	3	4	1	0	1	0	0	900430	1023800	5426600	5651900	2009800	0	680340	0.0466838
Q9XVJ3	Q9XVJ3	Quinoid DihydroPteridine Reductase	qdpr-1	0.104575	0.178527	1.9643	1.72476	27.1613	26.2445	25.3561	27.8317	26.6786	29.0666	26.798	27.8359	26.955	27.8317	27.082	29.9148	26.7701	26.6596	25.506	4	4	19.9	24.713	0	25.963	1667400000	21	2	2	2	3	2	4	2	2	1	3565000	6115500	3303700	11460000	8262200	19386000	1958500	2247900	1265200	0.136868
Q18864	Q18864	Surfeit locus protein 4 homolog	sft-4	0.105942	0.171274	2.15515	1.74394	24.2868	24.3314	26.0114	25.6446	25.8845	26.7961	25.5878	26.0081	24.1688	25.6446	26.288	27.6444	25.5599	24.8318	22.7197	3	3	7.9	31.812	0	10.266	476920000	23	2	2	2	2	2	2	2	2	2	1860700	1919000	2925800	2442100	2699100	4385700	4584700	6135100	1714400	0.138589
O45218	O45218	Alkyldihydroxyacetonephosphate synthase	ads-1	0.106815	0.202902	1.70996	1.66874	24.7135	25.0031	24.6431	26.964	25.3252	26.9093	26.2827	25.7903	25.9006	26.964	25.7286	27.7576	26.2548	24.6141	24.4515	4	4	8.7	66.558	0	12.354	588630000	15	2	1	1	3	1	2	3	1	2	887450	1084700	845170	1828400	1356000	2502200	2058600	1872000	1065300	0.04238
H9G2U9	H9G2U9	Uncharacterized protein	B0001.7	0.107011	0.121109	3.70217	1.86326	20	20	20	26.1179	24.1184	24.7884	25.1978	20	20	26.1179	24.5219	25.6366	25.1699	20	20	3	3	3.9	83.273	0	3.2733	158490000	16	0	3	0	2	2	3	3	0	1	0	0	0	1776200	444190	706740	938630	0	0	0.00103954
Q93896	Q93896	MFS domain-containing protein	mct-3	0.109111	0.130874	3.24271	1.82357	20	25.9924	25.5888	25.1727	26.0131	26.0691	24.9106	20	25.3448	25.1727	26.4166	26.9174	24.8827	20	23.8958	7	7	15.1	63.884	0	31.494	367320000	18	1	3	2	1	2	3	2	1	2	0	2686800	1107500	1891100	3386000	1185300	874020	0	1530300	0.388207
Q95Y89	Q95Y89	Pescadillo homolog	lpd-7	0.111446	0.23279	1.32893	1.55848	25.4709	26.5471	20	25.9274	26.7525	26.4989	26.0674	27.0498	25.9798	25.9274	27.156	27.3471	26.0395	25.8735	24.5307	10	10	21.5	61.625	0	19.445	691690000	34	3	6	2	1	3	5	3	5	4	1788600	1211000	0	2454500	720730	3647300	2704600	519300	2545200	0.307262
Q9UAV8	Q9UAV8	Fatty Acid CoA Synthetase family	acs-1	0.113688	0.159148	2.78391	1.76288	20	20	20	24.8342	25.5002	24.8097	24.0624	20	25.4588	24.8342	25.9037	25.658	24.0345	20	24.0097	5	5	9.6	70.46	0	8.203	170420000	12	0	0	1	2	3	1	1	1	2	0	0	0	584570	1008700	1050300	625680	0	920420	2.387e-05
Q95XM9	Q95XM9	RNA helicase	ddx-27	0.114397	0.128731	3.9968	1.82885	20	25.6423	24.5679	25.1356	28.1883	27.3573	20	26.1168	26.4511	25.1356	28.5918	28.2056	20	24.9406	25.0021	10	10	18	82.476	0	60.051	756420000	16	0	2	2	1	5	4	1	2	1	0	856400	654470	970000	7442000	2466600	0	945990	2414300	0.148771
O01685	O01685	Alanine transaminase	C32F10.8	0.114569	0.252487	1.059	1.45787	24.5389	20	20	24.5812	24.5472	24.4483	24.7052	25.1441	24.4554	24.5812	24.9507	25.2966	24.6773	23.9679	23.0063	1	1	2.6	55.799	0	2.5166	184320000	5	1	0	1	1	1	1	1	1	1	902790	0	0	929650	908010	847820	1013100	1373300	851990	0.117383
O62325	O62325	RNA Binding Motif protein homolog	rbm-28	0.116117	0.133209	3.94594	1.81592	20	20	20	20	25.5083	25.0777	20	20	20	20	25.9118	25.926	20	20	20	3	3	5.6	68.739	0	3.2968	83139000	3	0	1	0	0	1	1	0	0	0	0	0	0	0	1835700	1362000	0	0	0	0.116774
H2KZA2	H2KZA2	Uncharacterized protein	CELE_F38A5.2	0.11612	0.14266	3.54737	1.79731	20	20	20	25.3063	24.9323	20	20	20	20	25.3063	25.3358	20	20	20	20	2	2	4.4	50.21	0.0020161	2.1752	73508000	3	0	0	0	1	2	0	0	0	0	0	0	0	1886000	1455300	0	0	0	0	0.116647
O62277	O62277	DAF-16/FOXO Controlled, germline Tumor affecting	dct-18	0.116123	0.125514	4.42561	1.83418	20	20	20	20	26.2084	25.8167	20	20	20	20	26.6119	26.665	20	20	20	2	2	10.8	24.399	0	2.7568	136640000	3	0	0	0	0	2	1	0	0	0	0	0	0	0	6461400	4925100	0	0	0	0.116538
Q9N361	Q9N361	Probable 28S ribosomal protein S25, mitochondrial	mrps-25	0.116193	0.16456	2.90198	1.75728	20	20	20	24.2927	24.0098	20	20	20	20	24.2927	24.4132	20	20	20	20	1	1	5.3	19.803	0.0060493	1.5285	37443000	5	0	0	0	1	1	0	1	0	0	0	0	0	1712600	1407600	0	0	0	0	0.116578
Q17446	Q17446	Mitogen-activated protein kinase pmk-1	pmk-1	0.116327	0.141722	3.58312	1.79787	20	20	20	25.2509	20	24.6502	20	20	20	25.2509	20	25.4984	20	20	20	1	1	4	43.918	0	9.5008	66258000	1	0	0	0	1	0	1	0	0	0	0	0	0	2218300	0	1462700	0	0	0	0.117579
O61848	O61848	CaLponIn-liKe proteins	clik-3	0.116786	0.159839	3.02453	1.76246	20	20	20	20	23.9471	23.8747	20	20	20	20	24.3506	24.723	20	20	20	1	1	11.4	22.823	0.0047348	1.6307	31554000	2	0	0	0	0	1	1	0	0	0	0	0	0	0	1155200	1098700	0	0	0	0.116151
U4PBL3	U4PBL3	Uncharacterized protein	CELE_Y37E11AM.3	0.116814	0.143361	3.56649	1.79407	20	20	20	20	24.7221	24.7256	20	20	20	20	25.1256	25.5739	20	20	20	2	2	6.6	38.495	0	3.7055	55417000	3	0	0	0	0	1	2	0	0	0	0	0	0	0	1456600	1460100	0	0	0	0.116117
Q9XWP0	Q9XWP0	Mitochondrial Rib omal Protein, Small	mrps-28	0.116968	0.137951	3.82518	1.80541	20	20	20	25.4722	25.5999	20	20	20	20	25.4722	26.0034	20	20	20	20	1	1	5.2	19.121	0.005597	1.5498	97401000	2	0	0	0	1	1	0	0	0	0	0	0	0	5818200	6356900	0	0	0	0	0.116169
Q21322	Q21322	RNP (RRM RNA binding domain) containing	rnp-2	0.116976	0.154481	3.18858	1.77197	20	20	20	24.5604	24.6018	20	20	20	20	24.5604	25.0053	20	20	20	20	1	1	8.3	23.305	0	7.9211	50203000	4	1	0	0	1	1	0	0	0	1	0	0	0	2061700	2121900	0	0	0	0	0.116125
Q23494	Q23494	DDB1- and CUL4-associated factor 13	CELE_ZK430.7	0.117271	0.174529	2.71056	1.73623	20	20	20	23.8467	23.8815	20	20	20	20	23.8467	24.285	20	20	20	20	3	3	8.6	50.802	0.0038797	1.8209	30540000	2	0	0	0	2	1	0	1	0	0	0	0	0	838130	858550	0	0	0	0	0.116125
G5EF61	G5EF61	NRF domain-containing protein	ndg-4	0.117326	0.168367	2.897	1.75035	20	20	20	24.1057	24.1818	20	20	20	20	24.1057	24.5853	20	20	20	20	1	1	1.7	77.764	0	4.4603	37082000	3	0	0	0	1	1	0	0	0	0	0	0	0	859650	906170	0	0	0	0	0.11615
Q22707	Q22707	RNA/RNP complex-1-interacting ph phatase homolog	pir-1	0.117407	0.171043	2.83141	1.745	20	20	20	24.005	24.0857	20	20	20	20	24.005	24.4892	20	20	20	20	1	1	7.3	27.061	0	3.5161	34640000	3	0	0	0	1	1	0	0	0	1	0	0	0	1202500	1271700	0	0	0	0	0.116156
Q9XVQ2	Q9XVQ2	Translocase, Inner Mitochondrial Membrane	timm-23	0.117484	0.140741	3.76932	1.79974	20	20	20	25.9857	24.9188	20	20	20	20	25.9857	25.3223	20	20	20	20	3	3	17.4	25.066	0	12.633	98163000	9	0	1	0	2	1	1	1	1	0	0	0	0	7382700	3524300	0	0	0	0	0.11991
O76630	O76630	ER membrane protein complex subunit 2	emc-2	0.117683	0.151798	3.36894	1.77836	20	20	20	20	24.3325	24.5225	20	20	20	20	24.736	25.3708	20	20	20	1	1	4.4	33.341	0	2.5703	45226000	3	0	0	0	1	1	1	0	0	0	0	0	0	0	1320400	1506200	0	0	0	0.1163
P34329	P34329	Probable protein disulfide-isomerase A4	C14B9.2	0.11784	0.166337	2.99822	1.75454	20	20	20	20	23.7976	23.9453	20	20	20	20	24.2011	24.7936	20	20	20	2	2	3.4	69.797	0	2.5151	30733000	2	0	0	0	0	2	1	0	0	0	0	0	0	0	428840	475070	0	0	0	0.116261
Q9U3Q6	Q9U3Q6	UDP-glucuron yltransferase	ugt-22	0.117987	0.160991	3.12039	1.76175	20	20	20	20	23.9558	24.1536	20	20	20	20	24.3593	25.0019	20	20	20	2	2	5.2	60.23	0	2.53	34932000	2	0	0	0	0	1	1	0	0	0	0	0	0	0	650830	746460	0	0	0	0.116353
O01925	O01925	Lysophospholipid acyltransferase 5	mboa-6	0.118042	0.14615	3.66147	1.79132	20	25.6881	20	26.1951	26.1699	25.6012	26.2694	20	23.4411	26.1951	26.5734	26.4495	26.2415	20	21.9921	4	4	11.4	54.112	0	18.811	349560000	14	0	2	1	2	3	1	3	0	1	0	3378800	0	4801800	3786700	3181400	4677000	0	711790	0.0982706
O62140	O62140	Acyl-coenzyme A oxidase	acox-1.1	0.118232	0.139087	3.94715	1.80294	20	20	20	20	25.9494	24.6403	20	20	20	20	26.3529	25.4885	20	20	20	3	2	8.8	76.074	0	5.0422	90946000	2	0	0	0	0	2	1	0	0	0	0	0	0	0	2234400	901700	0	0	0	0.12216
Q9NAH3	Q9NAH3	Tumorous Enhancer of Glp-1(Gf)	teg-1	0.11851	0.153485	3.34693	1.77223	20	20	20	20	24.227	24.562	20	20	20	20	24.6305	25.4103	20	20	20	2	2	5.7	40.153	0.0069284	1.4709	44405000	2	0	0	0	0	1	1	0	0	0	0	0	0	0	892550	1125800	0	0	0	0.116694
O45110	O45110	Rib omal	mrpl-2	0.11871	0.156428	3.28497	1.76753	20	20	20	24.5291	20	24.4775	20	20	20	24.5291	20	25.3258	20	20	20	1	1	4.4	35.56	0	2.4729	47570000	1	0	0	0	1	0	1	0	0	0	0	0	0	1274200	0	1229500	0	0	0	0.11613
P91455	P91455	Adenine phosphoribosyltransferase	T19B4.3	0.118744	0.126258	4.91257	1.83266	20	20	20	20	26.3657	27.1202	20	20	20	20	26.7692	27.9685	20	20	20	3	3	22.2	20.21	0	22.223	232350000	4	0	0	0	0	2	2	0	0	0	0	0	0	0	9608000	9555300	0	0	0	0.11736
G5ECG7	G5ECG7	Micr omal triglyceride transfer protein homolog	dsc-4	0.119049	0.143068	3.85734	1.79416	20	20	20	20	24.885	25.4352	20	20	20	20	25.2885	26.2835	20	20	20	4	4	4.3	101.02	0	5.4317	76353000	7	0	0	1	1	2	2	0	0	1	0	0	0	0	645490	945200	0	0	0	0.117246
Q20932	Q20932	Cell adhesion protein byn-1	byn-1	0.11915	0.17109	2.95857	1.74428	20	20	20	24.0498	24.4225	20	20	20	20	24.0498	24.826	20	20	20	20	3	3	9.1	51.62	0	3.637	39851000	5	0	2	1	1	1	0	0	0	0	0	0	0	667920	864820	0	0	0	0	0.116886
Q9XWW1	Q9XWW1	Probable signal peptidase complex subunit 2	spcs-2	0.119222	0.150935	3.58659	1.78062	20	20	20	24.9038	20	25.0077	20	20	20	24.9038	20	25.856	20	20	20	3	3	6.7	20.596	0	2.8895	65124000	4	0	0	0	1	0	3	0	0	0	0	0	0	2853600	0	3066700	0	0	0	0.11616
A0A486WWU7	A0A486WWU7	Aldehyde dehydrogenase	alh-4	0.119313	0.148448	3.75196	1.7879	20	20	20	20	24.7192	25.285	20	20	20	20	25.1226	26.1332	20	20	20	2	2	4.8	55.729	0.0038778	1.8205	68501000	3	0	0	0	1	1	1	0	0	0	0	0	0	0	1315200	1946800	0	0	0	0.117387
Q17390	Q17390	Cullin-2	cul-2	0.119438	0.231622	1.49987	1.5635	20	24.8414	20	25.741	26.1314	25.0395	25.7276	24.4048	26.1848	25.741	26.5349	25.8877	25.6997	23.2286	24.7357	4	4	6.6	91.341	0	10.918	348190000	14	1	3	0	2	1	2	2	1	2	0	639610	0	1193200	1564000	733730	390570	472600	410530	0.0707728
G5EBW2	G5EBW2	USP domain-containing protein	usp-50	0.119524	0.176746	2.756	1.72719	20	20	20	23.7507	24.1138	20	20	20	20	23.7507	24.5173	20	20	20	20	2	2	3.2	90.896	0.0082607	1.4301	32269000	4	0	1	0	2	1	0	0	0	0	0	0	0	294070	378200	0	0	0	0	0.116963
K8ESM2	K8ESM2	Carboxypeptidase	CELE_Y16B4A.2	0.119944	0.174713	2.83028	1.73053	20	20	20	23.4434	24.8222	25.6252	23.7729	20	24.3558	23.4434	25.2257	26.4735	23.745	20	22.9067	3	3	1.9	240.43	0	4.0612	128630000	6	0	0	0	1	1	2	1	0	1	0	0	0	165320	429900	427630	207750	0	311150	0.00190387
Q8WQD7	Q8WQD7	Uncharacterized protein	CELE_R04F11.5	0.119955	0.156812	3.40563	1.76697	20	20	20	20	24.2022	24.7629	20	20	20	20	24.6057	25.6112	20	20	20	1	1	5.4	21.517	0.0038113	1.68	47771000	3	0	0	0	0	1	1	1	0	0	0	0	0	0	1930100	2847000	0	0	0	0.11767
P34640	P34640	Probable ATP-dependent RNA helicase DDX55 homolog	ZK512.2	0.120211	0.175153	2.90733	1.73466	25.1758	26.5757	20	26.4331	26.6055	26.8375	26.5108	25.5553	22.993	26.4331	27.009	27.6858	26.4829	24.3791	21.544	6	6	11.6	65.828	0	24.28	603830000	22	1	4	1	3	4	2	3	3	2	1184500	3125600	0	2831300	1193400	2005700	1658700	786670	260880	0.247801
Q18310	Q18310	Uncharacterized protein	C29F5.1	0.120907	0.201898	2.25266	1.67286	20	20	20	23.0073	23.3472	20	20	20	20	23.0073	23.7507	20	20	20	20	1	1	2.6	43.263	0.0051426	1.5713	19102000	2	0	0	0	1	1	0	0	0	0	0	0	0	443750	561620	0	0	0	0	0.117253
Q23146	Q23146	RAB family	rab-7	0.121234	0.15923	3.47348	1.7631	20	20	20	20	24.2143	24.9544	20	20	20	20	24.6178	25.8027	20	20	20	2	2	12.9	23.429	0	47.089	51974000	2	0	0	0	1	1	2	0	0	0	0	0	0	0	1297600	2167300	0	0	0	0.118702
O62265	O62265	Adipocyte plasma membrane-associated protein	CELE_F57C2.5	0.121411	0.158798	3.49369	1.7631	20	20	20	20	24.2309	24.9984	20	20	20	20	24.6344	25.8467	20	20	20	2	2	4.3	43.515	0	2.3124	53207000	3	0	0	0	0	2	1	0	0	0	0	0	0	0	984460	1675900	0	0	0	0.11886
Q21746	Q21746	Small Glutamine-rich Tetratrico repeat protein	sgt-1	0.122317	0.134536	4.99917	1.8128	20	20	20	20	26.1562	27.5896	20	20	20	20	26.5597	28.4378	20	20	20	4	4	20.8	36.467	0	39.238	276750000	7	0	0	0	0	3	3	0	0	0	0	0	0	0	5341500	4965200	0	0	0	0.120424
Q9XXR4	Q9XXR4	TransThyretin-Related family domain	ttr-24	0.122615	0.148081	4.28209	1.78926	20	20	20	20	25.196	26.3985	20	20	20	20	25.5995	27.2468	20	20	20	2	2	12.1	15.299	0.0034247	1.897	126900000	3	0	0	0	0	1	2	0	1	0	0	0	0	0	3843800	2560500	0	0	0	0.120377
G5EE04	G5EE04	TPR	hip-1	0.122855	0.263665	1.01864	1.4105	25.5205	24.2831	24.8714	27.4111	27.898	26.6253	27.549	27.7596	27.4749	27.4111	28.3015	27.4736	27.5211	26.5834	26.0258	4	4	13	44.744	0	6.1218	1241500000	19	1	2	1	2	4	2	2	2	1	2831300	1200800	1805500	10498000	12717000	6089100	11551000	13367000	10973000	0.00931384
P91017	P91017	Uncharacterized protein	hpo-32	0.122958	0.181165	2.92555	1.72062	20	20	20	23.8109	24.5623	20	20	20	20	23.8109	24.9658	20	20	20	20	1	1	4.1	36.847	0.0038911	1.8565	39489000	1	0	0	0	1	1	0	0	0	0	0	0	0	981080	1651500	0	0	0	0	0.11931
Q9TXU7	Q9TXU7	Eukaryotic translation initiation factor 4C	eif-1.a	0.12319	0.247585	1.22531	1.47824	28.292	28.1271	28.1989	28.6446	29.0203	29.8895	28.6897	29.3303	29.7634	28.6446	29.4238	30.7377	28.6618	28.154	28.3144	9	9	35.6	24.395	0	158.79	4907900000	74	4	4	4	5	4	6	6	7	7	7411700	4747000	1915700	5541400	19632000	25866000	7093300	3174800	15319000	0.0580013
Q18886	Q18886	Related to yeast Vacuolar Protein Sorting factor	vps-32.1	0.12446	0.209106	2.18853	1.64744	20	20	20	25.8117	26.0656	27.125	25.8973	26.2311	24.2133	25.8117	26.4691	27.9733	25.8694	25.0549	22.7642	3	3	26.2	24.684	0	27.237	436210000	11	0	1	0	2	1	2	2	2	1	0	0	0	7362000	8778900	18296000	7812400	9846100	2431300	9.49773e-05
G5EG13	G5EG13	DeHydrogenases, Short chain	dhs-12	0.125177	0.222888	1.84783	1.59953	26.3588	23.002	20	25.5216	25.5691	27.1273	25.7389	25.7013	25.1393	25.5216	25.9726	27.9756	25.711	24.5251	23.6902	7	7	29.4	26.598	0	24.12	486520000	25	3	2	1	2	3	4	3	2	3	3042900	525020	0	3010600	3111300	3557400	1678400	1188700	2309700	0.197217
Q9N357	Q9N357	Thioredoxin domain-containing protein	CELE_Y55F3AR.2	0.128121	0.198439	2.81243	1.68487	20	20	20	23.4814	20	24.1077	20	20	20	23.4814	20	24.9559	20	20	20	3	3	22.4	25.883	0	15.78	29788000	4	0	0	0	1	1	3	0	0	0	0	0	0	836470	0	1291200	0	0	0	0.118818
Q7JKC3	Q7JKC3	Ubiquitin carboxyl-terminal hydrolase 7	math-33	0.129278	0.181565	3.45285	1.71684	24.9526	20	25.4873	24.9525	26.6207	27.0388	20	26.1213	26.0093	24.9525	27.0242	27.8871	20	24.9451	24.5602	6	6	7.2	131.6	0	35.087	493580000	27	2	1	3	2	4	4	1	5	2	612640	0	887500	612590	1946900	2601500	0	1043700	1274400	0.216792
Q19317	Q19317	Putative neurobeachin homolog	sel-2	0.130106	0.207146	2.56188	1.65525	20	20	20	23.1171	24.1651	20	20	20	20	23.1171	24.5686	20	20	20	20	2	2	0.7	281.2	0.0098566	1.2626	27909000	2	0	0	0	1	1	0	0	0	0	0	0	0	77100	159420	0	0	0	0	0.124289
G5EFF7	G5EFF7	Ubiquilin	ubql-1	0.131011	0.17595	3.95533	1.72919	20	20	20	24.7763	20	26.2415	20	20	20	24.7763	20	27.0897	20	20	20	2	2	5.2	54.086	0	5.3873	108070000	3	0	0	0	1	0	2	0	0	0	0	0	0	1306100	0	2028700	0	0	0	0.123103
O76407	O76407	Utp12 domain-containing protein	CELE_T10B5.3	0.131436	0.233068	1.76907	1.55866	20	25.407	25.9259	24.4134	25.0255	26.2972	24.5835	25.3609	24.3895	24.4134	25.429	27.1454	24.5556	24.1846	22.9404	4	4	14.6	32.436	0	4.8924	337400000	15	0	3	3	1	1	2	1	2	1	0	4449100	4502000	2234500	3415200	4417300	2514000	2350800	2197700	0.498517
Q8MXT6	Q8MXT6	Col	col-106	0.131629	0.189584	3.40574	1.70184	20	24.5572	20	26.3559	25.3796	26.6648	25.9857	24.6534	20	26.3559	25.7831	27.5131	25.9578	23.4771	20	2	2	6.1	28.529	0	34.547	353450000	10	0	1	0	2	1	2	2	1	1	0	2743000	0	6371000	4850400	6394700	3819500	2932000	0	0.0422447
Q27371	Q27371	Troponin T	mup-2	0.133025	0.235264	1.77596	1.55265	27.1798	28.1206	28.5122	28.4222	28.8292	30.5095	28.5266	29.0865	28.7248	28.4222	29.2327	31.3577	28.4987	27.9103	27.2758	12	12	47.2	47.041	0	145.01	4592200000	89	3	11	6	6	6	10	7	6	7	1858200	1425200	1613800	9307100	11448000	13558000	3157200	4166700	5347000	0.154689
Q23629	Q23629	Probable 2-oxoglutarate dehydrogenase E1 component DHKTD1 homolog, mitochondrial	ogdh-2	0.134412	0.269529	1.08011	1.39052	25.519	25.9176	26.6447	26.4877	27.0045	27.5984	26.3013	27.7661	27.6879	26.4877	27.408	28.4467	26.2734	26.5899	26.2388	10	10	13	102.73	0	94.477	1175500000	39	2	2	5	3	5	5	3	6	6	1001700	1320500	336410	1390000	2253300	1072200	940220	2434300	2895900	0.0946553
P91340	P91340	RNA helicase	CELE_F55F8.2	0.134485	0.237696	1.69371	1.53325	20	25.9126	20	25.8428	26.0823	26.3015	26.4047	25.588	25.0577	25.8428	26.4858	27.1497	26.3768	24.4118	23.6086	6	6	10.2	84.692	0	14.254	451300000	14	0	3	0	2	3	3	3	2	1	0	1024900	0	1134900	1821700	1719900	2277900	551460	895490	0.106263
G5EES6	G5EES6	Ubiquitin fusion degradation protein 3 homolog	ufd-3	0.136842	0.225471	2.20847	1.58982	20	20	20	25.0608	25.5507	26.283	24.0008	26.7252	23.4481	25.0608	25.9542	27.1313	23.9729	25.549	21.999	6	6	11.2	93.914	0	59.398	304970000	16	0	0	1	2	3	3	2	3	2	0	0	0	1060600	611070	1451500	508690	2718900	346800	9.24065e-05
O17725	O17725	DUF19 domain-containing protein	CELE_D1086.3	0.137543	0.189587	4.16668	1.70148	20	20	20	24.7833	20	26.8684	20	20	20	24.7833	20	27.7167	20	20	20	3	3	11.9	21.831	0	5.7821	151400000	5	0	0	0	1	1	3	0	0	0	0	0	0	3609300	0	15315000	0	0	0	0.128696
Q27488	Q27488	Proteasome subunit alpha type-2	pas-2	0.14	0.242869	1.66524	1.50531	25.8781	25.6427	20	26.3491	26.2537	26.6559	26.297	26.8957	24.9753	26.3491	26.6572	27.5042	26.2691	25.7195	23.5262	4	4	26.8	25.336	0	51.849	625590000	15	2	2	1	2	2	2	2	2	2	6167100	3726600	0	8548000	8001300	10574000	5174600	12486000	3298400	0.251365
Q23402	Q23402	Protein BCCIP homolog	ZK1127.4	0.142223	0.20141	4.04956	1.67323	20	20	20	24.4967	27.2484	20	20	20	20	24.4967	27.6519	20	20	20	20	4	4	12.6	39.545	0	9.0389	183110000	7	1	0	0	3	3	0	0	0	0	0	0	0	1479600	8170700	0	0	0	0	0.137474
P53489	P53489	Actin-related protein 2	arx-2	0.143078	0.209205	3.48402	1.64685	20	20	20	20	23.4425	25.7578	20	20	20	20	23.846	26.606	20	20	20	3	3	9.4	44.84	0	4.6129	68136000	3	1	0	0	0	1	1	0	0	0	0	0	0	0	633340	3152000	0	0	0	0.140669
G5EG62	G5EG62	TPR	unc-45	0.143859	0.26569	1.23805	1.40296	20	25.1366	22.9013	23.9156	25.1143	24.2978	23.7566	25.5725	24.1895	23.9156	25.5178	25.1461	23.7287	24.3962	22.7404	7	7	8.1	107.42	0	11.312	200690000	24	1	4	2	3	2	4	2	2	3	0	635980	135070	272830	626240	355590	244360	354510	329870	0.312875
A7LPG5	A7LPG5	ZnF	cisd-1	0.145979	0.215501	3.3113	1.62474	20	20	20	23.5843	20	25.5013	20	20	20	23.5843	20	26.3496	20	20	20	2	2	18.7	14.601	0	3.9066	60074000	4	0	0	0	1	1	2	0	0	0	0	0	0	2515300	0	9499400	0	0	0	0.133515
C7GIK1	C7GIK1	CX domain-containing protein	CELE_H06I04.6	0.14608	0.264074	1.28942	1.4077	20	25.0903	20	25.8159	27.2852	25.8075	26.2946	25.8233	26.8275	25.8159	27.6887	26.6558	26.2667	24.6471	25.3784	5	5	21.7	30.965	0	7.5586	577860000	9	0	2	0	1	2	1	2	1	3	0	2101300	0	3474700	9621300	3454500	3340700	3492500	5315200	0.0595709
Q9XVI9	Q9XVI9	Myosin-2 essential light chain	mlc-5	0.147978	0.215358	3.55988	1.6263	20	20	20	20	23.3991	26.0288	20	20	20	20	23.8026	26.8771	20	20	20	2	2	18.3	15.97	0	15.516	79524000	4	0	0	1	0	1	2	0	0	0	0	0	0	0	1106200	6846100	0	0	0	0.146093
Q21559	Q21559	FoP	aly-3	0.148975	0.217901	3.43863	1.61635	26.2304	20	26.8317	25.2353	25.8721	27.4756	20	26.996	25.1481	25.2353	26.2756	28.3239	20	25.8198	23.6991	7	7	32.1	25.695	0	48.447	656750000	19	3	0	3	2	1	3	0	3	2	1869600	0	2275300	3590800	5583100	10786000	0	5993800	3380300	0.465452
O45569	O45569	NEPrilysin metallopeptidase family	nep-17	0.151617	0.257391	1.53201	1.43711	25.6681	27.6129	26.2476	27.1764	27.7316	28.7116	27.565	28.1427	27.2208	27.1764	28.1351	29.5599	27.5371	26.9665	25.7717	15	15	10.4	178.05	0	32.178	1803700000	52	2	6	4	5	7	10	5	8	4	784090	1513500	1171700	1785600	2945300	2851400	1442500	1987300	1421400	0.135376
Q95XY4	Q95XY4	Nucleolar protein 6	nol-6	0.152606	0.237547	2.39615	1.53717	20	24.4335	20	25.2616	24.7725	24.0046	24.2285	25.0776	20	25.2616	25.176	24.8529	24.2006	23.9014	20	5	5	4.8	118.17	0	16.76	163440000	11	1	1	1	2	2	1	2	1	1	0	365440	0	342580	462250	271470	144040	571120	0	0.103296
Q09975	Q09975	LYSozyme	lys-8	0.152869	0.255066	1.62522	1.44799	25.8059	26.317	25.5596	27.8921	28.2205	27.678	28.4943	27.3629	26.9629	27.8921	28.624	28.5263	28.4664	26.1866	25.5138	5	5	32.2	31.037	0	161.07	1649800000	25	1	2	1	3	3	4	4	2	3	4888400	5073600	4121300	17811000	26064000	17895000	27380000	11619000	9135100	0.00173191
Q19202	Q19202	Apyrase apy-1	apy-1	0.156839	0.280823	1.22695	1.35553	25.7798	27.3679	20	26.4005	25.109	26.9726	25.7262	26.5669	26.4132	26.4005	25.5125	27.8208	25.6983	25.3906	24.9641	4	4	13.2	40.31	0	22.758	731550000	11	1	3	0	1	1	2	1	1	1	3032100	8141800	0	4662300	1904600	5321200	2921400	5232000	4703300	0.4836
P34385	P34385	Probable methylcrotonoyl-CoA carboxylase beta chain, mitochondrial	F02A9.10	0.160389	0.242771	2.47698	1.51092	24.7292	25.3277	26.0044	25.3133	27.8937	28.6962	26.064	27.0276	25.2857	25.3133	28.2972	29.5445	26.0361	25.8513	23.8367	8	8	18.4	66.523	0	29.622	1111100000	35	1	3	3	3	4	6	5	4	2	927050	959620	642760	616300	7289500	9697300	609970	1684100	688440	0.147122
Q9XWV5	Q9XWV5	Probable 28S ribosomal protein S10, mitochondrial	mrps-10	0.160909	0.236522	2.99138	1.54107	23.6641	22.6003	24.7662	25.6414	25.8659	26.3013	25.2777	26.0126	20	25.6414	26.2694	27.1496	25.2498	24.8364	20	2	2	15.4	17.858	0	19.634	352750000	12	1	2	1	1	1	2	2	2	0	1661600	794840	3566900	6542400	7643800	10337000	5084800	8462200	0	0.0260202
G5EGP4	G5EGP4	V-type proton ATPase subunit a	vha-6	0.166053	0.235576	3.58189	1.5453	20	20	20	25.478	24.2579	25.8568	20	27.2751	20	25.478	24.6614	26.7051	20	26.0988	20	4	4	6.5	98.539	0	11.916	289970000	10	0	0	1	2	2	1	1	2	0	0	0	0	1374600	590040	535500	0	4776700	0	0.000420744
Q20720	Q20720	Uncharacterized protein	CELE_F53F4.11	0.167284	0.277906	1.42873	1.36336	26.6103	27.0111	27.1731	27.7401	27.6207	29.0457	27.9519	28.455	27.6184	27.7401	28.0241	29.894	27.924	27.2787	26.1693	10	10	22.8	59.887	0	89.734	2207400000	48	2	4	3	4	2	7	4	7	4	1963100	2564800	2139000	5896500	6634500	4885200	3600100	4878000	2630000	0.0684389
O76618	O76618	Cysteinyl-tRNA synthetase	cars-1	0.167533	0.257987	1.93811	1.43444	26.5371	26.4291	27.2335	27.4637	28.2531	29.0393	26.4054	29.6375	26.8039	27.4637	28.6566	29.8876	26.3775	28.4613	25.3548	13	13	16.5	105.32	0	35.312	2443500000	50	4	4	5	7	7	7	3	5	4	1094200	1125400	1692000	3223500	4143700	11110000	1049000	16132000	1551200	0.0432143
O02252	O02252	Prolyl Carboxy Peptidase like	pcp-3	0.167967	0.273382	1.52043	1.37691	26.7464	27.5109	25.5869	28.2367	28.8526	26.3008	27.9485	27.7182	27.0671	28.2367	29.2561	27.1491	27.9206	26.5419	25.618	10	8	10.2	121.03	0	80.083	1858400000	35	3	4	2	5	6	2	5	3	2	2680900	5976700	1574900	8840000	15147000	2583400	6445100	5118300	4394000	0.281653
Q17499	Q17499	Carn	B0395.3	0.168412	0.238548	3.46678	1.5309	20	24.3357	26.445	25.8083	27.0833	27.5765	26.281	26.2428	20	25.8083	27.4868	28.4248	26.2531	25.0665	20	5	5	13.2	68.894	0	96.848	674590000	23	1	2	2	4	4	4	1	1	1	0	756150	1437800	810740	3654600	2159100	1574600	2836000	0	0.176338
Q17994	Q17994	Aspartate aminotransferase	got-2.2	0.171964	0.244128	2.91657	1.4915	25.0351	27.2586	20	25.3879	24.9161	26.7349	24.7653	20	26.2527	25.3879	25.3196	27.5832	24.7374	20	24.8036	4	4	12.6	45.617	0	17.852	490680000	11	1	3	0	1	1	2	2	0	2	1637200	4079200	0	2090800	1507500	5318600	1357900	0	3807300	0.514663
Q9U1Y6	Q9U1Y6	DeHydrogenases, Short chain	dhs-24	0.181565	0.250569	3.21359	1.46768	20	20	20	20	25.4993	24.6393	21.7775	20	20	20	25.9028	25.4875	21.7496	20	20	2	2	4.2	43.168	0.0038059	1.6774	77157000	5	0	0	0	0	1	1	1	0	1	0	0	0	0	963400	1451700	199710	0	0	0.118971
Q94207	Q94207	SUPpressor	sup-36	0.184069	0.257286	2.83667	1.4407	25.2941	20	20	24.8912	24.9012	26.7674	24.8273	25.6783	20	24.8912	25.3047	27.6156	24.7994	24.5021	20	3	3	26.6	19.171	0	7.5868	301280000	8	2	0	0	1	1	2	1	1	0	1918800	0	0	4445100	4476100	5106000	4252500	7671000	0	0.11528
G5EFL5	G5EFL5	ALP/Enigma encoding	alp-1	0.18593	0.314074	1.15458	1.24975	20	26.7216	26.1312	26.9549	27.5064	27.9134	27.7441	27.2898	27.7821	26.9549	27.9099	28.7617	27.7162	26.1136	26.3331	6	6	6.6	157.44	0	18.627	1377400000	26	0	3	2	4	4	3	3	3	3	0	1366200	493740	1606000	472010	1906500	1743100	2025600	1862800	0.216818
Q22945	Q22945	Epimerase domain-containing protein	CELE_F08F3.4	0.194403	0.295962	1.6715	1.31267	20	26.7903	23.5968	26.3054	25.7303	26.5655	26.658	26.2007	24.633	26.3054	26.1338	27.4138	26.6301	25.0245	23.1839	5	5	17.9	40.159	0	26.168	575690000	16	0	2	1	1	2	3	3	3	2	0	6448000	704840	4607400	3092500	3479200	5882500	2789500	1445500	0.238266
P34604	P34604	Probable translation initiation factor eIF-2B subunit alpha	ZK1098.4	0.196783	0.280777	2.20953	1.35694	20	20	20	24.4294	24.1338	24.9127	24.4046	24.8986	20	24.4294	24.5372	25.761	24.3767	23.7223	20	4	4	15.4	34.117	0	41.493	126070000	11	0	1	1	2	2	2	1	1	1	0	0	0	1255200	1022600	1754700	1233800	1737600	0	3.85001e-05
Q19813	Q19813	Col	col-140	0.197079	0.312671	1.3347	1.255	24.8264	25.4166	20	25.3927	25.7704	25.4685	26.2819	25.0418	25.2087	25.3927	26.1739	26.3168	26.254	23.8656	23.7597	1	1	5.9	28.74	0	37.395	377160000	17	1	1	1	1	1	1	1	1	1	1983300	2985800	0	2936800	3815600	3095200	5439300	2302800	2585200	0.283263
O17805	O17805	Col	col-98	0.197192	0.320626	1.23552	1.23602	20	26.0627	20	26.3957	26.7305	27.4911	26.9502	27.4211	26.4446	26.3957	27.134	28.3394	26.9223	26.2448	24.9955	2	2	5.6	29.497	0	16.167	859080000	9	0	1	0	1	1	2	1	2	1	0	3689100	0	4646700	5860400	8576100	6824200	7303400	4806800	0.0767892
O01826	O01826	CP-type G domain-containing protein	C53H9.2	0.197443	0.264161	3.21344	1.40872	20	20	20	24.3041	24.5391	25.5156	20	27.1465	20	24.3041	24.9426	26.3639	20	25.9702	20	5	5	12.3	62.739	0	2.879	241620000	8	0	1	0	1	2	3	0	1	0	0	0	0	941540	1108100	849530	0	6752700	0	0.000208026
O17004	O17004	Mitochondrial Rib omal Protein, Small	mrps-2	0.202433	0.334145	1.0903	1.19041	24.754	25.2856	25.9123	26.2086	25.6074	26.8406	25.8471	27.3857	26.0579	26.2086	26.0109	27.6889	25.8192	26.2095	24.6088	5	5	27.7	29.499	0	36.796	686760000	21	1	2	2	2	1	3	2	2	2	1768300	945190	2174300	2161400	3195100	1081800	1356400	7108900	1437900	0.138792
Q09444	Q09444	Probable ubiquitin carboxyl-terminal hydrolase ubh-4	ubh-4	0.211022	0.275471	3.48817	1.37085	20	20	20	20	24.5766	26.7713	20	20	23.5842	20	24.9801	27.6196	20	20	22.1351	2	2	7.5	37.12	0	5.374	152130000	2	0	1	0	0	1	1	0	0	1	0	0	0	0	1316800	6028400	0	0	661880	0.130777
P53589	P53589	Probable succinyl-CoA ligase [GDP-forming] subunit beta, mitochondrial	sucg-1	0.218448	0.324032	1.5327	1.22533	25.1841	24.9257	25.0766	25.9623	27.4253	25.8588	26.7322	26.7493	25.0718	25.9623	27.8288	26.7071	26.7043	25.5731	23.6227	3	3	8.2	45.091	0	9.7712	671400000	13	1	1	2	1	2	1	2	2	1	1524900	1274800	1415400	2615100	7209500	2434000	4459300	4512400	1410600	0.0571854
P34611	P34611	B-box type zinc finger protein ncl-1	ncl-1	0.219102	0.340298	1.19491	1.1707	23.9196	26.7918	24.5097	26.8254	26.9354	27.4402	27.4172	27.6653	26.4387	26.8254	27.3389	28.2885	27.3893	26.4891	24.9897	13	13	18.6	91.954	0	39.249	1068400000	34	1	7	2	2	3	7	6	5	3	495860	1902100	746450	3716300	4010500	3457700	4332900	4495700	1999500	0.0901395
O44897	O44897	ABC transmembrane type-1 domain-containing protein	haf-9	0.222741	0.334945	1.34944	1.18813	25.1135	25.6057	25.0592	26.0684	26.0768	27.3562	26.9329	26.1269	26.2983	26.0684	26.4802	28.2045	26.905	24.9507	24.8492	3	3	6.6	90.792	0	16.989	719200000	17	1	1	1	1	1	2	2	1	2	930770	1309200	896420	1804300	1814800	4405300	3285200	1879000	1400100	0.0548258
G5EBF3	G5EBF3	Protein Up-regulated in Daf-2(Gf)	pud-2.1	0.23279	0.298524	3.5661	1.30216	27.2218	20	20	26.4788	20	26.4894	20	24.2945	20	26.4788	20	27.3377	20	23.1182	20	6	6	47.4	17.428	0	9.9263	364830000	7	4	1	0	2	0	1	0	1	0	11495000	0	0	8502100	0	2228800	0	1870600	0	0.585644
Q9BL15	Q9BL15	tRNA (cyt ine(34)-C(5))-methyltransferase	nsun-2	0.233529	0.314576	2.28041	1.24854	24.0377	25.9563	20	23.4335	27.3249	27.8099	23.8823	25.7722	25.9776	23.4335	27.7284	28.6582	23.8544	24.5959	24.5285	7	7	12.3	78.652	0	18.098	635920000	28	1	3	2	1	5	5	2	3	3	506510	972960	0	333210	3809600	2123900	454790	184170	749730	0.270298
Q9XUS5	Q9XUS5	UTP--gluc e-1-ph phate uridylyltransferase	rml-1	0.236489	0.361189	1.12042	1.11458	25.7033	26.7011	25.669	27.9818	27.1162	28.0318	28.3454	27.1054	28.2228	27.9818	27.5197	28.88	28.3175	25.9291	26.7737	12	12	26.2	58.217	0	109.49	1700700000	32	2	3	2	6	2	3	4	3	5	1883900	2850500	1121200	5022800	5016400	7108500	7391100	2855900	5529400	0.0200858
Q10941	Q10941	Putative UDP-glucuronosyltransferase ugt-46	ugt-46	0.236497	0.305217	3.04322	1.27482	20	24.8669	20	20	25.6474	24.996	20	20	24.2146	20	26.0509	25.8443	20	20	22.7655	2	1	4.1	60.203	0	2.7842	136080000	7	0	1	1	1	2	1	0	0	1	0	1223900	0	0	2102300	1338500	0	0	778730	0.469269
O17157	O17157	RNA helicase	C24H12.4	0.237163	0.353009	1.24965	1.13638	20	27.0477	20	26.9525	26.3594	23.9539	26.0303	25.1894	26.2021	26.9525	26.7628	24.8022	26.0024	24.0132	24.753	6	6	9.3	71.977	0	11.624	554940000	18	0	4	0	4	4	2	1	2	3	0	3628500	0	4329000	2869700	541670	2284500	719540	2119900	0.248163
Q18240	Q18240	Suppressor of presenilin-2	spr-2	0.237806	0.312758	2.61318	1.25366	20	20	20	20	24.3398	24.6081	20	20	23.8092	20	24.7433	25.4564	20	20	22.3601	1	1	2.6	35.873	0	2.4282	61506000	3	0	0	0	0	1	1	0	0	1	0	0	0	0	2123300	2557300	0	0	1469900	0.116474
A0A486WUL5	A0A486WUL5	AD domain-containing protein	CELE_M142.5	0.239423	0.374875	1.02345	1.0875	27.1364	25.7827	26.6043	28.0515	27.0448	28.7129	28.1439	28.1079	28.392	28.0515	27.4483	29.5612	28.116	26.9316	26.9429	11	11	48.8	23.231	0	82.713	2102000000	53	5	3	4	6	4	7	7	6	7	4043100	3608000	1374300	5251300	2809300	11753000	3631200	9196900	6759900	0.0841428
P49391	P49391	Probable 40S ribosomal protein S14, mitochondrial	mrps-14	0.239426	0.309341	3.02421	1.2654	20	20	24.529	20	25.4835	25.1437	20	20	24.2554	20	25.887	25.992	20	20	22.8064	3	3	18.1	23.414	0	3.6157	128220000	8	0	1	1	1	2	2	0	0	1	0	0	2200800	0	4264900	3369900	0	0	1820600	0.432105
Q09315	Q09315	Putative cytosolic 5-nucleotidase 3	F25B5.3	0.239759	0.311722	2.87571	1.25898	20	23.3218	20	20	25.6159	24.3934	20	20	24.0829	20	26.0194	25.2416	20	20	22.6339	3	3	6.6	42.146	0	3.0436	101710000	6	0	1	0	0	3	1	0	0	1	0	616780	0	0	3024800	1296300	0	0	1045300	0.334473
Q23089	Q23089	Importin N-terminal domain-containing protein	xpo-1	0.24877	0.360629	1.29702	1.11641	20	27.5146	27.7483	27.4238	28.4311	26.0006	27.2951	26.0673	28.5072	27.4238	28.8346	26.8489	27.2672	24.891	27.0581	6	6	6.3	123.85	0	26.593	1642800000	27	1	2	4	2	3	1	4	3	3	0	1571400	2485500	1712900	5467500	1220700	1702100	1278400	5266400	0.452077
G5EG22	G5EG22	Methyl ome subunit pICln	icln-1	0.251683	0.33076	2.31027	1.19968	20	23.4864	20	24.1207	20	24.2125	20	20	23.6998	24.1207	20	25.0608	20	20	22.2507	2	2	11.1	25.445	0	5.3707	63058000	5	0	1	1	1	1	1	0	0	1	0	1958700	0	3040100	0	3240000	0	0	2270900	0.422786
Q65XX4	Q65XX4	Uncharacterized protein	CELE_Y47G6A.15	0.252905	0.324793	2.88615	1.22163	20	24.663	20	25.1429	25.942	20	20	20	24.279	25.1429	26.3455	20	20	20	22.8299	2	2	6.1	30.785	0.0086679	1.3721	148430000	5	0	1	0	1	2	0	0	0	1	0	1771000	0	2469900	4297500	0	0	0	1357100	0.427297
Q19766	Q19766	Mitochondrial import receptor subunit TOM20 homolog	tomm-20	0.256336	0.36256	1.38622	1.11109	20	24.5519	24.219	23.4221	25.7112	25.3656	24.8797	24.7742	24.5914	23.4221	26.1147	26.2139	24.8518	23.598	23.1423	3	3	21.8	20.426	0	10.557	238370000	14	1	2	1	1	2	3	2	1	1	0	3513500	2789700	1605700	2882300	1972400	1258700	4099100	3611100	0.306208
A0A164D380	A0A164D380	Rab-GAP TBC domain-containing protein	tbc-14	0.258192	0.324881	3.37623	1.22177	20	20	26.7406	26.0066	20	26.6802	20	24.5826	20	26.0066	20	27.5284	20	23.4063	20	4	4	9.7	72.691	0	19.687	312200000	8	0	0	1	3	1	1	0	1	0	0	0	3203700	1926100	0	3072300	0	717830	0	0.556325
A0A1X7RC97	A0A1X7RC97	ARGiNase Homolog	argn-1	0.260022	0.333137	2.68804	1.19458	20	28.4986	20	23.758	25.0966	27.1672	25.6128	24.8007	20	23.758	25.5	28.0155	25.5849	23.6245	20	7	7	24.8	35.953	0	39.568	660570000	16	0	4	0	2	2	2	2	1	2	0	22309000	0	834450	2110400	8865300	3018400	1719100	0	0.450436
Q0G819	Q0G819	Serine/threonine-protein phosphatase	tax-6	0.260378	0.329866	2.98527	1.20426	20	20	20	20	25.5789	25.2883	20	20	24.6123	20	25.9824	26.1366	20	20	23.1632	6	6	14	61.504	0	29.605	116750000	13	0	1	1	3	3	2	0	0	1	0	0	0	0	1927800	1576000	0	0	986440	0.116401
P91194	P91194	Thioredoxin domain-containing protein	CELE_D2092.4	0.26855	0.340077	2.67891	1.17147	20	20	20	20	24.2578	25.3477	20	20	24.2696	20	24.6613	26.196	20	20	22.8206	1	1	2.5	41.109	0.0051522	1.5764	82985000	5	0	1	0	1	1	1	1	0	1	0	0	0	0	1253800	2668700	0	0	1264100	0.121212
Q94218	Q94218	Probable Ufm1-specific protease	odr-8	0.269203	0.346614	2.33845	1.15507	26.0701	20	25.7265	24.2318	24.459	26.2942	23.8932	26.5324	20	24.2318	24.8625	27.1424	23.8653	25.3562	20	5	5	11.2	66.581	0	25.638	363660000	14	2	1	2	1	2	3	1	2	0	3202200	0	2523500	895540	1048300	3740300	708160	4411900	0	0.635337
Q23215	Q23215	SCY1 Like pseudokinase	scyl-1	0.269348	0.337191	2.921	1.1779	23.4294	20	23.547	20	24.0311	26.2847	20	23.9809	20	20	24.4346	27.133	20	22.8046	20	2	2	2.2	90.165	0	9.692	139000000	7	1	0	2	0	1	1	0	2	0	251050	0	272350	0	380950	1816700	0	367900	0	0.635819
B1Q254	B1Q254	Uncharacterized protein	C14H10.3	0.269583	0.343069	2.53533	1.16301	20	24.7627	20	24.948	25.0697	20	20	20	24.2643	24.948	25.4732	20	20	20	22.8152	2	2	2.7	88.948	0	4.5766	116200000	5	0	1	0	1	2	0	0	0	1	0	694260	0	789400	858920	0	0	0	491470	0.489468
Q9N477	Q9N477	U3 small nucleolar RNA-associated protein 15 homolog	CELE_Y23H5B.5	0.284723	0.350676	3.10812	1.14329	20	20	20	20	25.4277	26.3197	23.7027	20	20	20	25.8312	27.1679	23.6748	20	20	3	3	7.7	62.554	0	8.4147	142540000	8	0	0	0	0	2	2	2	0	1	0	0	0	0	1612000	2991300	487590	0	0	0.118404
Q9U3Q0	Q9U3Q0	Mitochondrial Rib omal Protein, Small	mrps-22	0.285987	0.382393	1.66353	1.07178	25.7177	22.1409	24.6982	24.354	25.9503	27.1351	25.3624	26.6777	24.3137	24.354	26.3538	27.9833	25.3345	25.5015	22.8646	8	8	20.6	48.281	0	15.206	492030000	23	3	1	2	2	2	7	2	5	2	425020	210210	666070	974680	1211800	494930	980320	1562500	310950	0.289638
Q9N393	Q9N393	WD	CELE_Y54H5A.1	0.286465	0.352307	3.09372	1.13845	20	20	20	20	25.593	26.1682	20	24.908	20	20	25.9965	27.0164	20	23.7317	20	3	3	7.9	50.611	0	5.8145	157500000	5	0	0	0	1	1	2	0	1	1	0	0	0	0	2410100	3590700	0	1499100	0	0.117067
Q9BI71	Q9BI71	ENTH domain-containing protein	epn-1	0.287479	0.371952	2.03367	1.09399	20	20	24.0873	23.8321	24.3056	20	20	20	23.8892	23.8321	24.7091	20	20	20	22.4401	1	1	2.6	51.018	0	2.6519	69030000	4	0	0	1	1	1	0	0	0	1	0	0	1273100	1066700	1481000	0	0	0	1109800	0.522203
G5EEL2	G5EEL2	WD	plrg-1	0.289871	0.36832	2.25735	1.10004	20	20	20	23.4301	20	24.8992	20	23.5818	20	23.4301	20	25.7475	20	22.4055	20	3	3	9.7	54.687	0	7.0054	55146000	5	0	0	0	1	0	1	1	2	1	0	0	0	513710	0	1422300	0	570680	0	0.128341
Q21285	Q21285	Methenyltetrahydrofolate cyclohydrolase	dao-3	0.290876	0.397236	1.47532	1.04383	20	24.609	24.8111	24.2127	26.0263	26.9775	25.7764	25.8153	25.1039	24.2127	26.4298	27.8258	25.7485	24.6391	23.6548	8	8	17.8	33.152	0	25.44	427530000	15	0	3	1	1	3	3	3	1	3	0	1505200	1731500	1143700	2662200	4549200	2792100	3473300	596240	0.215534
O62518	O62518	Brix domain-containing protein ZK795.3	ZK795.3	0.293814	0.372509	2.29836	1.09254	20	20	24.0433	20	24.3378	24.2186	20	20	24.3622	20	24.7413	25.0669	20	20	22.9131	3	3	11	33.952	0	3.5879	79580000	8	0	0	1	1	1	2	1	0	2	0	0	1080500	0	1325300	1220100	0	0	1347800	0.486073
Q9XZI6	Q9XZI6	Phosphatidylinositol-binding clathrin assembly protein unc-11	unc-11	0.303668	0.380243	2.47383	1.07656	20	20	20	24.6973	20	25.0787	23.2307	20	20	24.6973	20	25.927	23.2028	20	20	2	2	4.8	64.063	0	4.8732	72482000	4	0	0	0	1	0	1	1	1	0	0	0	0	1700200	0	2214700	615180	0	0	0.116722
P12456	P12456	Tubulin beta-1 chain	mec-7	0.323804	0.400444	2.57448	1.03396	25.0388	22.5587	27.4615	24.0236	26.5131	28.1098	22.2401	28.8085	23.7795	24.0236	26.9166	28.9581	22.2122	27.6323	22.3304	6	6	41	49.26	0	7.8679	1117500000	21	2	1	3	1	2	3	1	2	1	1723400	308890	940040	852720	4788500	2910700	247680	875760	719940	0.552929
P41843	P41843	Uncharacterized protein T20B12.3	T20B12.3	0.328199	0.415844	1.98613	1.00058	20	24.2026	20	20	23.8607	23.7982	20	24.1285	20	20	24.2642	24.6465	20	22.9522	20	1	1	3.6	58.514	0	18.46	67467000	4	0	1	0	0	1	1	0	1	0	0	839410	0	0	662300	634220	0	797400	0	0.5761
H2KYU6;Q95QZ9	H2KYU6;Q95QZ9	Nuclear protein localization protein 4 homolog 1	npl-4.1	0.329362	0.427113	1.63317	0.976906	20	25.535	27.6007	24.8573	25.954	26.8746	24.4249	28.0907	24.1758	24.8573	26.3575	27.7228	24.397	26.9144	22.7267	4	4	11.3	59.579	0	27.432	797920000	15	0	2	2	1	1	2	2	3	1	0	1183500	1075000	1447400	3095300	5859200	1072500	1366800	902410	0.552652
Q9TYX1	Q9TYX1	Acylaminoacyl-peptidase	dpf-5	0.329829	0.41252	2.17843	1.00606	20	20	20	20	24.3779	24.1747	23.297	20	20	20	24.7814	25.023	23.2691	20	20	2	2	4.1	82.392	0	11.123	51044000	3	0	0	0	1	1	1	1	0	0	0	0	0	0	622880	541060	294450	0	0	0.116341
Q3Y3Z9	Q3Y3Z9	Uncharacterized protein	C01B10.11	0.333505	0.411782	2.48482	1.00961	24.2087	24.7379	24.817	24.5381	24.8301	27.9092	20	26.6937	27.0064	24.5381	25.2336	28.7575	20	25.5174	25.5573	4	4	16.4	33.826	0	60.025	626520000	12	1	1	1	2	1	3	0	2	1	1077100	1554400	1642100	1353400	1657000	2069500	0	909160	7489300	0.34507
Q19731	Q19731	Uncharacterized protein	ekl-1	0.342561	0.425478	2.22339	0.980915	20	20	24.2743	20	24.1724	24.713	20	20	24.9161	20	24.5759	25.5613	20	20	23.467	3	3	7.9	70.13	0	7.7861	98359000	6	0	1	1	1	1	1	0	0	2	0	0	596780	0	556080	808890	0	0	931150	0.497232
Q21053	Q21053	Vacuolar protein sorting-associated protein 35	vps-35	0.345647	0.52901	1.06024	0.88899	24.7975	24.298	25.429	26.0417	24.1359	27.0532	25.0082	26.6664	26.2804	26.0417	24.5394	27.9015	24.9803	25.4902	24.8313	4	4	6.9	93.852	0	12.769	543490000	16	1	1	2	2	1	2	1	3	3	662760	468800	626680	639840	418950	969330	766960	1759500	1296300	0.38034
H2KMK6	H2KMK6	Uncharacterized protein	CELE_Y38E10A.22	0.347556	0.435832	2.12111	0.966452	20	20	20	23.7681	25.3653	20	20	24.3498	20	23.7681	25.7688	20	20	23.1735	20	2	2	5.8	48.563	0	13.822	78889000	5	0	1	0	1	2	0	0	1	0	0	0	0	529130	1600800	0	0	791870	0	0.128135
Q9NA39	Q9NA39	Conserved Cysteine/Glycine domain protein	ccg-1	0.348125	0.423612	2.72724	0.985214	20	20	20	20	24.6491	26.4533	20	25.3487	20	20	25.0526	27.3016	20	24.1725	20	3	3	9.9	32.496	0.0038647	1.793	160920000	2	0	0	0	0	1	2	0	1	0	0	0	0	0	1547600	1732000	0	2513500	0	0.126513
K8F7X5	K8F7X5	General transcription factor IIH subunit 4	gft-2H4	0.352739	0.438391	2.3197	0.963307	20	20	20	24.7209	25.5807	20	23.7739	20	20	24.7209	25.9842	20	23.746	20	20	2	2	7.2	55.068	0	20.094	92181000	7	0	1	0	1	2	1	1	1	0	0	0	0	1063600	1930100	0	551680	0	0	0.11888
Q19761	Q19761	Uncharacterized protein	CELE_F23D12.2	0.354763	0.427555	2.92251	0.975787	25.9479	20	20	26.5075	26.7154	20	20	26.0352	20	26.5075	27.1189	20	20	24.8589	20	1	1	0.7	154.5	0.006055	1.5321	339090000	5	1	0	0	1	1	0	0	1	0	770570	0	0	1135700	1311800	0	0	818630	0	0.459345
Q22240	Q22240	Ubiquitin carboxyl-terminal hydrolase	CELE_T05H10.1	0.359137	0.506	1.41302	0.902751	25.0704	24.499	20	25.4433	25.7595	25.9021	26.6099	26.5324	23.6285	25.4433	26.163	26.7504	26.582	25.3562	22.1794	7	7	6.6	150.19	0	21.329	436530000	20	3	3	1	2	3	3	5	3	2	338410	353880	0	680940	499490	935930	280140	322400	193550	0.193547
Q17802	Q17802	Chondroitin proteoglycan 1	cpg-1	0.367034	0.533343	1.38265	0.885911	24.6046	26.192	24.8387	28.4196	28.1016	24.5541	27.8666	26.5875	26.3783	28.4196	28.5051	25.4024	27.8387	25.4112	24.9293	2	2	3.4	61.805	0	7.2514	1236700000	24	1	1	1	2	2	2	2	1	1	3644200	10951000	4286400	51293000	41147000	3519000	34960000	14405000	12462000	0.245639
A0A2C9C377	A0A2C9C377	AMP deaminase	ampd-1	0.368767	0.456944	2.36581	0.932271	20	20	20	24.4573	20	25.7212	23.9572	20	20	24.4573	20	26.5695	23.9293	20	20	3	3	2.7	108.31	0	2.7974	94638000	7	0	0	0	2	0	2	1	0	0	0	0	0	434600	0	1043700	307300	0	0	0.122214
Q8MXT1	Q8MXT1	1-Cys peroxiredoxin	prdx-6	0.375686	0.472431	2.37248	0.918724	20	20	20	22.9825	20	26.4878	20	24.3774	20	22.9825	20	27.3361	20	23.2012	20	3	3	13.9	25.635	0	3.6413	124190000	7	1	0	1	1	0	3	0	1	0	0	0	0	690640	0	5198500	0	1816100	0	0.167524
Q9XU97	Q9XU97	Uncharacterized protein	CELE_F44E5.1	0.382922	0.483682	2.6868	0.91268	20	20	20	20	27.6622	25.8309	20	25.0329	24.2769	20	28.0657	26.6792	20	23.8566	22.8278	2	2	30.8	8.8682	0	6.8231	326740000	4	0	0	0	0	1	1	0	1	1	0	0	0	0	53100000	14922000	0	8582000	5081700	0.123392
Q23196	Q23196	Uncharacterized protein	CELE_W06B4.1	0.383102	0.541023	1.79283	0.882441	20	20	20	20	23.4471	23.9602	20	24.4568	20	20	23.8506	24.8085	20	23.2806	20	3	3	7.6	46.168	0	4.6401	50784000	5	0	0	0	1	1	1	0	2	1	0	0	0	0	571780	816060	0	1151300	0	0.118022
G4SF79	G4SF79	Uncharacterized protein	CELE_F25E2.2	0.383204	0.567243	1.46502	0.863241	20	20	20	23.6707	23.2089	24.462	23.6863	25.716	20	23.6707	23.6124	25.3102	23.6584	24.5397	20	3	3	7.2	69.461	0	7.0153	114770000	5	0	0	0	1	1	1	2	1	0	0	0	0	445090	323180	770320	449960	1837200	0	0.000495044
G5EC86	G5EC86	CCCH-type zinc finger protein oma-1	oma-1	0.387667	0.535479	2.04763	0.884747	20	20	24.5993	24.9253	26.087	26.0319	26.2859	20	27.3442	24.9253	26.4905	26.8802	26.258	20	25.8951	5	5	17.4	44.5	0	21.921	449370000	12	0	0	1	1	2	1	3	0	4	0	0	1210400	1517200	1618300	3267100	3896100	0	1636400	0.0583711
Q22067	Q22067	Probable aspartate aminotransferase, cytoplasmic	got-1.2	0.398199	0.560282	2.20082	0.870206	20	20	20	24.7554	20	25.2466	24.2757	20	20	24.7554	20	26.0949	24.2478	20	20	2	2	6.9	45.493	0	8.0903	88441000	5	0	0	0	2	1	1	1	0	0	0	0	0	1348600	0	1895700	967170	0	0	0.117075
Q20502	Q20502	Histidine ammonia-lyase	haly-1	0.404506	0.5726	2.20827	0.858695	20	20	20	24.5229	20	25.5327	20	25.4553	20	24.5229	20	26.381	20	24.279	20	6	6	10	74.634	0	9.1569	118650000	5	0	1	0	1	0	2	0	2	0	0	0	0	730490	0	609160	0	1394100	0	0.120112
O44441	O44441	ATPase inhibitor mai-2, mitochondrial	mai-2	0.408338	0.569517	2.60323	0.861704	20	25.431	20	25.5666	20	26.576	25.2091	20	20	25.5666	20	27.4243	25.1812	20	20	1	1	8.3	12.031	0	3.6621	233750000	4	0	1	0	1	0	1	1	0	0	0	5026400	0	5521500	0	11115000	4309700	0	0	0.458667
Q9TXR7	Q9TXR7	Mitochondrial import inner membrane translocase subunit Tim21	CELE_F56B3.11	0.412484	0.579945	2.40001	0.849206	20	20	23.2544	20	24.5918	26.1567	20	25.9764	20	20	24.9953	27.0049	20	24.8002	20	3	3	14.6	24.091	0	4.0745	176120000	6	0	0	1	0	1	2	0	3	0	0	0	909640	0	2298700	1623700	0	6001800	0	0.308404
O02362	O02362	CUB	CELE_F35E12.10	0.412504	0.612623	1.31339	0.802202	20	20	20	23.2005	23.0619	20	20	23.902	20	23.2005	23.4654	20	20	22.7257	20	1	1	2.5	54.037	0	3.2148	34071000	4	0	0	0	1	1	1	0	1	0	0	0	0	535520	486460	0	0	870850	0	0.116311
O02345	O02345	Nucleotide Sugar TransPorter family	nstp-5	0.412536	0.590336	1.88705	0.833086	20	20	20	24.5445	24.6246	20	23.9393	20	20	24.5445	25.0281	20	23.9114	20	20	1	1	3.3	42.98	0	3.8983	66422000	5	1	0	0	1	1	0	1	1	0	0	0	0	1747800	1847700	0	1149000	0	0	0.116147
Q9N5K1	Q9N5K1	RNA helicase	sacy-1	0.419192	0.598896	1.91055	0.82218	20	20	20	23.0826	25.7446	20	20	24.6754	20	23.0826	26.1481	20	20	23.4991	20	2	2	5.4	70.47	0.0038369	1.7277	91896000	2	0	0	0	1	1	0	0	1	0	0	0	0	211500	1338600	0	0	637920	0	0.150955
O18236	O18236	NADH Ubiquinone Oxidoreductase	nuo-3	0.429344	0.603548	2.25154	0.81479	20	20	20	20	24.5485	25.7921	24.8656	20	20	20	24.9519	26.6403	24.8377	20	20	1	1	10.7	15.048	0	2.9811	113210000	2	0	0	0	0	1	1	1	0	0	0	0	0	0	2726400	6455700	3396500	0	0	0.121838
Q8MXF1	Q8MXF1	AAA domain-containing protein	CELE_F56F11.4	0.441587	0.618005	2.19897	0.79183	20	20	25.8366	25.4804	25.7632	20	20	26.2265	20	25.4804	26.1667	20	20	25.0502	20	2	2	29.6	48.002	0	22.88	242200000	7	0	0	2	1	1	0	0	2	0	0	0	1187600	1872500	1160500	0	0	1844800	0	0.541325
O16486	O16486	N-acetyltransferase domain-containing protein	natc-2	0.449767	0.628178	1.90607	0.769287	20	23.8819	20	25.1644	24.6738	20	24.5515	20	20	25.1644	25.0773	20	24.5236	20	20	3	3	14.7	31.897	0	57.825	104420000	16	1	2	2	3	3	0	2	1	2	0	909280	0	2212100	1574400	0	1446400	0	0	0.396644
Q11073	Q11073	Uncharacterized protein B0416.5	B0416.5	0.454535	0.632081	1.88147	0.760478	20	25.6969	20	25.4772	24.2694	20	24.5336	20	20	25.4772	24.6728	20	24.5057	20	20	3	3	10.5	55.149	0	9.4798	145610000	6	0	1	0	2	2	1	1	0	0	0	3626200	0	1021700	1348100	0	1619000	0	0	0.621011
Q9XUY5	Q9XUY5	Probable sodium/potassium-transporting ATPase subunit beta-3	nkb-3	0.457112	0.632037	1.94451	0.758152	20	20	20	20	24.8477	26.0117	23.9556	20	23.799	20	25.2512	26.86	23.9277	20	22.3499	2	2	13.2	35.749	0	3.4342	128710000	5	1	0	0	0	1	1	1	0	1	0	0	0	0	1677300	3758700	903810	0	810830	0.120667
Q9XWP4	Q9XWP4	Coiled-coil domain-containing protein 86	CELE_Y40B1B.7	0.460954	0.640939	1.6501	0.741504	20	20	20	20	24.3623	24.9782	22.6994	24.1467	20	20	24.7658	25.8265	22.6715	22.9705	20	4	4	22.8	15.003	0.0038351	1.7205	80001000	5	0	0	0	0	1	2	1	1	0	0	0	0	0	10783000	16525000	3405500	9286600	0	0.117843
P34446	P34446	Integrin alpha pat-2	pat-2	0.472914	0.647424	1.68071	0.723414	20	23.5831	20	23.2671	20	24.8909	23.992	20	20	23.2671	20	25.7392	23.9641	20	20	1	1	1.9	135.94	0	21.39	70458000	4	0	1	0	1	0	1	1	0	0	0	190410	0	152960	0	471360	252810	0	0	0.460451
Q9XTU8	Q9XTU8	Protein disulfide-isomerase	CELE_Y49E10.4	0.473952	0.656313	1.37339	0.708142	20	20	20	23.6114	23.6353	20	23.558	20	20	23.6114	24.0388	20	23.5301	20	20	1	1	6.2	48.728	0	13.445	38196000	3	0	0	0	1	1	0	1	0	0	0	0	0	512630	521220	0	493980	0	0	0.116121
Q09165	Q09165	Mesocentin	dig-1	0.474992	0.644189	2.12624	0.733253	20	20	24.5863	24.3079	20	27.7017	20	24.7183	24.3861	24.3079	20	28.55	20	23.5421	22.9371	3	3	0.3	1373.3	0	3.6545	313780000	7	0	0	1	1	0	3	0	1	1	0	0	62817	51792	0	544380	0	68837	54679	0.411678
Q18853	Q18853	Cytochrome c domain-containing protein	cyc-1	0.491142	0.659818	1.9585	0.702761	20	25.9693	20	25.4548	25.3688	20	25.3795	20	20	25.4548	25.7723	20	25.3516	20	20	3	3	19.3	30.967	0	30.492	198660000	6	0	1	2	1	1	0	1	0	0	0	5053700	0	3537600	3333000	0	3357700	0	0	0.579369
Q9U294	Q9U294	Diph phomevalonate decarboxylase	CELE_Y48B6A.13	0.495574	0.67673	1.18522	0.664847	20	20	20	23.4229	23.0197	20	20	24.4667	20	23.4229	23.4232	20	20	23.2904	20	3	3	8	41.51	0	4.1524	42935000	7	0	0	0	2	3	2	1	1	0	0	0	0	449840	340150	0	0	927400	0	0.117672
Q9U2G5	Q9U2G5	Multidrug resistance protein mrp-7	mrp-7	0.505995	0.678104	1.42017	0.661722	20	24.4387	20	20	24.1531	24.6231	22.8715	24.1	20	20	24.5565	25.4714	22.8436	22.9238	20	4	3	3	171.05	0	7.3295	92891000	8	0	1	1	1	1	2	1	1	0	0	311510	0	0	255540	353980	105120	246330	0	0.526189
Q23680	Q23680	Probable V-type proton ATPase subunit F	vha-9	0.525739	0.693666	1.50641	0.635658	20	20	20	23.1986	20	25.9627	22.8085	23.886	20	23.1986	20	26.8109	22.7806	22.7097	20	2	2	19	13.312	0	4.3352	97868000	5	0	0	0	1	0	2	1	1	0	0	0	0	1375200	0	5805100	1049400	2214600	0	0.15099
P90731	P90731	ATP-citrate synthase	acly-2	0.531729	0.693842	1.87697	0.637253	25.0585	20	20	20	24.7122	25.4904	25.8514	20	20	20	25.1157	26.3387	25.8235	20	20	4	4	16.9	120.6	0	15.857	170110000	5	1	0	0	0	1	1	2	1	0	592250	0	0	0	465880	798950	384330	0	0	0.515283
Q19103	Q19103	SKI (Yeast SuperKIller) Helicase homolog	skih-2	0.534661	0.701536	1.45857	0.620776	20	22.9671	20	24.5345	20	23.6135	24.6484	20	20	24.5345	20	24.4617	24.6205	20	20	3	3	2.8	142.37	0	7.1551	71632000	6	0	1	0	1	0	1	2	0	1	0	117140	0	347150	0	183340	111340	0	0	0.367372
O45168	O45168	Intermediate filament protein ifc-1	ifc-1	0.542177	0.69919	2.1406	0.62649	20	20	20	25.2606	29.4741	20	24.9209	20	25.2725	25.2606	29.8776	20	24.893	20	23.8234	1	1	1.6	55.868	0.0090662	1.3339	858240000	4	0	0	0	1	1	0	1	0	1	0	0	0	1296700	24056000	0	1024700	0	1307500	0.147569
Q20965	Q20965	Uncharacterized protein	CELE_F58B3.6	0.545658	0.711784	1.36193	0.601202	20	20	20	23.5629	20	24.0508	24.4041	20	20	23.5629	20	24.899	24.3762	20	20	2	2	7.6	45.57	0	6.8167	51970000	4	0	1	0	1	0	1	1	0	1	0	0	0	619580	0	868920	1110000	0	0	0.117747
P52012	P52012	Peptidyl-prolyl cis-trans isomerase 4	cyn-4	0.54633	0.709782	1.48075	0.604513	20	20	20	23.7978	20	24.5427	20	25.9228	20	23.7978	20	25.391	20	24.7465	20	3	3	8.2	58.533	0	3.8936	102640000	4	0	1	0	1	0	1	0	1	0	0	0	0	583330	0	977620	0	2544500	0	0.11928
O02108	O02108	Probable Hsp90 co-chaperone cdc37	cdc-37	0.556138	0.717096	1.37489	0.586707	20	20	20	24.8391	25.5236	20	23.738	20	24.3805	24.8391	25.9271	20	23.7101	20	22.9314	3	3	10.5	42.705	0	5.9052	114080000	3	0	0	1	1	1	0	1	0	2	0	0	0	1765500	2837400	0	822990	0	1284700	0.117849
Q23644	Q23644	HIT-type domain-containing protein	zhit-3	0.560161	0.723445	1.16279	0.572163	20	23.8797	20	24.5846	20	23.8099	23.343	20	23.8884	24.5846	20	24.6582	23.3151	20	22.4393	2	2	5.3	51.416	0	3.7434	81467000	7	0	1	1	1	0	1	1	0	1	0	643120	0	1048300	0	612730	443330	0	647000	0.476598
Q95PZ1	Q95PZ1	KASH (Klarsicht/ANC-1/Syne Homology) Domain Protein	kdp-1	0.561128	0.721021	1.37915	0.579762	20	20	20	20	22.8196	24.5795	20	25.6897	20	20	23.2231	25.4277	20	24.5134	20	4	4	40	15.514	0	68.359	86593000	7	0	0	0	2	2	1	0	1	1	0	0	0	0	1057500	3581400	0	7731500	0	0.138112
Q21069	Q21069	MEthylTransferase Like	metl-18	0.57662	0.729427	1.47665	0.560886	20	20	20	23.4821	25.6236	20	20	26.2555	20	23.4821	26.0271	20	20	25.0792	20	3	3	17.9	25.651	0	2.358	143520000	2	0	0	0	1	1	0	0	1	0	0	0	0	1171700	5169700	0	0	8011000	0	0.137634
G4SRS5	G4SRS5	ABC Transporter, Mitochondrial	abtm-1	0.58566	0.736439	1.24412	0.5406	20	24.0585	20	25.3464	24.8328	20	20	24.6283	24.8474	25.3464	25.2363	20	20	23.4521	23.3983	6	6	8.5	77.456	0	8.6911	146140000	8	0	1	0	3	2	0	1	1	1	0	485310	0	1185100	830090	0	0	720400	838490	0.401314
G5EC37	G5EC37	Protein sepa-1	sepa-1	0.59963	0.738966	1.77171	0.534877	20	20	25.5524	20	27.2265	27.0056	25.7846	25.5882	20	20	27.63	27.8539	25.7567	24.412	20	1	1	1.4	80.261	0.0086324	1.3508	449220000	6	0	0	1	0	1	1	1	1	0	0	0	1261700	0	1380000	3454900	1482100	1293500	0	0.390783
Q20546	Q20546	GOLD domain-containing protein	tmed-10	0.602437	0.744767	1.32815	0.52045	20	20	24.8239	20	24.0581	26.0027	23.5256	25.0067	20	20	24.4616	26.851	23.4977	23.8304	20	2	2	9.3	23.68	0.0038333	1.7174	160190000	7	0	0	1	1	1	1	1	1	1	0	0	2969800	0	1746700	6723600	1207600	3371000	0	0.50563
Q19545	Q19545	DRIM domain-containing protein	utp-20	0.612439	0.755017	1.19838	0.502616	20	20	20	23.7353	24.3628	20	20	20	26.3555	23.7353	24.7663	20	20	20	24.9065	4	4	2.7	300.7	0	3.8702	121400000	7	0	2	1	1	2	0	0	0	1	0	0	0	84125	129970	0	0	0	517250	0.118499
Q93233	Q93233	RRM domain-containing protein	pabp-2	0.61342	0.752656	1.39885	0.507384	20	20	25.8042	20	25.6617	25.7756	20	25.7517	25.3662	20	26.0652	26.6239	20	24.5754	23.9171	3	3	11.2	22.603	0	2.3931	268860000	6	0	0	2	0	1	1	0	1	1	0	0	8370200	0	7583300	8205900	0	8071200	6178500	0.527409
Q19459	Q19459	Golgi apparatus protein 1 homolog	F14E5.2	0.621356	0.763431	1.00869	0.483239	20	20	20	24.2212	20	24.2059	20	24.5993	24.2753	24.2212	20	25.0542	20	23.4231	22.8262	3	3	3.9	131.67	0	7.7391	84629000	4	0	0	0	1	0	1	0	1	1	0	0	0	320600	0	317220	0	416690	332850	0.116118
Q22763	Q22763	NEPrilysin metallopeptidase family	nep-22	0.622963	0.758418	1.44511	0.495432	20	20	20	23.9848	20	27.3704	24.267	20	25.0781	23.9848	20	28.2187	24.2391	20	23.6291	2	2	4	88.548	0	21.796	245720000	5	0	0	0	1	0	2	1	0	1	0	0	0	664040	0	6940200	807520	0	1416900	0.150204
Q9BKR2	Q9BKR2	TeTratriCopeptide repeat domain protein related	ttc-37	0.641515	0.770033	1.16901	0.46299	20	24.5283	20	25.0465	20	25.4412	20	24.9764	25.4779	25.0465	20	26.2895	20	23.8002	24.0288	6	6	6.4	126.68	0	4.5313	184150000	7	0	1	1	1	1	1	0	2	2	0	372240	0	533140	0	700890	0	507850	718940	0.438722
Q11190	Q11190	Electron transfer flavoprotein-ubiquinone oxidoreductase, mitochondrial	let-721	0.649236	0.776205	1.10385	0.450772	20	20	25.4046	24.4626	20	25.4065	23.2554	25.3546	20	24.4626	20	26.2548	23.2275	24.1783	20	3	3	6.7	65.334	0	3.7615	164930000	6	0	0	2	1	1	1	1	1	0	0	0	1068500	924760	0	1779000	400520	1716100	0	0.577069
Q9NAR3	Q9NAR3	Col	col-124	0.678195	0.791137	1.21258	0.416067	20	26.7112	20	26.0679	26.5686	20	25.3309	20	25.5483	26.0679	26.9721	20	25.303	20	24.0993	2	2	10	29.19	0	8.3053	371010000	12	0	2	0	2	2	0	2	0	1	0	6444700	0	3747900	5472000	0	1437200	0	3505000	0.555743
P30651	P30651	Uncharacterized protein ZK643.5	ZK643.5	0.075624	0.108401	-3.05249	-2.06225	20	20	20	23.7911	20	20	24.2828	25.8736	25.4455	23.7911	20	20	24.2549	24.6973	23.9964	2	2	6	55.241	0	7.1519	142100000	5	0	0	1	1	0	0	1	1	1	0	0	0	691220	0	0	971890	2927500	2175900	0.373901
Q18639	Q18639	DeHydrogenases, Short chain	dhs-18	0.117888	0.199042	-2.16645	-1.67883	20	20	20	20	20	20	23.4946	24.2089	20	20	20	20	23.4667	23.0326	20	2	1	7.5	31.524	0	7.6049	31210000	4	0	0	0	0	0	1	1	1	1	0	0	0	0	0	0	787920	1292700	0	NaN
O02485	O02485	Uncharacterized protein ZK1073.1	ZK1073.1	0.118138	0.179515	-2.62004	-1.72373	20	20	20	20	20	20	20	25.3867	25.0987	20	20	20	20	24.2105	23.6497	3	3	13.5	35.591	0	3.1853	79801000	4	0	0	0	0	0	0	0	2	2	0	0	0	0	0	0	0	2580600	2113600	NaN
Q8IA95	Q8IA95	Solute carrier family 40 protein	fpn-1.1	0.118596	0.197502	-2.30925	-1.69127	20	20	20	20	20	20	23.7656	20	24.6391	20	20	20	23.7377	20	23.1901	2	2	2.8	56.486	0.0038536	1.7701	40390000	6	0	2	0	1	0	0	1	1	1	0	0	0	0	0	0	679090	0	1244300	NaN
O45201	O45201	Delta-like protein	dsl-1	0.119017	0.205005	-2.08094	-1.66233	20	20	20	20	20	20	22.8824	24.5646	20	20	20	20	22.8545	23.3883	20	2	2	7.5	28.783	0.0015144	2.1946	32545000	3	0	0	0	1	0	0	1	1	1	0	0	0	0	0	0	552280	1772400	0	NaN
Q9BHK7	Q9BHK7	5-3 exoribonuclease 1	xrn-1	0.122689	0.2318	-1.56969	-1.56315	20	20	20	20	20	20	20	23.8344	23.5	20	20	20	20	22.6582	22.0509	4	4	3.4	180.08	0	7.3398	26821000	3	0	0	0	1	0	0	0	2	1	0	0	0	0	0	0	0	189340	150170	NaN
G5EC25	G5EC25	Choline/EthanolaminePh phoTransferase	cept-2	0.123885	0.182166	-2.91055	-1.71449	20	20	20	20	20	20	23.7813	26.1545	20	20	20	20	23.7534	24.9783	20	2	2	5	47.44	0	2.3182	89113000	3	0	0	0	1	0	0	1	1	0	0	0	0	0	0	0	1029800	5335500	0	NaN
Q22129	Q22129	Uncharacterized protein	CELE_T03G6.3	0.123949	0.201003	-2.45006	-1.67702	20	20	20	20	20	20	24.2207	20	24.6065	20	20	20	24.1928	20	23.1574	2	2	5.4	53.149	0	2.3682	45094000	3	0	0	0	0	1	0	1	0	1	0	0	0	0	0	0	850000	0	1110600	NaN
O62347	O62347	SLC (SoLute Carrier) homolog	slc-25a21	0.124	0.213422	-2.06264	-1.63472	20	20	20	20	20	20	22.6846	24.7075	20	20	20	20	22.6567	23.5312	20	3	3	14.2	31.802	0	2.5346	34137000	4	0	0	0	0	0	0	1	2	1	0	0	0	0	0	0	396550	1611500	0	NaN
Q94250	Q94250	Muscleblind-like protein	mbl-1	0.124219	0.191711	-2.72316	-1.69891	20	20	20	20	20	20	24.698	20	24.9485	20	20	20	24.6701	20	23.4994	2	2	7.7	35.234	0.003428	1.9004	59594000	3	0	0	0	0	1	0	1	0	1	0	0	0	0	0	0	5443300	0	6475600	NaN
Q8MYL7;O61235;Q27487	Q8MYL7;O61235;Q27487	Catalase;Catalase-2;Peroxisomal catalase 1	ctl-3	0.127019	0.203959	-2.4875	-1.66454	20	22.6018	20	20	20	20	23.1381	25.5286	20	20	20	20	23.1102	24.3523	20	2	2	4.9	58.999	0	7.0445	63999000	4	0	1	0	1	0	0	1	1	0	0	212180	0	0	0	0	307700	1613400	0	0.373901
O16517	O16517	ATP synthase-coupling factor 6, mitochondrial	atp-4	0.129177	0.193298	-3.08622	-1.69733	20	20	20	20	20	20	25.5016	24.9612	20	20	20	20	25.4737	23.785	20	1	1	10.9	13.957	0	6.5089	80170000	2	0	0	0	0	0	0	1	1	0	0	0	0	0	0	0	5938100	4083200	0	NaN
Q9GYI1	Q9GYI1	Uncharacterized protein	CELE_F29B9.11	0.134681	0.210091	-2.73911	-1.64609	20	20	20	20	20	20	20	26.181	24.6617	20	20	20	20	25.0047	23.2126	2	2	36.4	9.8894	0	2.3597	102620000	1	0	0	0	0	0	0	0	1	1	0	0	0	0	0	0	0	15216000	5307900	NaN
A0A0K3AQN5	A0A0K3AQN5	p-GlycoProtein related	pgp-2	0.14561	0.223625	-2.77018	-1.59588	20	20	20	20	20	20	23.0339	26.4808	20	20	20	20	23.006	25.3046	20	2	2	3	143.66	0	26.429	102240000	2	0	0	0	0	0	0	1	1	0	0	0	0	0	0	0	153350	1672400	0	NaN
P35603	P35603	AP-2 complex subunit mu	dpy-23	0.208407	0.302399	-1.80053	-1.28455	20	25.1384	20	23.2525	23.4024	20	24.388	25.494	25.2312	23.2525	23.8059	20	24.3601	24.3177	23.7821	3	3	6.1	50.3	0	2.9581	166610000	12	1	2	1	1	1	1	1	2	2	0	1367900	0	370130	410620	0	813150	1750200	501660	0.816589
Q95Y67	Q95Y67	Patterned Expression Site	pes-4	0.233975	0.31276	-2.42515	-1.25545	23.7817	20	20	20	24.7737	20	23.8987	25.5206	25.6866	20	25.1772	20	23.8708	24.3443	24.2375	3	3	9.7	45.292	0	13.652	160880000	12	2	0	2	0	1	0	2	3	3	1109300	0	0	0	2206400	0	1203100	3702600	4154300	0.878497
O01757	O01757	N-acetyltransferase 10 homolog	nath-10	0.260219	0.348626	-1.87252	-1.14956	20	23.7496	20	24.1612	23.5411	20	23.6932	26.0699	26.6134	24.1612	23.9446	20	23.6653	24.8936	25.1644	4	4	3.8	117	0	14.837	231740000	14	0	2	1	1	1	1	1	2	3	0	251860	0	335000	217970	0	242200	287870	1833400	0.504894
O17895	O17895	HAlF transporter (PGP related)	haf-3	0.352979	0.441123	-2.16719	-0.95722	20	20	20	20	25.5407	20	24.3149	24.2613	26.5228	20	25.9442	20	24.287	23.085	25.0738	3	3	4.5	73.083	0.0073733	1.4576	186210000	5	0	0	0	0	2	1	1	1	1	0	0	0	0	605030	0	632400	609350	2921800	0.373901
M1ZJ62	M1ZJ62	PUD1	pud-4	0.35919	0.454289	-1.97951	-0.936908	26.3743	25.383	20	20	24.8824	25.0282	26.1356	27.2906	26.3278	20	25.2859	25.8764	26.1077	26.1144	24.8788	4	4	30.9	18.496	0	15.561	518020000	20	3	2	1	1	1	1	2	4	2	4606200	3978000	0	0	2811600	3110500	6702200	9824000	7657400	0.823085
O17610	O17610	Choline Kinase A	cka-1	0.361822	0.506304	-1.47811	-0.902886	20	23.1485	20	24.0137	20	20	23.8794	23.6214	23.6004	24.0137	20	20	23.8515	22.4452	22.1513	2	2	4.6	54.628	0.0078161	1.4427	67291000	7	0	1	1	1	0	0	1	1	2	0	404260	0	736400	0	0	670950	561100	552960	0.873554
Q9TZE4	Q9TZE4	Uncharacterized protein	CELE_W04C9.4	0.373264	0.460328	-2.502	-0.927254	25.3713	20	20	20	26.9862	20	25.72	26.1324	25.6966	20	27.3897	20	25.6921	24.9561	24.2475	1	1	7.3	16.972	0	2.5288	359550000	5	1	1	0	0	1	0	1	1	1	7233800	0	0	0	22157000	0	9211400	12260000	9063300	0.863512
Q19540	Q19540	Recep	CELE_F18A1.1	0.38813	0.506707	-2.70823	-0.902887	28.4872	28.221	20	28.0336	20	27.6735	29.1239	29.1813	29.0281	28.0336	20	28.5218	29.096	28.005	27.5791	2	2	1.6	129.65	0.0094424	1.2827	2919200000	12	1	1	0	1	0	1	2	2	2	7099500	5903300	0	5184400	0	4039100	5574800	5425500	6578900	0.934663
Q19326;Q17603	Q19326	Probable histone chaperone asf-1	unc-85	0.403049	0.576994	-1.96353	-0.853099	20	20	20	23.916	20	20	20	26.4331	25.9988	23.916	20	20	20	25.2568	24.5497	3	3	13.1	31.24	0	3.9396	173490000	5	0	0	0	1	2	0	0	1	1	0	0	0	1130600	0	0	0	6471700	4789600	0.373901
O45279	O45279	2-oxoacid	dlat-2	0.459962	0.633067	-2.05815	-0.756625	20	24.2272	20	20	24.5729	20	26.2646	26.0904	20	20	24.9764	20	26.2367	24.9141	20	5	5	15.1	36.415	0	6.2322	196660000	7	0	1	1	0	2	0	2	1	0	0	1091100	0	0	1386400	0	2819200	3969400	0	0.958396
Q7JKP6	Q7JKP6	Protein hsr-9	hsr-9	0.465947	0.645774	-1.52936	-0.728324	20	20	20	20	20	24.6977	24.243	24.3589	24.1854	20	20	25.546	24.2151	23.1827	22.7363	4	4	4.2	127.61	0	3.9334	87661000	7	0	1	1	0	1	2	1	1	1	0	0	0	0	0	400180	291990	316410	280560	0.373901
O61749	O61749	Probable signal recognition particle 19 kDa protein	F37F2.2	0.48793	0.656316	-1.95845	-0.707926	20	20	27.138	20	24.8913	20	20	26.893	26.9025	20	25.2948	20	20	25.7167	25.4535	2	2	24.6	15.87	0	5.5329	428880000	4	0	0	1	0	1	0	0	1	1	0	0	21098000	0	4445800	0	0	17803000	17921000	0.80796
Q21067	Q21067	Intermediate filament protein ifc-2	ifc-2	0.489893	0.6691	-1.35254	-0.682753	20	20	26.2746	24.6471	25.0385	20	25.5164	24.8515	26.432	24.6471	25.442	20	25.4885	23.6752	24.9829	5	5	10.5	70.101	0	27.895	310720000	12	0	1	1	2	2	0	2	1	3	0	0	1980000	640830	840500	0	578800	738330	1438100	0.689378
Q9TYY0	Q9TYY0	Geranylgeranyl transferase type-2 subunit alpha	CELE_M57.2	0.517004	0.69399	-1.22039	-0.635854	23.8077	20	24.9378	24.5275	25.0441	20	25.2697	25.4005	25.6193	24.5275	25.4476	20	25.2418	24.2243	24.1703	5	5	8.6	67.195	0	8.3615	241890000	16	2	0	1	3	2	2	2	1	2	458870	0	1004300	755750	1081100	0	1264100	1384100	1610800	0.906027
Q9TYP9	Q9TYP9	Calcium-transporting ATPase	mca-2	0.519743	0.700862	-1.07432	-0.623141	20	20	23.2666	20	20	23.5857	23.0543	23.9876	23.2681	20	20	24.4339	23.0264	22.8114	21.8191	3	3	7.5	126.92	0	4.0705	58126000	6	0	2	1	0	0	1	1	1	1	0	0	210230	0	0	262280	181470	346530	210450	0.950705
Q20330	Q20330	Intermediate Filament Organize	ifo-1	0.539906	0.71218	-1.09659	-0.596552	20	20	20	23.988	25.0863	20	24.2379	25.4401	25.7427	23.988	25.4898	20	24.21	24.2639	24.2936	4	4	3.6	148.45	0	5.0213	173720000	6	0	0	0	1	2	0	1	2	2	0	0	0	302500	647670	0	359740	392050	1020800	0.121911
Q19973	Q19973	Chromo domain-containing protein	cec-5	0.546729	0.71375	-1.21264	-0.593234	25.2803	20	25.4858	24.6897	20	25.1737	25.256	25.9571	25.7898	24.6897	20	26.022	25.2281	24.7808	24.3407	2	2	6.4	42.276	0	14.695	315870000	15	2	0	2	1	1	1	2	2	2	1151300	0	1946100	1932900	0	2703400	1818000	2570500	2330400	0.907744
A0A061ACY0	A0A061ACY0	Abhydrolase	ath-1	0.555075	0.712381	-1.68047	-0.597519	20	20	25.9592	20	20	26.9665	24.6865	25.3869	25.4361	20	20	27.8148	24.6586	24.2106	23.987	2	2	9.9	32.868	0	6.445	312650000	6	0	0	1	0	0	2	1	1	1	0	0	4077300	0	0	8196300	1687600	2742100	2837300	0.917796
Q9TXI3	Q9TXI3	Doa4-Independent Degradation, homologous to yeast Did2	did-2	0.558878	0.720952	-1.27074	-0.578786	20	20	20	24.2989	20	20	20	25.783	24.9534	24.2989	20	20	20	24.6068	23.5043	4	4	18	22.483	0	5.785	110860000	3	0	0	0	2	0	0	0	1	1	0	0	0	1719900	0	0	0	4811500	2707300	0.373901
B0M0L8	B0M0L8	SHSP domain-containing protein	hsp-43	0.563283	0.721216	-1.42272	-0.578186	20	23.8781	20	20	24.3947	20	25.4597	20	25.0836	20	24.7982	20	25.4318	20	23.6346	7	7	17.8	46.242	0	24.404	119180000	13	1	1	1	1	1	1	3	1	3	0	592980	0	0	848330	0	1101000	0	1367600	0.934
Q9NES7	Q9NES7	Uncharacterized protein	CELE_Y39B6A.1	0.565599	0.719528	-1.69643	-0.582483	20	20	25.0386	20	20	24.8648	20	27.7889	25.6388	20	20	25.7131	20	26.6126	24.1898	1	1	1.5	80.253	0.0010121	2.219	349160000	5	0	0	1	0	0	1	0	1	1	0	0	2872100	0	0	2546100	0	13595000	4353900	0.981389
A0A486WWC6	A0A486WWC6	Uncharacterized protein	CELE_Y37E3.17	0.568069	0.730584	-1.11797	-0.559136	24.2248	24.1657	23.8421	24.9739	25.1741	20	25.3373	25.5402	25.681	24.9739	25.5775	20	25.3094	24.3639	24.232	3	3	3.7	92.838	0	2.7166	269260000	10	2	1	1	1	2	0	2	2	2	408450	392060	313290	686510	788690	0	614150	678490	652570	0.703081
Q27492	Q27492	DNA-directed RNA polymerase	rpc-2	0.572152	0.731081	-1.21261	-0.557903	20	24.0696	20	20	20	24.6935	24.1321	24.5071	23.1936	20	20	25.5418	24.1042	23.3309	21.7445	2	2	1.9	129.08	0	3.2043	96562000	9	0	1	1	0	0	1	1	1	1	0	320120	0	0	0	493310	334300	433530	174420	0.92484
Q93425	Q93425	Putative 28S ribosomal protein S5, mitochondrial	mrps-5	0.581227	0.73481	-1.18817	-0.544434	20	20	24.9822	24.3951	20	20	20	25.4223	25.1626	24.3951	20	20	20	24.2461	23.7135	4	4	10.1	49.59	0	2.928	137730000	5	0	0	2	1	0	1	0	2	1	0	0	1183700	787960	0	0	0	1605900	1341400	0.933834
Q95QR5	Q95QR5	Heterogeneous nuclear RibonucleoProtein (HnRNP) L homolog	hrpl-1	0.584847	0.730999	-1.47762	-0.549274	24.5914	24.4454	27.1601	26.8569	20	27.0484	26.4255	28.0099	27.4042	26.8569	20	27.8967	26.3976	26.8337	25.9551	7	7	15.1	66.559	0	26.675	996480000	15	1	2	3	3	0	1	1	2	2	871670	787810	2936800	4191200	0	4786300	3107900	4669500	3882400	0.773459
A5Z2V7	A5Z2V7	WD	CELE_F02E9.10	0.589951	0.738566	-1.27897	-0.535978	20	24.1956	20	24.8946	20	20	24.3911	25.5445	20	24.8946	20	20	24.3632	24.3683	20	1	1	3.7	51.2	0	9.1055	121350000	4	0	1	0	1	0	0	1	1	0	0	1130200	0	1834700	0	0	1294200	2878900	0	0.918878
Q9N4N4	Q9N4N4	SWI/SNF nucle ome remodeling complex component	swsn-6	0.626234	0.763399	-1.1561	-0.482749	20	20	26.6192	25.9279	26.2607	20	26.5931	25.9653	26.1553	25.9279	26.6642	20	26.5652	24.7891	24.7062	3	3	11	48.418	0	71.379	488800000	16	0	0	2	2	1	0	3	2	1	0	0	3964800	2455300	3092400	0	1659400	2519800	2874500	0.569615
Q9N5N9	Q9N5N9	Putative rRNA methyltransferase	CELE_H06I04.3	0.627546	0.763017	-1.28608	-0.48509	26.1918	20	20	26.7528	27.2704	20	26.8609	27.1484	26.9289	26.7528	27.6739	20	26.833	25.9722	25.4798	5	5	9.1	94.328	0	17.37	750010000	16	1	0	1	3	2	0	2	3	2	2643100	0	0	3899200	5582500	0	4202600	5129600	4405600	0.45006
O18215	O18215	WD	CELE_Y53C12B.1	0.65844	0.783195	-1.01598	-0.435815	20	24.5709	20	20	24.4668	20	24.6904	24.432	20	20	24.8703	20	24.6625	23.2557	20	4	4	7.4	88.06	0	2.4732	97816000	3	0	1	0	1	1	1	1	1	0	0	593350	0	0	552080	0	644610	538910	0	0.987791
G5EES9	G5EES9	ThioredoXin-Like	txl-1	0.660158	0.784259	-1.00719	-0.433296	26.7471	20	27.8526	25.7039	20	25.9627	25.2946	26.7309	26.1641	25.7039	20	26.811	25.2667	25.5547	24.715	5	5	21.5	31.077	0	13.797	702790000	16	2	1	5	1	0	1	1	3	2	7085100	0	8455400	3904000	0	4671100	2939700	6685900	4475500	0.770502
Q9N5A0	Q9N5A0	V-type proton ATPase subunit B 2	s -5	0.673883	0.78885	-1.28143	-0.423285	20	20	20	20	20	25.363	26.6975	24.5622	20	20	20	26.2113	26.6696	23.386	20	2	2	12.4	56.034	0	3.5599	176760000	2	0	0	0	0	0	1	1	1	0	0	0	0	0	0	1598300	4030800	917480	0	0.373901
P48458	P48458	Putative serine/threonine-protein phosphatase C06A1.3	C06A1.3	0.71836	0.812875	-1.17892	-0.363291	20	20	20	20	26.7997	20	26.352	20	25.8649	20	27.2032	20	26.3241	20	24.4159	2	2	16.8	41.207	0	9.4069	263590000	9	0	1	1	2	1	0	2	0	1	0	0	0	0	5563000	0	3211200	0	2910100	0.373901
Q966L9	Q966L9	ATP-dependent RNA helicase glh-2	glh-2	0.0560937	0.212742	0.846718	1.63551	29.3679	30.2781	29.4386	30.5558	30.1305	30.3927	30.0172	31.4492	30.9775	30.5558	30.534	31.241	29.9893	30.2729	29.5285	20	20	54.9	100.4	0	323.31	13019000000	179	9	12	11	14	11	11	13	17	16	11037000	21515000	10669000	23908000	17170000	24180000	20532000	49775000	32827000	0.104358
Q95ZV9	Q95ZV9	Uncharacterized protein	CELE_F08F8.9	0.0640077	0.229561	0.830378	1.57576	26.4482	25.7503	25.6881	26.9636	26.5321	26.7135	26.8603	27.2105	27.5522	26.9636	26.9356	27.5617	26.8324	26.0342	26.1031	9	9	18.5	70.929	0	89.017	1013900000	31	4	3	2	3	4	3	4	3	5	4360000	2687800	2574300	2732100	4620900	5239800	5801300	4862700	2746600	0.0475214
O17087	O17087	Poly(A) RNA polymerase gld-2	gld-2	0.154445	0.305467	0.938688	1.27639	20	25.9816	20	25.4161	25.916	24.3384	25.3803	25.9822	25.3968	25.4161	26.3195	25.1867	25.3524	24.806	23.9478	7	7	8.4	124.61	0	38.592	349700000	19	0	4	1	2	2	1	5	2	2	0	684310	0	758860	1073100	359520	376580	641800	369770	0.189844
Q21955	Q21955	Mediator of RNA polymerase II transcription subunit 15	mdt-15	0.172484	0.362923	0.671338	1.1102	26.3583	26.477	27.1671	28.8449	28.0793	28.0609	28.8442	29.0392	28.9926	28.8449	28.4828	28.9091	28.8163	27.863	27.5435	13	13	20.9	84.527	0	29.862	2943600000	64	4	2	3	9	7	5	10	7	8	3441000	3736300	6028000	17671000	11344000	8376800	13875000	14824000	19012000	0.0100247
G2HK03	G2HK03	MATH domain-containing protein	pqn-87	0.175682	0.352966	0.739731	1.13775	28.0845	27.7123	28.3758	28.5804	28.5296	29.2145	28.4073	29.7308	29.8723	28.5804	28.9331	30.0628	28.3794	28.5545	28.4232	28	28	25.3	164.27	0	114.33	4494400000	127	10	8	11	12	11	14	13	18	20	1619000	1834200	1387800	3494700	4249200	3292800	2787700	4505500	4949800	0.0701143
Q9N2Z7	Q9N2Z7	E3 ubiquitin-protein ligase wwp-1	wwp-1	0.180741	0.380547	0.640237	1.07525	20	26.1006	20	28.6927	28.7352	28.6344	28.7431	30.0301	29.2733	28.6927	29.1386	29.4827	28.7152	28.8539	27.8242	20	20	29.1	90.921	0	59.371	3563900000	71	1	3	1	7	6	9	9	15	13	0	941940	0	7345000	7942500	2204000	5052400	5452000	5266300	0.0307384
Q9XUB2	Q9XUB2	Zinc finger protein mex-5	mex-5	0.186096	0.345674	0.846893	1.15822	27.8624	28.9022	28.5107	29.5158	29.0819	29.874	29.7136	30.1616	29.9609	29.5158	29.4854	30.7223	29.6857	28.9853	28.5118	17	15	38.2	52.82	0	151.53	6574400000	134	4	7	5	4	5	7	11	13	8	5428400	11969000	5537200	26108000	17413000	25319000	21111000	21371000	22674000	0.0486107
Q20752	Q20752	Heat shock 70 kDa protein 13	stc-1	0.191279	0.337029	0.944279	1.17877	20	24.6418	20	24.6183	24.653	24.8093	24.9461	25.5897	24.6169	24.6183	25.0565	25.6575	24.9182	24.4134	23.1679	3	3	7.8	48.927	0	4.4994	216260000	9	0	1	0	1	1	1	1	2	2	0	1539800	0	1515000	1551800	1729400	1901500	2970400	1513600	0.111961
H2KZQ8	H2KZQ8	Protein transport protein sec16	sec-16a.2	0.224008	0.421101	0.638825	0.991241	26.6209	25.6726	27.568	27.9126	27.0049	28.0445	27.3927	28.7821	28.7756	27.9126	27.4083	28.8928	27.3648	27.6059	27.3266	12	12	9.9	181.7	0	54.463	2117200000	56	4	2	6	6	4	4	5	10	7	1257000	755400	990240	2131700	1175900	1888100	1595300	2541300	3211300	0.180192
Q22528	Q22528	Uncharacterized protein	ekl-6	0.238114	0.387423	0.902197	1.06002	24.5745	25.0486	20	25.0791	24.7747	24.8448	23.5752	26.7985	25.5233	25.0791	25.1782	25.6931	23.5473	25.6222	24.0743	7	7	10.5	111	0	50.415	331420000	26	2	2	2	4	3	4	1	3	4	480460	400920	0	681660	551990	579470	240360	395490	927440	0.353243
C6KRN1	C6KRN1	Suppressor of aph-1	sao-1	0.24663	0.399707	0.880503	1.03663	29.2955	29.6518	29.5885	30.6417	29.8989	30.5962	30.8246	31.2336	30.342	30.6417	30.3024	31.4445	30.7967	30.0574	28.8929	5	5	21.2	27.532	0	76.874	12397000000	62	3	3	3	3	4	3	3	3	4	29977000	68931000	59925000	74786000	23912000	88953000	105040000	165680000	58200000	0.0304621
Q9U2K1	Q9U2K1	CX domain-containing protein	pqn-83	0.271773	0.567557	0.536292	0.863489	30.4945	30.2512	30.548	30.8684	30.8504	31.0352	31.2743	32.0966	31.6791	30.8684	31.2538	31.8835	31.2464	30.9204	30.2301	6	6	24.3	41.515	0	130.87	21085000000	104	4	5	5	5	4	5	5	6	6	129700000	111760000	128070000	191200000	216900000	186580000	232000000	374880000	294360000	0.01099
G5EFS5;Q9N5T2	G5EFS5;Q9N5T2	Uncharacterized protein	CELE_F45D11.15	0.291517	0.577098	0.57218	0.852329	26.09	26.4911	27.0539	26.984	27.2311	26.9897	27.6392	28.0601	27.6939	26.984	27.6345	27.8379	27.6113	26.8838	26.2448	9	9	19.6	58.554	0	19.201	1434600000	50	2	4	5	3	3	4	4	6	6	577660	1584400	2513700	4022400	4773500	2173500	5072400	4130900	5053500	0.146756
G5ED29	G5ED29	Ataxin-2 homolog	atx-2	0.339472	0.623287	0.555204	0.779401	29.9134	29.4758	29.9845	30.7456	30.2356	31.1277	30.8253	32.0665	31.4565	30.7456	30.6391	31.976	30.7974	30.8903	30.0074	33	33	34.7	106.04	0	323.31	17578000000	369	15	13	16	17	17	23	19	25	26	9955100	9881600	13595000	24961000	18500000	21548000	20809000	38651000	31198000	0.039766
Q20644	Q20644	Uncharacterized protein	CELE_F52B5.3	0.373854	0.623232	0.708714	0.779976	26.4596	27.4121	25.0472	27.4851	27.9605	28.6832	28.3018	29.1645	28.4414	27.4851	28.364	29.5315	28.2739	27.9882	26.9923	25	25	22.7	162.47	0	112.54	2482700000	72	3	7	1	6	6	9	11	14	9	1264200	786120	474950	2380900	1671100	3976000	2592100	4180000	2749300	0.0871892
Q18529	Q18529	Uncharacterized protein	C39D10.7	0.375199	0.643163	0.560788	0.735473	20	26.1192	24.9432	26.4189	25.0339	24.5877	26.1457	25.9041	26.2133	26.4189	25.4374	25.436	26.1178	24.7279	24.7642	6	6	6.9	128.77	0	50.522	469270000	18	0	3	1	3	2	1	3	2	2	0	1157000	512060	1424100	545270	400220	1178400	547340	1234900	0.443626
O62415	O62415	Lysozyme-like protein 1	lys-1	0.380607	0.626395	0.721277	0.773377	31.1221	30.8282	31.2132	31.0265	31.7057	32.0002	32.2726	32.2153	31.9857	31.0265	32.1092	32.8485	32.2447	31.0391	30.5366	6	6	30.9	32.379	0	135.72	31145000000	53	4	4	4	3	3	6	4	4	5	212470000	168400000	226320000	181800000	307190000	376950000	456860000	453300000	383460000	0.167765
O44760	O44760	HTH La-type RNA-binding domain-containing protein	larp-5	0.38656	0.699019	0.354408	0.627253	20	25.7949	25.5162	27.5182	26.7188	26.6406	27.6444	28.1943	27.8806	27.5182	27.1223	27.4889	27.6165	27.018	26.4316	8	8	16.2	84.358	0	78.366	1277500000	34	1	2	3	5	3	5	6	5	6	0	691520	694930	3080000	2977000	3469700	3904300	5789100	4315100	0.169917
O01780	O01780	Uterine Lumin Expressed/locailized	ule-1	0.403565	0.668987	0.511308	0.683628	25.4233	24.9091	25.4328	25.0671	25.8127	25.5373	25.948	26.691	26.1491	25.0671	26.2162	26.3855	25.9201	25.5147	24.7001	1	1	4.7	27.089	0	4.1479	512070000	14	1	1	1	1	1	1	1	1	1	2999800	2100400	3019600	2343400	3929200	3246300	4315500	7222600	4961100	0.478243
G5EFZ1	G5EFZ1	2,3-bisphosphoglycerate-independent phosphoglycerate mutase	ipgm-1	0.427729	0.650076	0.763917	0.716351	27.0995	23.2956	27.0591	27.0587	26.7104	28.6723	27.6265	28.4151	28.013	27.0587	27.1139	29.5206	27.5986	27.2389	26.564	9	9	16.3	59.225	0	45.874	1807300000	44	5	1	3	7	4	5	5	5	7	3955900	367710	4993900	4992500	3921900	7039700	4449100	8677100	5533900	0.300328
Q18020	Q18020	Aspartic protease 10	hrg-7	0.453047	0.666046	0.818805	0.690308	20	26.1049	20	28.9646	25.9806	27.8014	28.2683	28.1326	27.7943	28.9646	26.3841	28.6497	28.2404	26.9563	26.3453	3	3	11.9	45.993	0	60.782	1746500000	11	0	1	0	2	1	1	2	1	1	0	9021500	0	52384000	8276500	10614000	32139000	36783000	29097000	0.0662545
Q21854	Q21854	BTB domain-containing protein	ivns-1	0.459107	0.670844	0.776836	0.675937	25.5196	24.6669	20	25.8035	26.7776	23.8591	26.3945	25.6254	25.9947	25.8035	27.1811	24.7074	26.3666	24.4492	24.5457	5	5	4.9	90.873	0	5.2934	470400000	18	2	1	2	1	2	2	3	2	3	908100	634220	0	1394400	2739000	362280	1827400	1232400	1022400	0.338232
Q18075	Q18075	GRAM domain-containing protein	C18B2.4	0.525622	0.722123	-0.681086	-0.576825	27.6884	27.222	27.2698	26.4942	27.0484	28.7579	29.1164	29.7657	29.3667	26.4942	27.4519	29.6062	29.0885	28.5894	27.9176	6	6	18.2	32.556	0	49.181	3408900000	51	5	4	5	5	3	5	5	5	5	10768000	6127000	8328500	10503000	15422000	22060000	28870000	52804000	37721000	0.956887
G5EBJ7	G5EBJ7	Fruct e-bisph phatase	fbp-1	0.550827	0.762413	0.394352	0.489147	30.2697	29.2595	30.0738	29.4077	30.1472	30.4745	30.4024	31.3322	31.0168	29.4077	30.5507	31.3228	30.3745	30.1559	29.5677	20	20	55.7	37.187	0	323.31	12756000000	130	8	10	10	9	11	7	13	14	13	39273000	20269000	22372000	21848000	42803000	23679000	34386000	66704000	62631000	0.763792
O76258	O76258	Tumor Susceptibility Gene homolog	tsg-101	0.564878	0.731456	0.981731	0.555705	20	20	20	25.3535	23.4873	26.2436	26.8125	25.3482	23.8834	25.3535	23.8908	27.0919	26.7846	24.172	22.4344	3	3	11.3	46.232	0	9.72	310130000	10	0	0	1	1	1	2	3	1	1	0	0	0	2521800	691720	1084400	2555400	2512600	910280	0.00346001
P91154	P91154	60S ribosome subunit biogenesis protein NIP7 homolog	C43E11.9	0.580001	0.738662	-0.959918	-0.534427	20	24.3451	24.2733	23.5613	20	24.0912	23.5671	26.1447	24.3219	23.5613	20	24.9395	23.5392	24.9685	22.8728	2	2	13.9	20.136	0	4.8456	179430000	11	0	1	1	1	1	1	1	2	2	0	2131100	2027600	1237800	0	1787200	1242800	2582000	2097100	0.87542
O45114	O45114	Col	col-103	0.580608	0.756397	0.59162	0.499089	25.1944	27.4695	25.88	27.3172	27.0666	29.0142	28.7047	28.489	28.3344	27.3172	27.4701	29.8625	28.6768	27.3128	26.8853	1	1	5.7	33.821	0	4.8399	2288700000	15	1	1	1	1	1	1	1	1	1	9598500	12774000	15438000	12333000	35140000	40727000	30694000	26725000	26787000	0.15005
A0A7R9XMZ3	A0A7R9XMZ3	Nan -type domain-containing protein	nos-3	0.580628	0.767079	0.444524	0.472678	30.8523	29.4792	30.3413	30.2701	30.6523	31.8018	31.3487	32.0074	31.9395	30.2701	31.0558	32.6501	31.3208	30.8311	30.4905	20	20	27.6	98.15	0	323.31	21944000000	169	10	10	9	9	12	11	9	15	16	644290	1151700	776490	11674000	1108000	4552700	3546900	6771100	17015000	0.325212
Q94131	Q94131	Pharynx and intestine in excess protein 1	pie-1	0.583462	0.783011	0.32969	0.437559	26.2047	26.7169	24.7707	26.0582	25.3031	26.6521	26.2506	27.2545	27.4242	26.0582	25.7066	27.5004	26.2227	26.0782	25.9751	5	5	21.8	38.363	0	19.023	853030000	31	3	5	1	4	2	3	3	3	4	1590900	3103200	2862300	2752000	4140000	5749300	2452000	1549900	5768200	0.886022
O01755	O01755	MHD domain-containing protein	apm-1	0.59194	0.75086	-0.831083	-0.510314	20	23.5372	20	23.0666	20	20	23.4495	20	23.5874	23.0666	20	20	23.4216	20	22.1383	2	1	5.2	48.617	0	3.8692	45017000	4	0	1	0	1	0	1	1	0	1	0	468180	0	337890	0	0	440580	0	484790	0.924772
Q8MPW0	Q8MPW0	DEgenerin Like	del-6	0.619521	0.763587	0.964308	0.483474	20	23.4072	20	20	24.427	24.8417	23.0473	23.7675	23.466	20	24.8305	25.69	23.0194	22.5912	22.0169	1	1	1.7	66.585	0.0038278	1.7018	98283000	8	0	1	1	0	1	1	1	1	1	0	427840	0	0	867540	1156400	333390	549230	445660	0.366641
O62416	O62416	Lysozyme-like protein 2	lys-2	0.627577	0.802574	0.285053	0.38347	20	23.0903	20	25.3681	25.6457	25.917	26.2705	27.2026	26.5076	25.3681	26.0492	26.7653	26.2426	26.0263	25.0586	3	3	10	30.291	0	22.2	498900000	18	0	1	0	2	1	2	2	3	2	0	992280	0	4812000	5832900	7039900	8994300	17161000	10601000	0.0114519
L8E6W9	L8E6W9	Midasin	CELE_F55F10.1	0.629821	0.769852	-0.853564	-0.464391	20	20	20	23.7471	20	20	23.4127	24.0992	20	23.7471	20	20	23.3848	22.923	20	3	3	0.9	491.8	0	3.2287	43220000	4	0	0	0	2	0	0	1	1	0	0	0	0	63713	0	0	50530	81323	0	0.373901
Q9XWS6	Q9XWS6	Uncharacterized protein	CELE_Y62H9A.5	0.639282	0.830954	0.176235	0.321544	29.7878	29.4622	29.6098	29.3986	29.7257	29.3625	29.5305	31.3798	30.9528	29.3986	30.1292	30.2107	29.5026	30.2035	29.5037	7	7	31.5	18.496	0	36.191	10420000000	77	6	4	5	3	4	3	4	7	6	91845000	105530000	29671000	117950000	139940000	13516000	83391000	163090000	202790000	0.451094
Q95Y29	Q95Y29	Nematode Specific Peptide family	nspg-14	0.659522	0.826963	0.223925	0.333537	27.7825	27.9319	28.4471	28.2059	27.8843	28.2992	28.126	30.209	29.2876	28.2059	28.2878	29.1474	28.0981	29.0327	27.8385	6	6	32.5	25.64	0	165.15	3929900000	28	3	2	3	2	2	3	2	5	4	11231000	26495000	16170000	35204000	37677000	24943000	27605000	25599000	39347000	0.764877
H2L066	H2L066	Prion-like-(Q/N-rich)-domain-bearing protein	pqn-42	0.670408	0.790735	-0.942592	-0.417838	25.0519	20	24.8514	20	25.9071	24.9807	25.4905	26.3447	25.7853	20	26.3106	25.829	25.4626	25.1684	24.3362	3	3	8	60.517	0	21.08	351280000	12	2	0	1	0	2	1	1	3	2	1512300	0	1316100	0	2735700	1439500	2049700	2283400	2514300	0.900654
Q9N5L0	Q9N5L0	RRM domain-containing protein	trm-2a	0.671174	0.791897	-0.860073	-0.413365	20	20	20	24.641	20	25.2926	25.1519	25.4511	25.4123	24.641	20	26.1409	25.124	24.2749	23.9632	2	2	6.1	68.115	0	10.563	195070000	10	1	0	1	1	0	2	2	1	2	0	0	0	1006200	0	1580700	1433800	1764300	1717500	0.117825
O16637	O16637	AP-3 complex subunit delta	apd-3	0.672457	0.794661	-0.754081	-0.40631	20	20	20	20	23.4892	20	23.2405	24.1186	20	20	23.8927	20	23.2126	22.9424	20	3	3	3	139.95	0	15.243	39900000	3	0	0	0	0	1	0	1	1	0	0	0	0	0	186910	0	157310	289120	0	0.373901
Q04833	Q04833	Low-density lipoprotein receptor-related protein	lrp-1	0.673727	0.792749	-0.870876	-0.410693	20	20	20	20	23.6658	20	20	25.868	23.4392	20	24.0693	20	20	24.6917	21.9902	3	3	1.2	526.42	0	55.032	85924000	9	0	1	1	1	2	2	1	1	2	0	0	0	0	55917	0	0	257320	47791	0.373901
Q10664	Q10664	Dual specificity mitogen-activated protein kinase kinase mek-2	mek-2	0.675826	0.795298	-0.811878	-0.405331	23.6487	24.1779	20	24.8676	25.2191	20	24.9345	25.5999	25.0447	24.8676	25.6226	20	24.9066	24.4236	23.5957	2	2	4.7	42.794	0.0052009	1.6238	219330000	9	2	1	0	1	1	0	1	1	1	939360	1355600	0	2186700	2789800	0	2290300	3632500	2472200	0.742077
Q9N4H4	Q9N4H4	Poly(ADP-ribose) polymerase pme-1	parp-1	0.677091	0.79771	-0.708124	-0.397985	20	20	25.1047	24.341	20	24.1458	24.0545	24.607	25.4511	24.341	20	24.9941	24.0266	23.4308	24.0021	3	3	4.3	108.01	0	3.6161	164740000	9	0	1	1	2	0	2	1	1	3	0	0	751690	250090	0	386700	362980	532370	541150	0.637335
D0VWM8	D0VWM8	Tar DNA-binding protein homolog 1	tdp-1	0.690089	0.801029	0.851904	0.38966	20	20	24.5747	24.2712	20	24.3408	20	25.0694	24.4605	24.2712	20	25.1891	20	23.8932	23.0114	3	3	8.2	45.803	0	3.2525	124780000	4	0	0	1	1	0	1	0	1	1	0	0	1041200	843630	0	885320	0	1467000	961940	0.555468
G5EDT9	G5EDT9	UBR E3 ubiquitin ligase homolog	ubr-5	0.696001	0.802798	-0.85898	-0.382665	20	20	23.9402	24.8246	20	20	24.196	24.4097	20	24.8246	20	20	24.1681	23.2334	20	2	2	1.1	331.07	0	63.385	87317000	8	1	0	1	1	1	0	1	2	0	0	0	101230	186880	0	0	120880	140170	0	0.893957
Q20121	Q20121	Fatty Acid CoA Synthetase family	acs-4	0.697758	0.825297	0.390516	0.343946	26.6711	27.1844	25.931	26.6988	25.7562	28.209	27.4462	28.0841	27.8673	26.6988	26.1597	29.0573	27.4183	26.9078	26.4182	11	11	17	81.252	0	30.083	1511500000	44	6	6	2	4	1	6	4	4	4	1011300	1382900	1125500	1480300	1619300	1336000	3110200	4370600	3816700	0.733669
Q8MPX3	Q8MPX3	DnaJ homolog dnj-20	dnj-20	0.703199	0.806294	-0.958985	-0.377221	20	20	25.8562	25.5199	20	20	24.8793	20	24.9945	25.5199	20	20	24.8514	20	23.5454	2	2	9	39.861	0	5.2021	173140000	6	0	1	1	1	1	0	1	0	1	0	0	4338800	3436500	0	0	2204300	0	2387700	0.968665
Q9UA63	Q9UA63	Mitochondrial Rib omal Protein, Large	mrpl-30	0.706476	0.814251	-0.671143	-0.361063	20	24.0978	20	23.8904	20	20	23.5322	20	23.8486	23.8904	20	20	23.5043	20	22.3995	1	1	5.6	23.315	0	2.8801	60741000	5	0	1	0	1	0	0	1	0	1	0	2992400	0	2591600	0	0	2021800	0	2517700	0.97248
Q17632	Q17632	Probable exosome complex exonuclease RRP44	dis-3	0.708982	0.809652	-0.901271	-0.368153	24.7417	24.0597	25.8371	25.4757	20	26.6706	25.0794	26.6475	26.6248	25.4757	20	27.5189	25.0515	25.4712	25.1757	5	5	7	108.78	0	8.956	503010000	13	3	1	2	1	0	2	2	2	3	492170	306780	389020	818590	0	918210	621970	847760	457660	0.714872
G5EDL9	G5EDL9	PDZ domain-containing protein	CELE_ZK1321.4	0.710286	0.873512	0.100152	0.222059	27.0711	28.5105	27.5757	29.0476	28.5539	28.2448	29.4444	29.9592	30.0471	29.0476	28.9574	29.093	29.4165	28.7829	28.5981	16	16	39.9	45.848	0	154.36	4874300000	80	5	5	4	5	5	6	9	10	11	7143600	20366000	10426000	32153000	16938000	13487000	22518000	21047000	31841000	0.136553
P48727;G5ECL6;Q27501	P48727	Serine/threonine-protein phosphatase PP1-beta	gsp-2	0.71058	0.829305	-0.380244	-0.329485	25.4299	24.2066	27.0705	27.0614	23.9873	25.803	27.3776	27.0417	27.4782	27.0614	24.3908	26.6513	27.3497	25.8654	26.0291	6	3	25.2	37.791	0	53.988	920210000	18	2	1	3	4	1	1	2	2	3	1029800	1075600	6754600	6090700	923870	3252400	7069300	6017800	8264000	0.970317
G5EDA6	G5EDA6	4F5 domain-containing protein	znf-706	0.722574	0.823639	0.750699	0.345891	23.9817	20	20	24.8747	24.0765	20	20	25.0609	24.667	24.8747	24.48	20	20	23.8847	23.218	1	1	13.7	8.0673	0.0078269	1.4514	126660000	6	1	0	0	1	1	0	0	1	1	8283000	0	0	15382000	8845700	0	0	10487000	13319000	0.456181
Q9XVQ9	Q9XVQ9	Elongation of very long chain fatty acids protein	elo-2	0.724182	0.82243	0.93409	0.350261	20	20	24.7669	25.4177	20	25.3857	24.9525	20	25.3738	25.4177	20	26.234	24.9246	20	23.9248	2	2	8.4	31.36	0	2.861	193160000	5	0	0	1	1	0	1	1	0	1	0	0	2595300	4074800	0	3985300	2951600	0	3952700	0.449234
P54073	P54073	Brix domain-containing protein F44G4.1	F44G4.1	0.728518	0.825648	0.796572	0.340519	20	20	23.9923	20	23.7443	24.6354	20	25.8847	23.9824	20	24.1478	25.4837	20	24.7084	22.5333	2	2	7	45.191	0	6.9779	135330000	7	0	0	1	0	1	1	0	1	1	0	0	927090	0	780670	1447900	0	1489400	920780	0.494177
Q9BL28	Q9BL28	Probable tRNA N6-aden ine threonylcarbamoyltransferase	CELE_Y71H2AM.1	0.731844	0.825666	-0.821359	-0.337341	25.4642	20	25.5976	26.0443	20	26.0725	25.8626	26.6251	25.5947	26.0443	20	26.9207	25.8347	25.4488	24.1456	3	3	11.3	36.813	0	11.368	452010000	16	2	0	1	2	0	2	2	2	1	2012600	0	2207600	1814800	0	1953900	2652700	3094400	2203200	0.903891
Q22013	Q22013	Signal recognition particle receptor subunit beta	CELE_R186.3	0.734982	0.829331	-0.625944	-0.325264	20	25.8639	20	23.3749	20	24.6604	23.6182	25.8601	23.9363	23.3749	20	25.5086	23.5903	24.6838	22.4873	3	3	15	26.831	0	6.0506	188290000	8	0	3	0	1	0	1	1	2	1	0	1505700	0	679850	0	1657200	804740	3806700	1003300	0.777845
O62203	O62203	Pharyngeal muscle protein 2	phm-2	0.737604	0.830669	-0.600887	-0.320842	24.9349	25.0641	20	24.4576	24.9041	20	23.8719	24.5206	25.8286	24.4576	25.3076	20	23.844	23.3443	24.3795	6	6	7	117.88	0	71.822	220600000	18	2	2	1	1	2	2	2	2	4	728950	407160	0	523630	713540	0	348910	546980	1354400	0.930461
Q23121	Q23121	Probable splicing factor, arginine/serine-rich 1	rsp-1	0.740064	0.840513	0.38846	0.300608	28.5202	20	28.0109	25.5894	26.8347	28.193	26.3347	28.9519	28.0702	25.5894	27.2382	29.0413	26.3068	27.7756	26.6211	8	8	23.4	35.041	0	18.835	2018200000	33	5	0	3	2	2	5	2	6	6	4727000	0	5017300	3883600	4134800	3754700	2234400	7469000	6101700	0.658729
Q10050	Q10050	Uncharacterized protein	CELE_T10F2.2	0.740848	0.830045	0.861499	0.327564	20	25.9694	20	20	24.4712	25.4371	25.1583	20	24.8943	20	24.8747	26.2854	25.1304	20	23.4452	3	3	10.6	32.533	0	7.3464	203020000	8	1	3	0	0	1	2	2	0	1	0	4380000	0	0	1550500	3028700	2496400	0	2078900	0.640211
O44827	O44827	Facilitated glucose transporter protein 1	fgt-1	0.746941	0.838174	0.496975	0.303527	20	26.7877	25.6897	23.6655	24.963	26.7235	26.8332	25.4651	25.4677	23.6655	25.3665	27.5718	26.8053	24.2889	24.0186	6	6	12.2	55.068	0	25.277	539070000	19	1	2	2	3	1	2	4	1	1	0	4905400	4920000	1209600	2973100	10073000	7844000	4210900	4218400	0.696211
C7FZU5	C7FZU5	TranSlocator PrOtein homolog	tspo-1	0.749086	0.832427	0.857614	0.317325	20	20	22.4681	20	24.1169	25.879	20	26.3844	24.9157	20	24.5204	26.7273	20	25.2082	23.4667	1	1	10.4	23.526	0	8.5023	204960000	10	0	0	1	0	1	1	0	1	1	0	0	527440	0	1098100	3037600	0	5058600	1552200	0.262656
Q8I4K3	Q8I4K3	LETM1 domain-containing protein	CELE_F30F8.9	0.751885	0.836472	0.685088	0.308204	20	20	20	24.6057	24.3477	20	24.4078	20	24.3708	24.6057	24.7512	20	24.3799	20	22.9217	1	1	3.5	33.091	0.0051498	1.5748	90831000	5	0	0	0	1	1	0	1	0	1	0	0	0	1501800	1255800	0	1309300	0	1276100	0.116447
Q18244	Q18244	CCHC-type domain-containing protein	C27B7.5	0.757131	0.836063	0.886686	0.308161	20	25.4837	20	20	26.0667	25.277	24.8282	26.3114	20	20	26.4702	26.1253	24.8003	25.1351	20	3	3	10.1	42.298	0	11.516	270930000	12	1	1	0	1	2	2	1	2	1	0	1955000	0	0	1357600	1694100	1241200	1402800	0	0.500373
Q95Y15	Q95Y15	Nuclear Pore complex Protein	npp-8	0.757192	0.842969	0.547352	0.295361	24.7624	24.7229	24.8769	25.0668	27.3373	26.5882	26.0756	29.9107	25.269	25.0668	27.7408	27.4365	26.0477	28.7345	23.8199	13	13	10.8	150.04	0	47.419	1513000000	30	2	1	2	2	4	6	2	8	2	444690	432670	481420	549150	1984300	890180	334980	1639900	631740	0.0824789
G5EEH9	G5EEH9	Nuclear pore complex protein Nup98-Nup96;Nuclear pore complex protein Nup98;Nuclear pore complex protein Nup96	npp-10	0.759375	0.844017	-0.536849	-0.29227	20	25.7573	24.6466	24.6516	24.6488	20	24.241	24.7905	24.9362	24.6516	25.0523	20	24.2131	23.6143	23.4871	4	4	2.7	180.45	0	13.515	216590000	14	1	2	1	3	2	0	1	1	2	0	859330	397940	399330	398550	0	300410	439690	486390	0.883101
Q75MI6	Q75MI6	Uncharacterized protein	CELE_Y94H6A.10	0.76272	0.840583	-0.832232	-0.299924	20	20	20	20	20	25.4602	24.0276	25.9817	20	20	20	26.3085	23.9997	24.8055	20	2	2	12.7	20.866	0	3.1948	129530000	3	0	0	0	0	0	1	1	2	0	0	0	0	0	0	3846900	1425100	5522000	0	0.373901
O45903	O45903	Probable trans-2-enoyl-CoA reductase 1, mitochondrial	W09H1.5	0.762992	0.843753	-0.60556	-0.291729	20	24.6405	24.6795	25.2561	25.2768	20	25.1272	24.942	25.3372	25.2561	25.6803	20	25.0993	23.7658	23.8881	3	3	8.4	38.195	0	2.8209	245020000	8	0	1	1	1	2	0	1	2	1	0	1538500	1580600	2357300	2391300	0	2155600	1896000	2493400	0.871435
H2KZ41	H2KZ41	Uncharacterized protein	CELE_Y110A7A.15	0.773585	0.84914	-0.595083	-0.278956	20	20	20	20	20	23.9257	23.1339	24.6295	20	20	20	24.774	23.106	23.4533	20	2	2	6.7	54.592	0.0086917	1.3981	51094000	3	0	0	0	0	0	1	1	1	1	0	0	0	0	0	637400	368170	1038200	0	0.373901
Q22169	Q22169	Translocon-associated protein subunit beta	trap-2	0.781719	0.850263	-0.812644	-0.276197	25.1185	24.9434	25.9742	20	25.6438	28.457	26.1531	27.495	26.7956	20	26.0472	29.3052	26.1252	26.3187	25.3466	3	3	18.1	21.562	0	14.859	935760000	19	1	1	2	1	1	2	2	1	1	6071300	5377400	5459000	0	8737600	31294000	9880100	11775000	7198400	0.809595
Q17413	Q17413	Probable uridine-cytidine kinase	B0001.4	0.788486	0.856607	0.678019	0.264455	20	26.126	24.5062	20	26.2452	26.4026	24.7631	25.0824	24.6732	20	26.6486	27.2509	24.7352	23.9062	23.2241	3	3	12.5	28.389	0	5.9395	356060000	10	0	2	1	1	2	2	1	1	2	0	5230800	1702000	0	3222500	2710000	2033800	2537600	1910900	0.82176
P90868	P90868	Proteasome subunit beta	pbs-7	0.792464	0.86138	-0.580125	-0.256395	20	23.4784	20	24.946	20	20	20	25.4593	23.8523	24.946	20	20	20	24.2831	22.4033	5	5	29.7	26.682	0	9.9088	105290000	10	2	1	0	2	1	1	0	2	1	0	834760	0	2308600	0	0	0	3295300	1081800	0.820169
Q19775	Q19775	Protein ph phatase ppm-1.A	ppm-1.A	0.797095	0.86034	-0.81216	-0.257363	20	20	20	20	20	26.5308	20	26.2548	26.1861	20	20	27.3791	20	25.0785	24.7371	5	5	19.9	51.898	0	102.76	253380000	6	0	0	0	0	0	2	0	1	3	0	0	0	0	0	2328300	0	2761100	2632800	0.373901
Q19329	Q19329	Pre-rRNA-processing protein TSR1 homolog	tag-151	0.801117	0.862874	-0.608536	-0.247289	20	20	20	20	20	24.7866	23.4237	20	25.5138	20	20	25.6349	23.3958	20	24.0647	3	3	4.1	89.22	0	5.4856	88102000	5	0	0	0	0	0	2	1	0	2	0	0	0	0	0	705870	274450	0	464840	0.373901
Q8WQF3	Q8WQF3	Smg4	smg-4	0.807279	0.8663	-0.655542	-0.241392	20	24.6803	20	20	20	25.4421	24.4955	20	25.2384	20	20	26.2903	24.4676	20	23.7893	1	1	3.3	43.149	0	3.1391	135710000	4	0	1	0	0	0	1	1	0	1	0	1792300	0	0	0	3039000	1576900	0	2638900	0.920591
O44871	O44871	C-type lectin domain-containing protein	clec-150	0.813233	0.869706	-0.644552	-0.233994	20	20	20	20	25.966	20	24.735	20	25.0451	20	26.3695	20	24.7071	20	23.5961	1	1	5.8	40.375	0	45.443	128090000	3	0	0	0	0	1	0	1	0	1	0	0	0	0	5958800	0	2538500	0	3147400	0.373901
Q9XW79	Q9XW79	Serine/threonine-protein phosphatase 4 catalytic subunit 1	pph-4.1	0.818126	0.874411	-0.437972	-0.22078	20	24.4852	24.8238	20	24.7466	24.487	24.6179	25.0072	24.8274	20	25.1501	25.3352	24.59	23.8309	23.3783	1	1	3.6	37.359	0.002005	2.1269	194080000	7	0	1	1	0	1	1	1	1	1	0	1381400	1746900	0	1655900	1383100	1514500	1983600	1751300	0.991388
P34268	P34268	Protein flightless-1 homolog	fli-1	0.821965	0.872471	-0.664758	-0.224033	20	20	25.1266	20	20	25.9189	20	24.4122	26.9747	20	20	26.7672	20	23.2359	25.5256	3	3	2.1	144.81	0.0038703	1.8055	254280000	5	0	0	1	0	0	1	0	1	2	0	0	555030	0	0	961240	0	338260	987790	0.924272
A0A5E4LWV7	A0A5E4LWV7	Lin-5 (Five) Interacting protein	lfi-1	0.829654	0.883759	0.270109	0.196249	28.0353	26.9845	27.303	27.5862	25.7931	29.1901	27.591	29.4992	28.5739	27.5862	26.1966	30.0384	27.5631	28.323	27.1248	44	44	20.9	274.52	0	63.845	2806200000	108	14	7	9	8	5	17	11	22	15	1010200	483460	95785	1068500	412370	1181400	795850	493230	1267600	0.940146
A0A1N7SYP3;Q965L0	A0A1N7SYP3	GAR domain-containing protein	vab-10	0.844189	0.89287	-0.243717	-0.178873	26.1514	20	23.7214	24.2027	26.8997	23.4548	25.1188	27.8045	26.27	24.2027	27.3032	24.303	25.0909	26.6282	24.8209	12	12	2.8	571.89	0	32.073	596140000	29	3	1	4	2	5	4	1	4	5	268100	0	49753	69452	450360	41358	131060	193180	39358	0.493065
P34525	P34525	Probable signal peptidase complex subunit 3	spcs-3	0.844956	0.885036	-0.54625	-0.193794	20	25.9037	20	20	26.6579	27.0157	26.9805	25.4237	26.8131	20	27.0613	27.864	26.9526	24.2474	25.364	3	3	23.9	20.687	0	19.607	599690000	10	0	1	0	0	3	2	2	1	2	0	5707000	0	0	9625800	7377300	7794600	4091700	6911300	0.43845
K8FDY0	K8FDY0	Uncharacterized protein	hpo-34	0.858517	0.908029	0.161821	0.153908	26.4958	26.3192	28.463	28.4139	28.8494	30.3206	29.5769	30.9932	30.4333	28.4139	29.2529	31.1688	29.549	29.817	28.9842	30	30	17.4	206.95	0	102.75	7118800000	109	4	4	7	9	11	14	11	18	16	383190	519540	259940	851860	2352200	361060	1863900	1753900	2111600	0.0791151
O62327	O62327	Glutathione peroxidase 2	gpx-2	0.859108	0.893679	-0.472354	-0.175215	26.9312	26.8223	20	20	26.3009	27.0128	26.1258	26.597	25.9129	20	26.7044	27.861	26.0979	25.4208	24.4638	3	3	19	18.152	0	14.756	702610000	17	2	3	1	1	1	2	1	1	1	14219000	13184000	0	0	9185600	15045000	8135700	11279000	7019400	0.965619
Q21916	Q21916	Uncharacterized protein	CELE_R10H10.3	0.867086	0.900418	-0.509475	-0.166717	25.7321	20	26.1871	20	27.1801	26.9769	26.9316	28.0589	24.5999	20	27.5836	27.8252	26.9037	26.8827	23.1508	4	4	17.3	40.438	0	23.082	849340000	19	2	0	2	0	2	1	3	4	1	1671400	0	3317300	0	10861000	9434700	9143200	13850000	1816300	0.820981
Q9GUM1	Q9GUM1	Uncharacterized protein	CELE_Y73E7A.1	0.870969	0.905147	-0.411972	-0.159693	20	20	20	20	20	24.6147	25.1946	20	22.9813	20	20	25.463	25.1667	20	21.5322	2	2	9.9	25.876	0	3.6319	72370000	5	0	0	0	1	0	1	2	0	1	0	0	0	0	0	2854400	2884200	0	920060	0.373901
P34342	P34342	Ran GTPase-activating protein 2	ran-2	0.873996	0.905442	-0.526407	-0.158807	24.1065	20	20	20	20	27.068	20	26.7619	25.3589	20	20	27.9163	20	25.5857	23.9099	5	5	6.2	105.65	0	8.255	315600000	18	2	1	1	1	2	4	1	3	3	361260	0	0	0	0	1562800	0	931080	303050	0.735465
Q09374	Q09374	Uncharacterized protein ZK177.8	ZK177.8	0.876568	0.90979	-0.36851	-0.151871	20	24.2016	20	20	20	24.8366	20	25.0777	24.3381	20	20	25.6849	20	23.9014	22.889	1	1	1.9	66.492	0.0039005	1.878	105870000	2	0	1	0	0	0	1	0	1	1	0	622340	0	0	0	966510	0	1142300	684120	0.925809
O61711	O61711	RRM domain-containing protein	rnp-8	0.877872	0.909693	0.426151	0.15206	20	25.3955	20	20	23.7537	26.0852	25.2785	25.7379	20	20	24.1572	26.9335	25.2506	24.5616	20	4	4	9.8	64.623	0	9.4029	226130000	7	0	1	0	1	1	1	2	1	0	0	1337500	0	0	428600	2157400	1233300	1695700	0	0.58902
H2KYJ5	H2KYJ5	MiTochondrial Carrier Homolog	mtch-1	0.884557	0.912554	0.505664	0.145771	26.8542	23.195	23.856	27.851	20	29.4487	27.4751	25.1373	26.6718	27.851	20	30.297	27.4472	23.961	25.2227	4	4	16.7	37.418	0	28.407	1451300000	17	2	1	1	1	1	3	2	1	2	6469000	685920	1084500	17292000	0	40029000	11854000	2636000	6076400	0.735974
Q19433	Q19433	WD	CELE_F13H8.2	0.885348	0.918298	0.251894	0.136919	20	20	20	23.8865	20	24.5751	23.3825	24.0267	23.7983	23.8865	20	25.4234	23.3545	22.8505	22.3492	3	3	5.2	103.22	0	8.5672	83116000	9	0	1	0	2	1	1	1	2	1	0	0	0	316480	0	510110	223150	348790	297710	0.118744
O17606	O17606	UPF0160 protein C27H6.8	C27H6.8	0.889819	0.918161	0.357492	0.13632	20	20	20	23.6623	20	25.4663	25.4518	20	24.9295	23.6623	20	26.3145	25.4239	20	23.4805	3	3	9.1	38.464	0	16.899	137480000	7	0	0	2	1	0	1	2	0	1	0	0	0	577230	0	2015500	1995400	0	1389300	0.131412
Q9U307	Q9U307	Glutamine synthetase	gln-3	0.894041	0.920463	0.407059	0.132626	24.933	24.3901	20	20	26.9572	28.2975	25.9817	25.0405	26.9163	20	27.3606	29.1458	25.9538	23.8643	25.4672	5	5	12.6	43.6	0	12.323	741660000	17	2	2	2	1	2	4	1	2	2	1456000	999390	0	0	923050	6198900	3012000	1568700	5757000	0.54698
G5ED21	G5ED21	DNA-directed RNA polymerase	rpoa-1	0.898549	0.925382	-0.211388	-0.120328	24.5477	20	27.3966	24.4945	25.2058	28.6638	27.1126	28.2536	27.5371	24.4945	25.6093	29.5121	27.0847	27.0774	26.088	10	10	8.8	195.08	0	34.882	1348700000	27	2	0	3	3	1	7	2	5	4	255460	0	353750	246220	403110	1419200	1511600	434610	365060	0.441853
Q9XXK7	Q9XXK7	Translocating chain-associated membrane protein	tram-1	0.899355	0.922958	0.331844	0.124585	20	20	26.0542	26.3145	20	27.2722	24.3904	25.8486	25.8537	26.3145	20	28.1205	24.3625	24.6723	24.4046	2	2	3.5	42.654	0	4.8405	458270000	8	1	0	1	1	0	2	1	1	1	0	0	4645100	5563700	0	6487900	1466100	4028200	4042500	0.456047
Q22323	Q22323	Uncharacterized protein	CELE_T07F12.1	0.902227	0.925427	0.325733	0.1211	20	20	24.4957	20	24.5842	24.8492	25.9321	24.98	20	20	24.9877	25.6975	25.9042	23.8038	20	4	4	16.3	32.458	0	8.4293	176150000	10	1	0	1	1	1	1	2	2	1	0	0	1478500	0	1572100	1889000	1963300	2068300	0	0.491026
Q22505	Q22505	MIC complex subunit MIC60-1	immt-1	0.905173	0.926572	-0.322463	-0.117607	20	24.9947	22.5199	22.1318	20	25.7017	24.1718	26.6815	20	22.1318	20	26.55	24.1439	25.5053	20	7	7	16.9	75.996	0	33.967	225140000	11	1	2	1	2	0	2	1	1	0	0	711330	127960	97774	0	455780	402110	2289900	0	0.963805
O45380	O45380	Alpha,alpha-trehalose-phosphate synthase [UDP-forming] 2	tps-2	0.920235	0.941031	-0.199714	-0.0963213	20	24.2709	23.3481	25.0938	24.5368	20	25.044	24.698	23.5445	25.0938	24.9403	20	25.0161	23.5217	22.0954	4	4	3.3	139.91	0	2.7819	165110000	8	0	1	1	1	1	0	2	1	1	0	349020	184100	617390	419630	0	596420	469250	210950	0.76225
A7DTF0	A7DTF0	Mortality factor related protein 1	mrg-1	0.928607	0.95763	-0.0566127	-0.071336	23.7046	20	24.4413	26.4408	26.5795	27.488	27.5805	28.6096	28.3929	26.4408	26.9829	28.3363	27.5526	27.4334	26.9439	6	6	23.7	38.46	0	29.919	1378800000	33	1	0	1	1	1	3	4	5	6	651000	0	1084800	1748300	1889600	2770500	2548500	8626800	6420800	0.043394
Q95YD1	Q95YD1	Gln-synt	gln-1	0.932519	0.951719	0.166049	0.0813011	24.7624	20	20	25.1069	20	25.001	23.6378	24.7759	24.6976	25.1069	20	25.8492	23.6099	23.5996	23.2486	2	2	9.1	43.601	0	5.0227	167160000	10	1	1	0	2	0	1	2	1	1	1423000	0	0	1806800	0	1678900	652590	1436300	1360500	0.484413
P90747	P90747	Probable manganese-transporting ATPase C10C6.6	catp-8	0.93636	0.953852	0.224782	0.0790069	20	20	20	20	20	26.3593	20	24.7838	24.3748	20	20	27.2076	20	23.6075	22.9257	3	3	3.9	131.97	0	4.6708	136730000	3	0	0	0	0	0	1	0	1	1	0	0	0	0	0	1484300	0	498010	375080	0.373901
G5ECK4	G5ECK4	Uncharacterized protein	CELE_Y37A1B.17	0.938521	0.957503	0.156944	0.0743134	20	20	20	20	24.8526	25.1635	24.1348	24.7442	24.5713	20	25.2561	26.0118	24.1069	23.5679	23.1222	4	4	3	167.8	0	9.0036	139330000	7	0	0	0	1	2	1	1	2	1	0	0	0	0	459030	569410	279100	425780	377700	0.1165
Q21080	Q21080	Threonine ammonia-lyase	CELE_K01C8.1	0.938789	0.967265	0.0396881	0.0578874	24.5317	25.0843	25.147	26.2422	25.7011	25.699	27.1449	27.3264	26.9569	26.2422	26.1046	26.5472	27.117	26.1501	25.5079	7	7	21	53.827	0	51.395	732340000	27	2	2	1	3	1	2	5	4	3	1154900	1694000	1769200	3779900	2597700	2593800	7066500	7061700	5017900	0.0226573
Q20950	Q20950	Pept	cpr-9	0.961987	0.979394	0.0304559	0.0380425	25.7367	26.6955	24.5314	26.8001	24.5416	25.7376	26.1153	27.4807	27.2968	26.8001	24.945	26.5859	26.0874	26.3044	25.8478	4	4	11.4	38.328	0	50.166	810930000	23	3	3	1	3	1	3	3	3	3	3727600	7245500	1616500	7790200	1628000	3729900	4846300	12486000	10992000	0.96803
Q18509	Q18509	Meg-3 Interacting Protein	mip-1	0.962326	0.974735	-0.100753	-0.0456995	27.0223	20	20	24.9207	25.0175	20	24.5467	25.7797	22.9708	24.9207	25.421	20	24.5188	24.6034	21.5217	4	4	9.5	60.548	0	3.218	292370000	9	2	0	0	1	1	0	1	3	1	3684100	0	0	858370	917980	0	662380	1556900	222180	0.751699
Q09496	Q09496	Putative serine/threonine-protein phosphatase pph-6	pph-6	0.962719	0.974435	-0.108321	-0.0455512	20	23.6278	20	25.6719	20	20	23.7411	20	23.7327	25.6719	20	20	23.7132	20	22.2837	3	3	9.1	37.387	0	2.7178	94381000	8	0	1	1	2	0	1	1	1	1	0	589170	0	2429900	0	0	637330	0	633660	0.776569
Q21219	Q21219	Peptide transporter family 1	pept-1	0.970714	0.980294	-0.0785834	-0.0355282	20	20	20	20	20	24.4578	20	24.393	23.7741	20	20	25.306	20	23.2167	22.3251	1	1	1.2	94.108	0.009058	1.3292	59418000	2	0	0	0	0	0	1	0	1	1	0	0	0	0	0	886220	0	847320	551780	0.373901
P19826	P19826	Vinculin	deb-1	0.97074	0.980556	-0.102668	-0.0362687	20	20	20	20	26.002	27.1434	25.315	27.5434	24.5	20	26.4055	27.9916	25.2871	26.3672	23.0509	6	6	8.7	120.78	0	54.999	476520000	13	0	0	0	0	3	3	2	4	1	0	0	0	0	605080	789160	613830	293940	348910	0.119107
Q21986	Q21986	N-terminal acetyltransferase B complex subunit NAA25 homolog	cra-1	0.981673	0.988668	-0.0450268	-0.022046	25.5863	24.7958	20	25.1555	25.3348	20	23.992	24.3253	25.3647	25.1555	25.7383	20	23.9641	23.1491	23.9157	4	4	4.1	109.22	0	6.9827	240100000	9	2	1	0	1	2	0	1	2	2	505330	549530	0	705120	172230	0	314790	396630	815210	0.989053
P49404	P49404	Putative 39S ribosomal protein L3, mitochondrial	mrps-18C	0.984139	0.989374	0.0499115	0.0194972	20	20	20	20	24.3527	27.234	24.5719	24.8846	25.8854	20	24.7561	28.0823	24.544	23.7084	24.4363	7	7	17.4	44.642	0	10.419	297170000	7	0	0	0	1	1	3	2	1	1	0	0	0	0	1071200	7892300	1247000	1548800	3099200	0.140108
O16305	O16305	Calmodulin	cmd-1	0.993676	0.995713	-0.0275294	-0.00794557	20	20	20	20	20	27.8928	20	25.7242	25.7248	20	20	28.7411	20	24.5479	24.2758	2	2	24.8	16.824	0	136.25	360110000	4	0	1	0	0	0	1	0	1	1	0	0	0	0	0	27691000	0	6159000	6161800	0.373901
P42000	P42000	U3 small nucleolar RNA-associated protein 18 homolog	B0280.9	0.998605	0.998831	0.00322978	0.00166762	20	24.1037	24.3294	24.9639	24.7992	20	24.0337	24.6163	24.1601	24.9639	25.2027	20	24.0058	23.4401	22.711	1	1	3	47.771	0	2.6852	162670000	4	0	1	1	1	1	0	1	1	1	0	1001500	1171100	1818100	1621900	0	954100	1428800	1041500	0.846812
[truncated: 9 more columns]
