# Supplementary material for: SUMO-mediated regulation of H3K4me3 reader SET-26 controls germline development in C. elegans
Source: PLoS Biol. 2025 Jan 6;23(1):e3002980. doi: 10.1371/journal.pbio.3002980 (PMC11703099; doi:10.1371/journal.pbio.3002980)
Supplement: S5 Table — (XLSX) [file pbio.3002980.s015.xlsx]

## Sheet: Sheet1
List of PCR primers, gRNA and ssOligo donor sequences
Name	Sequence (5’ to 3’)	Gene	Usage
tm3505 internal F	cctcagcctctcgcttctta	set-26	Forward primer, genotyping
tm3505 internal RP	aagacgagaccctggcaat	set-26	Reverse primer, genotyping
FP_tv380	tcggtctaccataacgt	ulp-2	Forward primer, genotyping (Tsur, 2015)
RP_tv380	ctctttgaacattaagga	ulp-2	Reverse primer, genotyping (Tsur, 2015)
set-27_knockout crRNA	gtgtcccccgccacgcaatg	set-27	CRISPR, guide RNA
set-27_knockout_repair template	tcagaccaattccaaaaagtcatatagtcgTTctaatagtaata gtaaaTgcctctttggggattttgttgaattttttg	set-27	CRISPR, repair template
set-27_knockout_forward	aattttttcacatttcagaccaattc	set-27	Forward genotyping primer
set-27_knockout_reverse	gcgaaaaaaattccaatttccgg	set-27	Reverse genotyping primer
set-27_Cterm_tag crRNA	gctggaaaaacaataattat	set-27	CRISPR, guide RNA
set-27_HA_CTerm_repair template	aaaaaattcaacaaaatccccaaagaggTctataatta	set-27	CRISPR, repair template
	AGCGTAATCTGGAACATCGTATGGGTACtgCtt
	CtcGagcgtttcacagtaattcagagcca
set-27_HA_forward	cccactggatcttctaatgttcg	set-27	Forward genotyping primer
set-27_HA_reverse	gaggcctataattaagcgtaatctgg	set-27	Reverse genotyping primer
