# Supplementary material for: SUMO-mediated regulation of H3K4me3 reader SET-26 controls germline development in C. elegans
Source: PLoS Biol. 2025 Jan 6;23(1):e3002980. doi: 10.1371/journal.pbio.3002980 (PMC11703099; doi:10.1371/journal.pbio.3002980)
Supplement: S6 Table — Normalization was done using “DESeq2” R package. The WT samples are LBN207, LBN208, LBN209. The ulp-2(tv380) samples are LBNX39910, LBNX39911, LBNX39912. S2C Fig. (CSV) [file pbio.3002980.s016.csv]

	gene_name	gene_biotype	Gene_position	LBN207_S1	LBN208_S2	LBN209_S3	LBNX39910_S4	LBNX39911_S5	LBNX39912_S6
WBGene00168698	21ur-5506	piRNA	IV:15609498-15609518	0	0	0	0	0	0
WBGene00013894	ZC434.8	protein_coding	I:10348055-10349379	10130.92	8959.69	9692.77	7412.57	7125.76	7900.66
WBGene00168696	21ur-5730	piRNA	IV:16138906-16138926	0	0	0	0	0	0
WBGene00168697	21ur-7303	piRNA	IV:17208914-17208934	0	0	0	0	0	0
WBGene00168694	21ur-14824	piRNA	I:4057937-4057957	0	0	0	0	0	0
WBGene00168695	21ur-10369	piRNA	IV:5175890-5175910	0	0	0	0	0	0
WBGene00168692	21ur-14871	piRNA	IV:16144597-16144617	0	0	0	0	0	0
WBGene00013897	ZC443.2	protein_coding	V:12810289-12811158	1.06	2.17	2.1	15.51	13.78	17.8
WBGene00168690	21ur-10646	piRNA	IV:16134827-16134847	0	0	0	0	0	0
WBGene00168691	21ur-15132	piRNA	IV:15726979-15726999	0	0	0	0	0	0
WBGene00046035	21ur-3101	piRNA	IV:5902664-5902684	0	0	0	0	0	0
WBGene00046034	21ur-4381	piRNA	IV:17186777-17186797	0	0	0	0	0	0
WBGene00046037	21ur-1690	piRNA	IV:14602638-14602658	0	0	0	0	0	0
WBGene00013896	ZC443.1	protein_coding	V:12808422-12810080	5.31	9.78	5.25	29.2	32.16	18.74
WBGene00046031	21ur-1747	piRNA	IV:14749614-14749634	0	0	0	0	0	0
WBGene00046030	21ur-3209	piRNA	IV:6176712-6176732	0	0	0	0	0	0
WBGene00046033	21ur-4741	piRNA	IV:16574038-16574058	0	0	0	0	0	0
WBGene00046032	21ur-4085	piRNA	IV:14999879-14999899	0	0	0	0	0	0
WBGene00201533	T01H10.9	ncRNA	X:12124662-12124807	0	0	0	0	0	0
WBGene00013891	ZC434.3	protein_coding	I:10334661-10335739	4.25	6.52	6.29	16.43	9.19	1.87
WBGene00201531	T06F4.18	ncRNA	X:4085730-4085796	0	0	0	0	0	0
WBGene00201530	F29F11.17	ncRNA	V:10677668-10677817	0	0	0	0	0	0
WBGene00046039	21ur-1340	piRNA	IV:17185756-17185776	0	0	0	0	0	0
WBGene00046038	21ur-729	piRNA	IV:14345619-14345639	0	0	0	0	0	0
WBGene00201535	ZK381.57	ncRNA	IV:6984762-6984909	0	0	0	0	0	0
WBGene00013890	ZC412.9	protein_coding	V:14881317-14882109	0	0	0	0	0	0
WBGene00164999	21ur-8062	piRNA	IV:14381503-14381523	0	0	0	0	0	0
WBGene00013893	ZC434.7	protein_coding	I:10345736-10348061	4456.84	4557.52	4594.07	2515.88	2945.33	2709.76
WBGene00164995	21ur-15156	piRNA	IV:5326785-5326805	0	0	0	0	0	0
WBGene00164994	21ur-9733	piRNA	IV:15844955-15844975	0	0	0	0	0	0
WBGene00164997	21ur-10879	piRNA	IV:15699083-15699103	0	0	0	0	0	0
WBGene00013892	ZC434.4	protein_coding	I:10331945-10333082	6878.58	6584.78	6566.41	8033.1	9096.97	8346.67
WBGene00164991	21ur-13442	piRNA	IV:16630089-16630109	0	0	0	0	0	0
WBGene00164993	21ur-13666	piRNA	IV:16813849-16813869	0	0	0	0	0	0
WBGene00164992	21ur-9698	piRNA	IV:15173995-15174015	0	0	0	0	0	0
WBGene00168528	21ur-14516	piRNA	IV:5953557-5953577	0	0	0	0	0	0
WBGene00168529	21ur-14525	piRNA	IV:5617818-5617838	0	0	0	0	0	0
WBGene00168520	21ur-9011	piRNA	IV:16600108-16600128	0	0	0	0	0	0
WBGene00168521	21ur-11220	piRNA	IV:15834067-15834087	0	0	0	0	0	0
WBGene00168522	21ur-10746	piRNA	IV:16156756-16156776	0	0	0	0	0	0
WBGene00168523	21ur-8036	piRNA	IV:15829863-15829883	0	0	0	0	0	0
WBGene00168524	21ur-11513	piRNA	IV:11245757-11245777	0	0	0	0	0	0
WBGene00168525	21ur-7826	piRNA	IV:15054744-15054764	0	0	0	0	0	0
WBGene00168526	21ur-8023	piRNA	IV:15774658-15774678	0	0	0	0	0	0
WBGene00168527	21ur-12034	piRNA	IV:6268785-6268805	0	0	0	0	0	0
WBGene00050281	21ur-206	piRNA	IV:5778931-5778951	0	0	0	0	0	0
WBGene00050280	21ur-4047	piRNA	IV:4847300-4847320	0	0	0	0	0	0
WBGene00050283	21ur-1698	piRNA	IV:15244217-15244237	0	0	0	0	0	0
WBGene00050282	21ur-3378	piRNA	IV:16668726-16668746	0	0	0	0	0	0
WBGene00050285	21ur-1966	piRNA	IV:5512154-5512174	0	0	0	0	0	0
WBGene00050284	21ur-997	piRNA	IV:15147357-15147377	0	0	0	0	0	0
WBGene00050287	21ur-2748	piRNA	IV:13895718-13895738	0	0	0	0	0	0
WBGene00050286	21ur-3881	piRNA	IV:14407380-14407400	0	0	0	0	0	0
WBGene00050289	21ur-3640	piRNA	IV:15085943-15085963	0	0	0	0	0	0
WBGene00050288	21ur-3966	piRNA	IV:14805863-14805883	0	0	0	0	0	0
WBGene00198117	C09B7.7	ncRNA	X:2654408-2654551	0	0	0	0	0	0
WBGene00206504	K10G4.15	protein_coding	V:17290094-17290453	0	0	0	0	0	0
WBGene00168699	21ur-8943	piRNA	IV:14649445-14649465	0	0	0	0	0	0
WBGene00022989	F12D9.t4	tRNA	X:8640794-8640866	0	0	0	0	0	0
WBGene00022988	F12D9.t3	tRNA	X:8650709-8650781	0	0	0	0	0	0
WBGene00022983	F10C1.t1	tRNA	II:5782212-5782282	0	0	0	0	0	0
WBGene00022982	F09E10.10	ncRNA	X:1505190-1505626	0	0	0	1.83	0	1.87
WBGene00022981	F08F1.t3	tRNA	X:8409296-8409377	0	0	0	0	0	0
WBGene00022980	F08F1.t2	tRNA	X:8417912-8417993	0	0	0	0	0	0
WBGene00022987	F12D9.t2	tRNA	X:8646480-8646551	0	0	0	0	0	0
WBGene00022986	F12D9.t1	tRNA	X:8638922-8638993	0	0	0	0	0	0
WBGene00022985	F11H8.t1	tRNA	III:7030557-7030628	0	0	0	0	0	0.94
WBGene00022984	F10C1.t2	tRNA	II:5772916-5772999	0	0	0	0	0	0
WBGene00168693	21ur-13509	piRNA	X:15012950-15012970	0	0	0	0	0	0
WBGene00199778	F32B6.13	ncRNA	IV:9898846-9898972	0	0	0	0	0	0
WBGene00048132	21ur-1421	piRNA	IV:15713126-15713146	0	0	0	0	0	0
WBGene00048133	21ur-3252	piRNA	IV:13692204-13692224	0	0	0	0	0	0
WBGene00048130	21ur-3671	piRNA	IV:16707093-16707113	0	0	0	0	0	0
WBGene00048131	21ur-489	piRNA	IV:14581894-14581914	0	0	0	0	0	0
WBGene00048136	21ur-2452	piRNA	IV:16136712-16136732	0	0	0	0	0	0
WBGene00048137	21ur-3782	piRNA	IV:16617281-16617301	0	0	0	0	0	0
WBGene00048134	21ur-911	piRNA	IV:15486204-15486224	0	0	0	0	0	0
WBGene00048135	21ur-3159	piRNA	IV:14484443-14484463	0	0	0	0	0	0
WBGene00048138	21ur-2813	piRNA	IV:15287689-15287709	0	0	0	0	0	0
WBGene00048139	21ur-5191	piRNA	IV:16603290-16603310	0	0	0	0	0	0
WBGene00201539	M01A8.4	ncRNA	III:9265004-9265143	0	0	0	0	0	0
WBGene00046036	21ur-4419	piRNA	IV:5197143-5197163	0	0	0	0	0	0
WBGene00045078	C46C2.7	protein_coding	IV:9194824-9196062	1300.09	1229.82	1109.96	1136.11	1225.92	1145
WBGene00045074	R166.7	snoRNA	II:10545199-10545329	0	0	0	0.91	1.84	2.81
WBGene00045075	W04G5.12	pseudogene	I:11646525-11647020	0	0	0	0.91	0	1.87
WBGene00045076	W04G5.13	pseudogene	I:11647753-11648428	1.06	0	0	0	0	0.94
WBGene00045077	Y71A12B.18	pseudogene	I:13997363-14007078	37.18	32.59	37.77	50.19	53.3	63.72
WBGene00045071	T03F7.8	snoRNA	V:11314258-11314332	0	0	0	0	0	0
WBGene00045072	Y43F4B.11	snoRNA	III:13303339-13303413	2.12	1.09	0	0	0	0.94
WBGene00201532	C06E4.20	ncRNA	IV:7275209-7275415	0	0	0	0	0	0
WBGene00171381	21ur-12641	piRNA	X:12406983-12407003	0	0	0	0	0	0
WBGene00016188	sec-15	protein_coding	X:8831739-8835715	874.16	808.29	895.94	657.03	712.21	631.53
WBGene00016189	C28G1.4	protein_coding	X:8849137-8853621	66.92	84.74	99.67	63.88	81.79	52.47
WBGene00197898	W09D6.9	ncRNA	III:11095331-11095480	0	0	0	0.91	0	0
WBGene00197899	ZK682.9	ncRNA	V:9270574-9270674	0	0	0	0	0	0
WBGene00016180	C28C12.4	protein_coding	IV:8487497-8488481	1.06	1.09	2.1	43.8	29.41	14.05
WBGene00016181	C28C12.11	protein_coding	IV:8474056-8475278	14.87	9.78	11.54	24.64	11.95	10.31
WBGene00016182	C28C12.12	protein_coding	IV:8494550-8496363	7693.26	7637.52	7443.47	5572.89	6127.75	5207.77
WBGene00016183	C28F5.1	protein_coding	II:7505351-7506595	0	0	0	0.91	0	0
WBGene00016184	glb-9	protein_coding	II:7507319-7513975	1.06	1.09	0	11.86	5.51	11.24
WBGene00016185	C28F5.4	protein_coding	II:7519860-7523368	0	0	0	0.91	0	0
WBGene00197890	F47C8.2	ncRNA	X:15380668-15380799	0	0	0	0	0	0
WBGene00016187	C28G1.2	protein_coding	X:8836644-8837661	3.19	8.69	3.15	5.48	8.27	4.68
WBGene00200726	Y71F9AR.7	ncRNA	I:2967616-2967740	0	0	0	0	0	0
WBGene00198978	F52H2.12	ncRNA	X:2552309-2552440	0	0	0	0	0	0
WBGene00198979	T19A5.10	ncRNA	V:8942856-8942999	0	0	0	0	0.92	0
WBGene00198974	C13B4.6	ncRNA	II:14466274-14466350	0	0	0	0	0	0
WBGene00198975	C17H12.33	ncRNA	IV:6790115-6790336	0	1.09	1.05	0	0	0
WBGene00198976	C35C5.18	ncRNA	X:11569848-11569917	0	0	0	0	0	0
WBGene00198977	T28C12.9	ncRNA	V:6337524-6337745	0	0	0	0	0	0
WBGene00198970	T06H11.14	ncRNA	X:10132282-10132431	0	0	0	0	0	0
WBGene00198971	F07F6.10	ncRNA	II:5439826-5439970	0	0	0	0	0	0
WBGene00198972	C52G5.6	ncRNA	X:12829230-12829292	0	0	0	0	0	0
WBGene00198973	T14F9.15	ncRNA	X:2206581-2206723	0	0	0	0	0	0
WBGene00201101	Y105E8A.47	ncRNA	I:14371639-14371785	0	0	0	0	0	0
WBGene00019202	H14N18.2	protein_coding	V:8932618-8934265	0	0	0	2.74	0.92	1.87
WBGene00019203	ttr-47	protein_coding	V:8923088-8923936	826.36	788.74	730.18	320.3	330.83	218.32
WBGene00019200	H14E04.3	protein_coding	III:2384892-2386579	90.28	128.2	117.5	307.53	313.37	270.79
WBGene00019201	H14E04.4	protein_coding	III:2390203-2392116	0	1.09	0	0	0	0
WBGene00019207	fgt-1	protein_coding	II:1504566-1509831	1342.58	1057.08	1178.16	838.63	815.13	989.46
WBGene00019204	H14N18.4	protein_coding	V:8923900-8928938	9.56	6.52	3.15	55.66	34.92	39.35
WBGene00019205	kcc-2	protein_coding	IV:6040976-6074507	211.37	149.93	175.2	290.19	234.34	275.47
WBGene00019208	lips-14	pseudogene	II:1484094-1485764	20.18	13.04	24.13	30.11	23.89	16.87
WBGene00019209	emc-1	protein_coding	II:1489930-1500330	7765.48	7308.33	8055.11	7005.58	6951.16	8086.19
WBGene00164998	21ur-10162	piRNA	IV:16190382-16190402	0	0	0	0	0	0
WBGene00016452	C35D10.17	protein_coding	III:4867062-4867469	831.67	738.76	682.97	444.41	430.08	385.1
WBGene00016453	vet-2	protein_coding	I:10846777-10850103	860.35	743.11	833	531.1	674.53	556.57
WBGene00016450	clec-5	protein_coding	III:4881909-4883606	69.04	131.46	98.62	403.34	357.48	336.38
WBGene00016451	clec-6	protein_coding	III:4885697-4887442	3.19	3.26	2.1	1.83	0.92	1.87
WBGene00016456	C35E7.4	protein_coding	I:10831881-10834812	47.8	47.8	48.26	133.23	133.25	157.41
WBGene00016457	C35E7.5	protein_coding	I:10823363-10828454	445.05	574.71	556.03	1043.03	986.98	1037.24
WBGene00016454	C35E7.2	protein_coding	I:10841114-10844647	20.18	16.3	20.98	24.64	12.87	31.86
WBGene00016455	C35E7.3	protein_coding	I:10836985-10838877	42.49	36.94	35.67	77.57	93.74	76.83
WBGene00165800	21ur-5787	piRNA	IV:15388275-15388295	0	0	0	0	0	0
WBGene00165801	21ur-8076	piRNA	IV:15816225-15816245	0	0	0	0	0	0
WBGene00016458	C35E7.6	protein_coding	I:10817352-10819963	101.97	109.73	102.81	61.14	71.68	69.34
WBGene00016459	C35E7.7	protein_coding	I:10813815-10814904	0	0	0	0	0	0
WBGene00165804	21ur-10000	piRNA	IV:17151556-17151576	0	0	0	0	0	0
WBGene00165805	21ur-9066	piRNA	IV:17156746-17156766	0	0	0	0	0	0
WBGene00165806	21ur-10287	piRNA	IV:15935666-15935686	0	0	0	0	0	0
WBGene00165807	21ur-10322	piRNA	IV:15587882-15587902	0	0	0	0	0	0
WBGene00173516	21ur-14736	piRNA	I:5388900-5388920	0	0	0	0	0	0
WBGene00164996	21ur-13838	piRNA	IV:17037892-17037912	0	0	0	0	0	0
WBGene00044309	F58F9.11	pseudogene	IV:6243382-6244374	0	2.17	0	0	0	0
WBGene00044308	F58F9.10	pseudogene	IV:6241855-6242795	0	1.09	0	0	0	0
WBGene00044305	rad-8	protein_coding	I:5744148-5745617	3592.24	3681.87	3807.24	2137.17	2380.15	2412.74
WBGene00003858	ogt-1	protein_coding	III:7145816-7153795	5403.23	5786.26	6394.36	3963.16	3938.74	3772.3
WBGene00044307	F58F9.9	protein_coding	IV:6240306-6241389	0	0	0	0	0	0
WBGene00044306	F58F9.8	protein_coding	IV:6238192-6239437	0	0	0	0	0	0.94
WBGene00044301	lgc-28	protein_coding	II:2625092-2627070	7.44	2.17	6.29	58.4	42.27	45.91
WBGene00044300	D1022.9	protein_coding	II:7488242-7489661	1.06	2.17	1.05	13.69	7.35	10.31
WBGene00044303	hst-3.2	protein_coding	X:2918730-2923984	3.19	6.52	9.44	58.4	90.06	86.2
WBGene00044302	F28E10.5	protein_coding	IV:4594132-4595040	1.06	0	0	6.39	9.19	6.56
WBGene00003854	odr-7	protein_coding	X:12459069-12461639	0	0	0	0.91	0	0.94
WBGene00021519	Y41D4B.17	protein_coding	IV:1560104-1561811	12.75	19.56	14.69	114.98	81.79	114.31
WBGene00021518	hpo-6	protein_coding	IV:1562184-1564076	82.85	153.18	111.21	512.85	419.05	575.31
WBGene00021515	set-23	protein_coding	IV:1602985-1605609	1572	1253.73	1399.52	1377.02	1434.53	1462.63
WBGene00021514	Y41D4B.11	protein_coding	IV:1605712-1608901	6258.27	5861.22	6055.49	6545.66	6882.23	6677.9
WBGene00021517	Y41D4B.15	protein_coding	IV:1564081-1567716	2.12	1.09	0	26.46	18.38	27.17
WBGene00021516	Y41D4B.14	protein_coding	IV:1577087-1578889	8.5	14.12	23.08	60.23	44.11	49.66
WBGene00021511	Y41D4B.1	protein_coding	IV:1672706-1676209	16.99	15.21	7.34	12.78	5.51	10.31
WBGene00003856	odr-10	protein_coding	X:6864313-6865939	1.06	1.09	1.05	0.91	1.84	0
WBGene00021513	Y41D4B.6	protein_coding	IV:1633772-1637367	0	0	0	29.2	29.41	23.42
WBGene00021512	Y41D4B.4	protein_coding	IV:1660112-1669707	2735.07	2935.5	2889.26	2201.05	2053.92	2572.96
WBGene00167136	21ur-12548	piRNA	IV:4867440-4867460	0	0	0	0	0	0
WBGene00167137	21ur-10104	piRNA	IV:13615053-13615073	0	0	0	0	0	0
WBGene00003850	odr-3	protein_coding	V:13246591-13249536	3.19	4.35	5.25	23.73	16.54	19.68
WBGene00167134	21ur-5477	piRNA	IV:5505146-5505166	0	0	0	0	0	0
WBGene00003851	odr-4	protein_coding	III:6730781-6733935	2902.89	3037.62	3050.83	2431.01	2529.03	2609.51
WBGene00023360	-	pseudogene	III:1577101-1577173	0	0	0	0	0	0
WBGene00167135	21ur-7063	piRNA	IV:15619239-15619259	0	0	0	0	0	0
WBGene00023361	-	pseudogene	III:1577411-1577482	0	0	0	0	0	0
WBGene00167132	21ur-7656	piRNA	IV:14330112-14330132	0	0	0	0	0	0
WBGene00023362	-	pseudogene	III:1577318-1577390	0	0	0	0	0	0
WBGene00167133	21ur-11173	piRNA	IV:13866819-13866839	0	0	0	0	0	0
WBGene00023363	-	pseudogene	III:1577008-1577078	0	0	0	0	0	0
WBGene00167130	21ur-15204	piRNA	IV:14007268-14007288	0	0	0	0	0	0
WBGene00172580	21ur-10567	piRNA	IV:15614607-15614627	0	0	0	0	0	0
WBGene00023364	-	pseudogene	III:1743249-1743320	0	0	0	0	0	0
WBGene00199773	Y46E12BL.8	ncRNA	II:15255469-15255577	0	0	0	0	0	0
WBGene00167131	21ur-12598	piRNA	IV:16193598-16193618	0	0	0	0	0	0
WBGene00023365	-	pseudogene	X:5284419-5284493	0	0	0	0	0	0
WBGene00023366	-	pseudogene	IV:3589263-3589335	0	0	0	0	0	0
WBGene00023367	-	pseudogene	IV:3590291-3590363	0	0	0	0	0	0
WBGene00199772	T14F9.17	ncRNA	X:2210201-2210475	0	0	0	0	0	0
WBGene00172586	21ur-15177	piRNA	IV:16097147-16097167	0	0	0	0	0	0
WBGene00167402	21ur-10364	piRNA	IV:14456759-14456779	0	0	0	0	0	0
WBGene00167403	21ur-15392	piRNA	V:3625766-3625786	0	0	0	0.91	0	0
WBGene00167400	21ur-14459	piRNA	X:10208379-10208399	0	0	0	0	0	0
WBGene00167401	21ur-6567	piRNA	IV:15759166-15759186	0	0	0	0	0	0
WBGene00167406	21ur-6886	piRNA	IV:5834084-5834104	0	0	0	0	0	0
WBGene00167407	21ur-14655	piRNA	IV:15621194-15621214	0	0	0	0	0	0
WBGene00167404	21ur-11393	piRNA	IV:15872576-15872596	0	0	0	0	0	0
WBGene00167405	21ur-10917	piRNA	IV:15176352-15176372	0	0	0	0	0	0
WBGene00167408	21ur-11712	piRNA	IV:14573459-14573479	0	0	0	0	0	0
WBGene00167409	21ur-12126	piRNA	V:16408160-16408180	0	0	0	0	0	0
WBGene00198118	C08C3.9	ncRNA	III:7806915-7807079	0	0	0	0	0	0
WBGene00198119	T02C12.6	ncRNA	III:4037390-4037518	0	0	0	0	0	0
WBGene00172963	21ur-7967	piRNA	IV:5592956-5592976	0	0	0	0	0	0
WBGene00172962	21ur-13499	piRNA	IV:14917054-14917074	0	0	0	0	0	0
WBGene00172961	21ur-10944	piRNA	IV:14726813-14726833	0	0	0	0	0	0
WBGene00172960	21ur-15139	piRNA	IV:8879393-8879413	0	0	0	0	0	0
WBGene00172967	21ur-7792	piRNA	IV:13724168-13724188	0	0	0	0	0	0
WBGene00172966	21ur-5793	piRNA	IV:14743741-14743761	0	0	0	0	0	0
WBGene00172965	21ur-13695	piRNA	IV:16820975-16820995	0	0	0	0	0	0
WBGene00172964	21ur-6418	piRNA	IV:14650854-14650874	0	0	0	0	0	0
WBGene00172969	21ur-12082	piRNA	IV:16577737-16577757	0	0	0	0	0	0
WBGene00172968	21ur-8878	piRNA	IV:9466536-9466556	0	0	0	0	0	0
WBGene00197807	F52E4.11	ncRNA	X:3082307-3082394	0	0	0	0	0	0
WBGene00197806	T22E5.12	ncRNA	X:6402683-6402881	0	0	0	0	0	0
WBGene00197801	F58H1.18	ncRNA	V:11951854-11951989	0	0	0	0	0	0
WBGene00197800	H01A20.3	ncRNA	X:14556454-14556572	0	0	0	0	0	0
WBGene00197803	K07C10.6	ncRNA	II:11167189-11167304	0	0	0	0	0	0
WBGene00200605	F35G2.16	ncRNA	IV:12198709-12198855	0	0	0	0	0	0
WBGene00197802	T19F4.3	ncRNA	V:6877261-6877392	0	0	0	0	0	0
WBGene00023119	R04E5.t2	tRNA	X:8820185-8820256	0	0	0	0	0	0
WBGene00023118	R04E5.t1	tRNA	X:8819681-8819752	0	0	0	0	0	0
WBGene00023117	R04A9.t1	tRNA	X:410391-410462	0	0	0	0	0	0
WBGene00023116	R02E12.t1	tRNA	X:3994602-3994678	0	0	0	0	0	0
WBGene00023115	M57.t1	tRNA	IV:3524819-3524891	0	0	0	0	0	0
WBGene00219896	F16H9.5	ncRNA	X:12723757-12723847	0	0	0	0.91	0	0
WBGene00023113	M03A1.t2	tRNA	II:4565016-4565087	0	0	0	0	0	0
WBGene00023112	M03A1.t1	tRNA	II:4565389-4565460	0	0	0	0	0	0
WBGene00023111	M02F4.t2	tRNA	X:3035976-3036047	0	0	0	0	0	0
WBGene00023110	M02F4.t1	tRNA	X:3036164-3036235	0	0	0	0	0	0
WBGene00198013	B0457.11	ncRNA	II:8894186-8894375	0	0	0	0	0	0
WBGene00200603	ZK970.11	ncRNA	II:10302146-10302242	0	0	0	0	0	0
WBGene00199610	T22B7.15	ncRNA	X:5662894-5663223	0	0	0	0	0	0
WBGene00198012	Y54G2A.63	ncRNA	IV:3004215-3004323	0	0	0	0	0	0
WBGene00199149	Y22F5B.1	ncRNA	V:10330697-10330836	0	0	0	0	0	0
WBGene00200338	F41D9.12	ncRNA	X:8392758-8392845	0	0	0	0	0	0
WBGene00171430	21ur-13120	piRNA	IV:14661678-14661698	0	0	0	0	0	0
WBGene00171431	21ur-9692	piRNA	IV:14931261-14931281	0	0	0	0	0	0
WBGene00171432	21ur-11442	piRNA	IV:5562652-5562672	0	0	0	0	0	0
WBGene00171433	21ur-7097	piRNA	IV:14121178-14121198	0	0	0	0	0	0
WBGene00171434	21ur-7062	piRNA	IV:15335302-15335322	0	0	0	0	0	0
WBGene00171435	21ur-7958	piRNA	IV:13820909-13820929	0	0	0	0	0	0
WBGene00171436	21ur-5514	piRNA	IV:16667989-16668009	0	0	0	0	0	0
WBGene00171437	21ur-8063	piRNA	IV:15493567-15493587	0	0	0	0	0	0
WBGene00171438	21ur-7393	piRNA	IV:13901425-13901445	0	0	0	0	0	0
WBGene00171439	21ur-5916	piRNA	IV:17197765-17197785	0	0	0	0	0	0
WBGene00198011	T20F10.10	ncRNA	I:10278174-10278301	0	0	0	0	0	0
WBGene00173368	21ur-7183	piRNA	IV:14820343-14820363	0	0	0	0	0	0
WBGene00173369	21ur-15390	piRNA	IV:5634623-5634643	0	0	0	0	0	0
WBGene00173362	21ur-6175	piRNA	IV:14141588-14141608	0	0	0	0	0	0
WBGene00173363	21ur-10156	piRNA	IV:13981456-13981476	0	0	0	0	0	0
WBGene00173360	21ur-12231	piRNA	IV:14506349-14506369	0	0	0	0	0	0
WBGene00173361	21ur-6457	piRNA	IV:15370666-15370686	0	0	0	0	0	0
WBGene00173366	21ur-12481	piRNA	IV:4994086-4994106	0	0	0	0	0	0
WBGene00173367	21ur-15169	piRNA	IV:16219915-16219935	0	0	0	0	0	0
WBGene00173364	21ur-9475	piRNA	IV:15385074-15385094	0	0	0	0	0	0
WBGene00173365	21ur-6660	piRNA	IV:15083129-15083149	0	0	0	0	0	0
WBGene00200333	F26A10.21	ncRNA	X:7619532-7619743	0	0	0	0	0	0
WBGene00255522	Y57G11B.223	protein_coding	IV:14577004-14577273	0	0	0	0	0	0
WBGene00198010	Y17G7A.3	ncRNA	II:11928410-11928559	0	0	0	0	0	0
WBGene00200336	ZK945.14	ncRNA	II:10109634-10109738	0	0	0	0	0	0
WBGene00200337	C41C4.15	ncRNA	II:8107178-8107272	0	0	1.05	0	0	0
WBGene00198017	R107.10	ncRNA	III:9037744-9037913	0	0	0	0	0	0
WBGene00014930	-	pseudogene	V:17931694-17931764	0	0	0	0	0	0
WBGene00198016	H21P03.7	ncRNA	IV:11494936-11495254	0	0	0	0	0	0
WBGene00022796	ZK688.1	protein_coding	III:7909563-7910758	1.06	3.26	0	2.74	4.59	3.75
WBGene00022797	best-24	protein_coding	III:7901033-7904473	52.05	35.85	79.73	95.82	62.49	44.98
WBGene00006864	npr-16	protein_coding	X:3528812-3531826	6.37	5.43	4.2	23.73	33.08	27.17
WBGene00006865	slcf-2	protein_coding	X:3393864-3397656	23.37	13.04	11.54	8.21	8.27	10.31
WBGene00006862	pnk-4	protein_coding	X:5087840-5092538	489.66	506.27	538.2	420.68	442.95	444.13
WBGene00006863	gyg-1	protein_coding	X:3537641-3540940	169.95	114.07	140.58	156.96	156.23	187.4
WBGene00022790	ZK682.7	protein_coding	V:9290683-9292118	2.12	10.86	4.2	17.34	11.03	10.31
WBGene00006861	cal-5	protein_coding	X:5074399-5078120	502.4	306.37	349.36	259.16	288.56	269.85
WBGene00006868	vab-1	protein_coding	II:4572000-4590970	6414.41	6723.84	7273.51	6592.2	6590	7082.68
WBGene00006869	vab-2	protein_coding	IV:3761192-3766826	163.57	223.8	209.82	265.55	205.85	275.47
WBGene00167176	21ur-14665	piRNA	IV:5565889-5565909	0	0	0	0	0	0
WBGene00003986	mct-4	protein_coding	X:4921252-4929757	249.61	186.86	200.38	235.44	199.42	214.57
WBGene00003987	pes-23	protein_coding	X:6901378-6903985	20.18	53.23	52.46	17.34	11.03	8.43
WBGene00007405	C07A9.9	protein_coding	III:9663290-9667640	417.43	438.91	438.53	512.85	489.82	557.51
WBGene00007404	best-5	protein_coding	III:9686990-9690253	19.12	9.78	20.98	45.63	26.65	33.73
WBGene00003982	pes-9	protein_coding	V:14595268-14597067	6105.32	5740.63	5885.54	5008.94	5449.54	5105.64
WBGene00003983	pes-10	protein_coding	II:12846203-12847836	9.56	28.25	10.49	84.87	100.17	107.75
WBGene00003980	pes-7	protein_coding	I:14263301-14271321	157.2	130.37	134.29	188.9	155.31	170.53
WBGene00003981	pes-8	protein_coding	X:9251818-9255717	31.86	31.51	31.47	36.5	20.22	8.43
WBGene00007409	C07B5.4	protein_coding	X:9529533-9536631	7.44	18.47	15.74	51.1	45.03	56.22
WBGene00003989	pfn-1	protein_coding	I:12922004-12923548	15617	14094.09	14015.13	4449.55	5353.05	5349.25
WBGene00050139	21ur-5391	piRNA	IV:14628338-14628358	0	0	0	0	0	0
WBGene00202419	C02F4.11	ncRNA	IV:10499919-10500197	0	0	0	0	0	0
WBGene00165897	21ur-9691	piRNA	IV:17031075-17031095	0	0	0	0	0	0
WBGene00170479	21ur-7004	piRNA	IV:5427803-5427823	0	0	0	0	0	0
WBGene00050138	21ur-4570	piRNA	IV:16982873-16982893	0	0	0	0	0	0
WBGene00165896	21ur-10329	piRNA	IV:13901590-13901610	0	0	0	0	0	0
WBGene00170473	21ur-5750	piRNA	IV:14102889-14102909	0	0	0	0	0	0
WBGene00170472	21ur-13605	piRNA	IV:16116431-16116451	0	0	0	0	0	0
WBGene00170471	21ur-15118	piRNA	IV:6269827-6269847	0	0	0	0	0	0
WBGene00170470	21ur-12909	piRNA	IV:16980783-16980803	0	0	0	0	0	0
WBGene00170477	21ur-14413	piRNA	IV:16994174-16994194	0	0	0	0	0	0
WBGene00165895	21ur-11896	piRNA	IV:14568563-14568583	0	0	0	0	0	0
WBGene00170475	21ur-5489	piRNA	IV:14627587-14627607	0	0	0	0	0	0
WBGene00170474	21ur-9873	piRNA	IV:5891296-5891316	0	0	0	0	0	0
WBGene00001580	gex-3	protein_coding	IV:12404374-12408697	6591.79	7321.37	7814.86	4730.61	5278.61	4818.92
WBGene00001581	gfi-1	protein_coding	V:6392541-6399921	83.91	61.93	64	69.35	71.68	66.53
WBGene00001582	gfi-2	protein_coding	I:9737823-9744190	9217.46	9709.31	10041.08	9210.27	9828.48	9474.8
WBGene00001583	gfi-3	protein_coding	X:14480572-14484702	985.69	878.91	1028.13	717.26	701.18	798.31
WBGene00001584	nrde-4	protein_coding	IV:7646200-7654230	10503.74	10810.94	10751.33	7729.22	9126.38	7814.46
WBGene00001585	gfl-1	protein_coding	IV:11521290-11522214	3406.36	2981.13	3041.38	2960.28	3105.23	2840
WBGene00001586	ggr-1	protein_coding	II:10695013-10702524	0	1.09	2.1	8.21	1.84	3.75
WBGene00001587	ggr-2	protein_coding	X:6070497-6081833	0	3.26	0	2.74	2.76	1.87
WBGene00001588	ggr-3	protein_coding	II:5130384-5133215	10.62	0	6.29	32.85	22.97	28.11
WBGene00001589	gip-1	protein_coding	III:2347591-2362056	2980.43	2896.39	3234.42	2495.8	2299.28	2791.28
WBGene00198253	T11A5.9	ncRNA	V:9871221-9871337	0	0	0	0	0	0
WBGene00165892	21ur-11718	piRNA	IV:6191282-6191302	0	0	0	0	0	0
WBGene00172185	21ur-7157	piRNA	IV:16048101-16048121	0	0	0	0	0	0
WBGene00050133	21ur-2544	piRNA	IV:16703474-16703494	0	0	0	0	0	0
WBGene00172187	21ur-8841	piRNA	IV:13694373-13694393	0	0	0	0	0	0
WBGene00172186	21ur-10121	piRNA	X:7320983-7321003	0	0	0	0	0	0
WBGene00172181	21ur-11568	piRNA	IV:5115790-5115810	0	0	0	0	0	0
WBGene00165891	21ur-7722	piRNA	IV:5668105-5668125	0	0	0	0	0	0
WBGene00172183	21ur-13478	piRNA	IV:15174579-15174599	0	0	0	0	0	0
WBGene00050132	21ur-148	piRNA	IV:16462638-16462658	0	0	0	0	0	0
WBGene00198255	T13B5.11	ncRNA	II:1106860-1106928	0	0	0	0	0	0
WBGene00165890	21ur-9769	piRNA	IV:14853826-14853846	0	0	0	0	0	0
WBGene00172189	21ur-8883	piRNA	IV:14617170-14617190	0	0	0	0	0	0
WBGene00050131	21ur-2905	piRNA	IV:16466387-16466407	0	0	0	0	0	0
WBGene00195310	ZK1086.5	ncRNA	X:13799776-13799969	0	0	0	0	0	0
WBGene00050130	21ur-779	piRNA	IV:16144756-16144776	0	0	0	0	0	0
WBGene00198257	T02E9.19	ncRNA	V:11341835-11342020	0	0	0	0	0.92	0
WBGene00050137	21ur-859	piRNA	IV:14378343-14378363	0	0	0	0	0	0
WBGene00198256	Y47D3B.17	ncRNA	III:11422669-11422812	0	0	0	0	0	0
WBGene00002583	let-363	protein_coding	I:5245743-5263413	6508.94	6470.7	7442.42	3709.48	3745.76	3821.03
WBGene00050136	21ur-3117	piRNA	IV:16392085-16392105	0	0	0	0	0	0
WBGene00198259	C34F11.12	ncRNA	II:5218464-5218667	0	0	0	0	1.84	0
WBGene00050135	21ur-1179	piRNA	IV:14238682-14238702	0	0	0	0	0	0
WBGene00198258	ZK617.12	ncRNA	IV:11996528-11996631	0	0	0	0	0	0
WBGene00050134	21ur-5033	piRNA	IV:15282742-15282762	0	0	0	0	0	0
WBGene00006793	unc-59	protein_coding	I:13629227-13633494	9655.07	9176.97	10104.03	6500.03	7146.9	7048.01
WBGene00000987	dhs-24	protein_coding	V:19934795-19946629	2987.87	3463.5	3443.2	3815.33	3256.86	3851.95
WBGene00000986	dhs-23	protein_coding	V:15381097-15382305	67.98	28.25	27.28	95.82	95.57	83.39
WBGene00000985	dhs-22	protein_coding	V:14420071-14421450	8832.96	8838.01	8631.07	7311.28	8159.61	7189.49
WBGene00000984	dhs-21	protein_coding	V:12731772-12733645	189.07	171.65	164.71	159.69	127.74	101.19
WBGene00000983	dhs-20	protein_coding	V:11602294-11604563	57.36	59.75	33.57	45.63	24.81	37.48
WBGene00000982	dhs-19	protein_coding	V:11489050-11490328	1080.22	1006.02	1004	982.81	927.25	877.96
WBGene00000981	dhs-18	protein_coding	V:11045696-11046899	212.43	177.09	161.56	174.3	124.06	131.18
WBGene00000980	dhs-17	protein_coding	V:6026330-6034923	861.42	799.6	905.39	602.28	588.15	660.57
WBGene00198355	F28C1.12	ncRNA	V:12450569-12450708	0	0	1.05	0	0.92	0
WBGene00000989	dhs-26	protein_coding	X:3360722-3362493	7.44	2.17	1.05	29.2	31.25	48.72
WBGene00000988	dhs-25	protein_coding	X:1486473-1489326	1607.05	1251.55	1249.5	532.92	896	764.58
WBGene00002637	let-418	protein_coding	V:5826833-5832866	11282.31	11203.14	12662.82	7275.69	7332.53	7776.05
WBGene00171989	21ur-8687	piRNA	IV:15300046-15300066	0	0	0	0	0	0
WBGene00002632	let-413	protein_coding	V:7972924-7977774	661.73	672.49	706.05	705.39	747.13	727.1
WBGene00171980	21ur-6040	piRNA	IV:5529408-5529428	0	0	0	0	0	0
WBGene00171981	21ur-9823	piRNA	III:1371141-1371161	0	0	0	0	0	0
WBGene00171982	21ur-11936	piRNA	IV:13711638-13711658	0	0	0	0	0	0
WBGene00171983	21ur-9843	piRNA	IV:15657154-15657174	0	0	0	0	0	0
WBGene00171984	21ur-15583	piRNA	III:3871149-3871169	0	0	0	0	0	0
WBGene00171985	21ur-13313	piRNA	III:4283600-4283620	0	0	0	0	0	0
WBGene00171986	21ur-13325	piRNA	IV:12927392-12927412	0	0	0	0	0	0
WBGene00171987	21ur-6846	piRNA	IV:15228880-15228900	0	0	0	0	0	0
WBGene00198356	F45B8.13	ncRNA	X:14954883-14955231	0	0	0	0	0	0
WBGene00014160	ZK938.3	protein_coding	II:9831648-9834364	0	0	0	2.74	0	1.87
WBGene00014161	arrd-5	protein_coding	II:9835221-9836925	0	1.09	1.05	0.91	4.59	2.81
WBGene00014162	chil-9	protein_coding	II:9843380-9847006	0	0	2.1	4.56	1.84	1.87
WBGene00014163	rnh-1.2	protein_coding	II:9841067-9842036	3377.68	3295.1	3167.28	4509.78	4594.89	4408.52
WBGene00014164	lact-2	protein_coding	II:10094873-10098785	186.94	242.27	185.69	217.18	166.34	234.25
WBGene00014165	puf-12	protein_coding	II:10100310-10103059	9553.1	10071.09	10443.94	14158.07	16550.81	13448.56
WBGene00014166	ZK945.4	protein_coding	II:10102975-10105704	763.7	593.18	646.25	441.67	510.95	499.41
WBGene00014168	ZK945.6	protein_coding	II:10106080-10106970	0	2.17	0	4.56	3.68	7.5
WBGene00014169	ZK945.7	protein_coding	II:10107473-10108477	0	5.43	0	20.99	5.51	18.74
WBGene00000671	col-96	protein_coding	III:11705713-11706644	5.31	15.21	14.69	15.51	21.14	8.43
WBGene00000670	col-95	protein_coding	III:11703885-11705091	1278.85	1899.06	1897.85	632.39	701.18	988.52
WBGene00000673	col-98	protein_coding	III:13018935-13020226	1060.04	690.96	954.69	431.63	945.63	491.92
WBGene00000672	col-97	protein_coding	III:12992405-12993707	6.37	4.35	5.25	125.93	155.31	219.25
WBGene00000675	col-101	protein_coding	IV:325437-326711	5332.06	5046.41	5542.47	990.11	1354.57	1588.19
WBGene00000674	col-99	protein_coding	IV:138346-147919	5.31	16.3	8.39	73	61.57	77.77
WBGene00000677	col-103	protein_coding	IV:762416-763680	847.61	588.84	706.05	280.15	566.09	318.58
WBGene00000676	col-102	protein_coding	IV:604444-605876	0	0	0	0.91	0	0
WBGene00000679	col-105	protein_coding	IV:1357816-1359225	0	0	0	4.56	4.59	9.37
WBGene00000678	col-104	protein_coding	IV:1353636-1355305	6.37	2.17	8.39	156.96	88.22	130.24
WBGene00018805	F54D10.4	protein_coding	II:3805493-3807053	237.92	186.86	231.85	115.89	127.74	132.11
WBGene00018804	F54D10.3	protein_coding	II:3812284-3813426	55.23	88	79.73	113.16	79.95	127.43
WBGene00018803	fbxa-24	protein_coding	II:3816686-3818238	6.37	7.6	2.1	45.63	14.7	26.24
WBGene00018802	F54D8.6	protein_coding	III:5102991-5106955	4244.41	4429.32	4734.66	3126.37	3259.62	3359.09
WBGene00005009	spr-4	protein_coding	I:8103601-8109227	3146.13	3420.04	3586.92	2566.98	2485.84	2575.77
WBGene00005008	spr-3	protein_coding	X:4514099-4516894	959.13	898.47	1059.61	618.7	695.67	718.67
WBGene00005001	spp-16	protein_coding	V:10900563-10901303	114.71	114.07	86.03	248.21	225.15	180.84
WBGene00005000	spp-15	protein_coding	I:6249556-6250197	87.1	115.16	96.52	175.21	124.98	91.82
WBGene00005003	spp-18	protein_coding	IV:9593667-9594425	270.85	304.2	127.99	454.45	527.49	349.5
WBGene00005002	spp-17	protein_coding	I:1016403-1017180	1775.94	1314.57	1198.09	664.33	690.15	584.68
WBGene00005005	spp-20	protein_coding	V:6556656-6558310	0	0	0	30.11	22.97	29.05
WBGene00005004	spp-19	protein_coding	V:6560228-6561492	2.12	0	0	1.83	3.68	1.87
WBGene00005007	spr-2	protein_coding	IV:8891466-8892747	13931.35	12825.16	13661.58	13109.56	13651.43	13714.66
WBGene00005006	spr-1	protein_coding	V:8126663-8129352	6419.72	7010.65	6772.04	5604.83	6249.06	5548.83
WBGene00047308	21ur-1268	piRNA	IV:14040280-14040300	0	0	0	0	0	0
WBGene00047309	21ur-1183	piRNA	IV:15756326-15756346	0	0	0	0	0	0
WBGene00047304	21ur-3273	piRNA	IV:13717736-13717756	0	0	0	0	0	0
WBGene00047305	21ur-4774	piRNA	IV:16630378-16630398	0	0	0	0	0	0
WBGene00047306	21ur-286	piRNA	IV:14388974-14388994	0	0	0	0	0	0
WBGene00047307	21ur-1411	piRNA	IV:5051517-5051537	0	0	0	0	0	0
WBGene00047300	21ur-1514	piRNA	IV:15603279-15603299	0	0	0	0	0	0
WBGene00047301	21ur-3021	piRNA	IV:14507530-14507550	0	0	0	0	0	0
WBGene00047302	21ur-3390	piRNA	IV:15072995-15073015	0	0	0	0	0	0
WBGene00047303	21ur-2757	piRNA	IV:14806408-14806428	0	0	0	0	0	0
WBGene00201339	R03H10.10	ncRNA	II:4170090-4170175	0	0	0	0	0	0
WBGene00201338	C54D2.16	ncRNA	X:7866261-7866608	0	0	0	0	0	0
WBGene00201331	K07A3.4	ncRNA	I:2605283-2605605	0	0	0	0	0	0
WBGene00201330	T14E8.6	ncRNA	X:6568900-6569110	0	0	0	0	0	0
WBGene00201333	H40L08.5	ncRNA	X:15084603-15084705	0	0	0	0	0	0
WBGene00201332	F16B3.4	ncRNA	V:1292861-1292930	0	0	0	0	0	0
WBGene00201335	Y73B6BL.285	ncRNA	IV:6494003-6494151	0	0	0	0	0	0
WBGene00201334	T10A3.5	ncRNA	X:7279945-7280083	0	0	0	0	0	0
WBGene00201337	T10C6.20	ncRNA	V:16012839-16012912	0	0	0	0	0	0
WBGene00201336	F53B6.10	ncRNA	I:8957456-8957650	0	0	0	0	0	0
WBGene00196723	F53B3.9	ncRNA	X:2869542-2869745	0	0	0	0	0	0
WBGene00198353	W03B1.16	ncRNA	IV:4343190-4343339	0	0	0	0	0	0
WBGene00011530	T06D8.10	protein_coding	II:11240932-11247514	6.37	5.43	1.05	37.41	39.52	29.98
WBGene00011531	rsbp-1	protein_coding	I:9070247-9075077	110.47	107.56	148.97	165.17	173.69	191.15
WBGene00011532	chaf-1	protein_coding	I:9077565-9080024	13630.75	13138.05	13034.21	12743.63	14048.43	13544.13
WBGene00011533	T06E4.5	protein_coding	V:9631244-9632256	0	3.26	0	1.83	0	2.81
WBGene00011534	T06E4.7	protein_coding	V:9626404-9628143	1.06	0	1.05	0.91	0	0
WBGene00011535	T06E4.8	protein_coding	V:9622105-9622934	0	0	0	0	0	0
WBGene00011536	T06E4.9	protein_coding	V:9620150-9621036	0	0	0	0	0	0
WBGene00011537	T06E4.10	protein_coding	V:9618233-9619019	0	0	0	2.74	1.84	0
WBGene00011538	T06E6.1	protein_coding	V:15393108-15394957	2106.27	1987.06	2197.9	2969.41	3085.01	3141.71
WBGene00011539	fbxa-135	protein_coding	V:15402277-15404385	3.19	3.26	4.2	32.85	23.89	33.73
WBGene00174589	21ur-6182	piRNA	IV:13829153-13829173	0	0	0	0	0	0
WBGene00043534	W02B12.13	protein_coding	II:11445289-11448895	14.87	17.38	15.74	10.95	12.87	14.05
WBGene00004356	rhi-1	protein_coding	X:4508509-4510960	1473.22	1613.33	1630.32	1140.68	1104.61	1086.9
WBGene00004357	rho-1	protein_coding	IV:16482784-16489021	5718.69	5652.63	5588.64	4139.29	3416.76	4820.79
WBGene00004354	rgs-11	protein_coding	X:14964553-14965976	1638.92	1515.55	1573.67	1055.81	1140.45	1006.32
WBGene00004355	rha-1	protein_coding	II:8878496-8883659	5987.42	6823.79	7377.38	4800.88	4816.37	5160.92
WBGene00004352	rgs-9	protein_coding	X:1915258-1917162	1779.13	1729.58	1875.82	620.53	634.1	612.79
WBGene00004353	rgs-10	protein_coding	X:14962922-14963995	373.88	443.26	388.17	237.26	177.36	197.7
WBGene00004350	rgs-7	protein_coding	X:3542558-3557599	1124.83	1044.05	1118.36	1052.16	980.55	1174.98
WBGene00004351	rgs-8.1	protein_coding	X:1952479-1953560	1.06	0	0	0	0	0
WBGene00169639	21ur-15242	piRNA	V:16605859-16605879	0	0	0	0	0	0
WBGene00169638	21ur-9384	piRNA	IV:8721667-8721687	0	0	0	0	0	0
WBGene00004358	rhr-1	protein_coding	V:5428160-5430431	1041.98	883.26	946.3	782.05	783.89	744.9
WBGene00004359	rhr-2	protein_coding	V:11727900-11730160	7.44	13.04	15.74	31.03	42.27	22.49
WBGene00015349	henn-1	protein_coding	III:8232651-8234591	3630.48	3329.87	3507.19	2973.06	3351.52	2912.15
WBGene00015348	C02F5.5	protein_coding	III:8236126-8236908	0	6.52	0	20.99	6.43	2.81
WBGene00018119	F36H12.3	protein_coding	IV:5272818-5274156	0	5.43	0	9.13	8.27	4.68
WBGene00018118	F36H12.2	protein_coding	IV:5274503-5276115	908.15	982.12	1001.9	871.48	864.76	941.67
WBGene00018115	F36H9.7	protein_coding	V:1773826-1774918	0	5.43	3.15	10.95	17.46	12.18
WBGene00018114	srt-41	protein_coding	V:1799726-1803143	0	0	1.05	1.83	0	0
WBGene00015341	C02E7.8	protein_coding	V:4920342-4920790	0	0	0	2.74	1.84	0
WBGene00015340	C02E7.7	protein_coding	V:4918154-4918585	0	0	0	31.03	47.79	55.28
WBGene00015347	cids-1	protein_coding	III:8244445-8245794	5995.92	5740.63	5927.5	4680.42	5410.95	4997.88
WBGene00018110	F36H9.1	protein_coding	V:1794518-1797451	0	0	0	0	0	0
WBGene00015345	C02F5.2	protein_coding	III:8249619-8250193	48.86	52.15	43.01	15.51	23.89	20.61
WBGene00015344	nra-4	protein_coding	V:1042692-1048580	4105.26	3840.49	4492.31	2813.36	2616.33	3015.22
WBGene00005917	srx-26	protein_coding	V:2751256-2753107	0	0	0	0	0	0
WBGene00005916	srx-25	pseudogene	V:2745013-2746947	0	0	0	0.91	0	0
WBGene00005915	srx-24	protein_coding	V:2748152-2750106	0	0	0	0	0	0
WBGene00005914	srx-23	protein_coding	V:682331-683970	0	0	0	0	0	0
WBGene00005913	srx-22	protein_coding	V:679963-681465	0	0	0	0	0	0
WBGene00005912	srx-21	protein_coding	V:677034-678920	0	1.09	1.05	0	0.92	1.87
WBGene00005911	srx-20	protein_coding	IV:6868091-6869137	0	0	0	0	0	0
WBGene00005910	srx-19	protein_coding	IV:6873258-6874774	0	0	0	0	0	0
WBGene00005919	srx-28	protein_coding	V:2755701-2757276	0	0	0	0	0.92	0
WBGene00005918	srx-27	pseudogene	V:2753306-2755158	0	0	0	1.83	0	0.94
WBGene00008521	F02D8.4	protein_coding	V:14984893-14987571	166.76	157.53	199.33	89.43	68.92	61.84
WBGene00008520	F02D8.1	protein_coding	V:14972907-14978779	0	2.17	1.05	0	0.92	0.94
WBGene00008523	F02D10.2	protein_coding	X:13462668-13463893	0	0	0	0	0.92	0.94
WBGene00008522	F02D8.5	protein_coding	V:14971436-14972419	2.12	6.52	7.34	16.43	11.95	6.56
WBGene00008524	F02D10.3	protein_coding	X:13456889-13462619	1.06	0	0	5.48	1.84	0.94
WBGene00008527	set-8	protein_coding	X:13444980-13448230	0	0	1.05	7.3	0.92	1.87
WBGene00008526	F02D10.6	protein_coding	X:13449586-13451678	421.68	343.31	367.19	317.56	343.7	266.1
WBGene00008529	F02E9.3	protein_coding	I:8404547-8405955	13.81	24.99	14.69	24.64	19.3	29.05
WBGene00008528	F02E9.1	protein_coding	I:8406828-8407645	2657.53	2444.44	2402.47	2207.44	2325.02	2028.57
WBGene00003511	mxl-3	protein_coding	X:13349639-13350804	116.84	122.77	171.01	33.76	41.35	38.42
WBGene00003510	mxl-2	protein_coding	III:186951-188131	2446.16	2016.39	2022.69	2295.04	2111.81	2528.92
WBGene00003515	myo-3	protein_coding	V:12226816-12234343	108.34	129.28	118.55	125.93	130.49	115.25
WBGene00003514	myo-2	protein_coding	X:12468061-12475348	11.68	21.73	12.59	83.04	95.57	47.79
WBGene00003517	nac-1	protein_coding	X:14895145-14898449	25.49	28.25	18.88	52.01	22.06	34.67
WBGene00003516	nab-1	protein_coding	I:4229577-4236039	115.78	76.05	105.96	440.76	344.62	466.62
WBGene00003519	nac-3	protein_coding	III:10152795-10157923	200.75	164.05	229.76	56.58	79.95	63.72
WBGene00003518	nac-2	protein_coding	III:9038779-9043300	53.11	67.36	64	135.97	93.74	113.38
WBGene00201807	F28A12.7	ncRNA	V:8660466-8660790	0	0	0	0	0	0
WBGene00201806	W01A11.18	ncRNA	V:6473368-6473645	0	0	0	0	0	0
WBGene00201805	F52E1.15	ncRNA	V:8403288-8403386	0	0	0	0	0	0
WBGene00201804	C05A2.3	ncRNA	V:10703522-10703607	1.06	0	0	0	0	0
WBGene00201803	C55A6.21	ncRNA	V:11502311-11502441	0	0	0	0	0	0
WBGene00201802	Y80D3A.15	ncRNA	V:18931628-18931684	0	0	0	0	0	0.94
WBGene00201801	F55D12.8	ncRNA	I:7887214-7887335	0	0	0	0	0	0
WBGene00201800	C24A8.13	ncRNA	X:4331037-4331184	0	0	0	0	0	0
WBGene00201809	W05E10.19	ncRNA	V:11708871-11709183	0	0	0	0	0	0
WBGene00201808	C34F6.16	ncRNA	X:11192125-11192346	0	0	0	0	0	0
WBGene00045278	B0513.11	pseudogene	IV:13858842-13859006	0	0	0	0	0	0
WBGene00045279	B0513.12	pseudogene	IV:13853590-13854137	0	0	0	0	0	0
WBGene00045272	F59C12.4	protein_coding	X:16602445-16602717	501.34	500.84	462.66	695.36	680.96	669.01
WBGene00045273	C08A9.11	pseudogene	X:17083162-17083742	97.72	47.8	67.14	27.38	17.46	25.3
WBGene00045270	C04E7.5	protein_coding	X:360779-362938	21.24	21.73	14.69	4.56	3.68	3.75
WBGene00045271	F07G6.10	protein_coding	X:1737906-1739229	69.04	65.19	54.55	23.73	39.52	9.37
WBGene00045276	F18E3.13	protein_coding	V:7416116-7416628	86.04	74.96	81.83	30.11	43.19	29.05
WBGene00045277	ZK742.6	protein_coding	V:7814615-7814886	5.31	1.09	2.1	1.83	0	0.94
WBGene00045275	F18E3.12	protein_coding	V:7414941-7415344	56.29	52.15	71.34	21.9	43.19	40.29
WBGene00013978	ZK507.1	protein_coding	III:9099681-9101258	15.93	11.95	15.74	45.63	43.19	44.04
WBGene00013979	ZK507.3	protein_coding	III:9101367-9103095	5.31	7.6	4.2	15.51	15.62	24.36
WBGene00013972	scl-20	protein_coding	V:18732802-18734466	0	0	0	0.91	0	0
WBGene00013973	asp-18	protein_coding	V:18730174-18731679	0	0	0	0	0	0
WBGene00013970	klu-1	protein_coding	I:14975419-14980586	3.19	3.26	4.2	21.9	16.54	16.87
WBGene00013971	scl-19	protein_coding	V:18731991-18732772	0	0	0	0	0	0
WBGene00013976	hizr-1	protein_coding	X:11318278-11321085	37.18	38.02	22.03	62.05	56.98	58.09
WBGene00013974	npr-9	protein_coding	X:11328591-11332072	0	0	0	0.91	2.76	2.81
WBGene00013975	ZK455.5	protein_coding	X:11324517-11326901	2.12	3.26	2.1	13.69	10.11	14.99
WBGene00012379	Y1A5A.1	protein_coding	III:3985565-3986809	0	6.52	0	7.3	2.76	5.62
WBGene00012378	W10G6.1	protein_coding	X:16245194-16245559	6.37	10.86	8.39	4.56	11.95	8.43
WBGene00012373	W09H1.3	protein_coding	II:13184429-13185023	18.06	16.3	12.59	9.13	16.54	20.61
WBGene00012372	W09H1.1	protein_coding	II:13175857-13181561	8.5	4.35	8.39	21.9	11.03	19.68
WBGene00012371	W09G3.8	protein_coding	I:13812136-13814355	344.14	305.28	308.44	325.78	318.89	229.56
WBGene00012370	W09G3.7	protein_coding	I:13797345-13802259	890.09	919.11	957.84	544.79	554.14	604.36
WBGene00012377	C12C8.t1	tRNA	I:9320178-9320249	0	0	0	0	0	0
WBGene00012376	nduf-7	protein_coding	I:9108173-9110918	5391.55	5455.99	5388.25	5569.24	5865.84	5514.16
WBGene00012375	mecr-1	protein_coding	II:13185987-13187351	3589.05	3569.97	3637.28	2058.69	2225.77	2228.15
WBGene00012374	W09H1.4	protein_coding	II:13185092-13185914	61.61	66.27	75.54	38.33	32.16	58.09
WBGene00255714	B0511.19	protein_coding	I:10633279-10634078	4231.66	4238.11	4139.81	4517.99	4593.97	4444.12
WBGene00219352	Y7A5A.21	pseudogene	X:15820053-15820465	0	0	0	1.83	0.92	0
WBGene00219351	Y7A5A.20	protein_coding	X:15828626-15829772	1.06	0	0	0	0	0
WBGene00019441	K06B9.4	pseudogene	IV:4189939-4192931	855.04	1210.27	1183.4	266.46	276.61	317.64
WBGene00019442	K06C4.1	protein_coding	V:8887401-8888930	0	0	0	0	0	0
WBGene00019443	K06C4.7	protein_coding	V:8914915-8916795	0	0	0	1.83	0.92	0
WBGene00019444	frpr-11	protein_coding	V:8907629-8909442	27.62	15.21	18.88	52.01	38.6	37.48
WBGene00019445	frpr-12	protein_coding	V:8902339-8905364	2.12	5.43	6.29	7.3	3.68	5.62
WBGene00007878	C33A11.2	protein_coding	X:15365994-15369999	334.58	287.9	270.67	234.52	238.93	245.49
WBGene00019448	frpr-13	protein_coding	V:8899276-8902221	25.49	60.84	64	42.89	45.03	43.1
WBGene00007877	nfki-1	protein_coding	X:15355238-15363861	91.35	74.96	99.67	244.56	215.04	286.72
WBGene00007874	C32H11.11	protein_coding	IV:12938213-12939071	0	0	0	0	0	0
WBGene00007875	dod-24	protein_coding	IV:12940106-12941405	246.42	290.07	326.27	465.4	373.11	405.71
WBGene00007872	C32H11.9	protein_coding	IV:12935011-12936271	0	0	0	1.83	1.84	0
WBGene00007873	dod-21	protein_coding	IV:12936738-12937988	1.06	0	0	1.83	2.76	0.94
WBGene00007870	C32H11.7	protein_coding	IV:12930707-12931514	113.65	121.68	124.84	53.84	73.52	55.28
WBGene00007871	C32H11.8	protein_coding	IV:12933928-12934771	0	0	0	0	0	0
WBGene00016610	paqr-1	protein_coding	IV:6552479-6555920	4594.92	4439.1	5226.69	4706.89	4839.34	5481.37
WBGene00016611	bicd-1	protein_coding	IV:6565384-6572338	748.83	709.43	736.48	838.63	907.03	869.52
WBGene00016612	C43G2.3	protein_coding	IV:6578197-6579402	5.31	15.21	4.2	9.13	7.35	4.68
WBGene00016613	best-9	protein_coding	IV:6560736-6565261	13.81	9.78	11.54	18.25	5.51	17.8
WBGene00016614	trpp-12	protein_coding	X:2409570-2412966	308.03	332.44	351.45	253.69	260.07	243.62
WBGene00016616	C43H6.3	protein_coding	X:2407467-2409567	446.11	455.21	480.49	386	357.48	352.31
WBGene00016617	C43H6.4	protein_coding	X:2404024-2407364	348.39	450.86	404.96	310.26	322.56	310.14
WBGene00016619	C43H6.6	protein_coding	X:2395505-2398826	0	0	0	3.65	2.76	0
WBGene00197764	F49E2.7	ncRNA	X:9580825-9580961	0	0	0	0	0	0
WBGene00045898	21ur-1647	piRNA	IV:14285016-14285036	0	0	0	0	0.92	0
WBGene00045899	21ur-3253	piRNA	IV:14942540-14942560	0	0	0	0	0	0
WBGene00045896	21ur-2957	piRNA	IV:14031169-14031189	0	0	0	0	0	0
WBGene00045897	21ur-3781	piRNA	IV:13760220-13760240	0	0	0	0	0	0
WBGene00045894	21ur-3545	piRNA	IV:16906664-16906684	0	0	0	0	0	0
WBGene00045895	21ur-3246	piRNA	IV:16138905-16138925	0	0	0	0	0	0
WBGene00045892	21ur-1005	piRNA	IV:14749919-14749939	0	0	0	0	0	0
WBGene00045893	21ur-1904	piRNA	IV:14915534-14915554	0	0	0	0	0	0
WBGene00045890	21ur-5113	piRNA	IV:14578763-14578783	0	0	0	0	0	0
WBGene00045891	21ur-4772	piRNA	IV:14714760-14714780	0	0	0	0	0	0
WBGene00166113	21ur-11599	piRNA	IV:15540778-15540798	0	0	0	0	0	0
WBGene00166112	21ur-12289	piRNA	IV:17032461-17032481	0	0	0	0	0	0
WBGene00019998	R10H1.1	protein_coding	II:7494460-7496174	48.86	43.46	38.82	137.79	121.31	85.27
WBGene00019999	srab-14	protein_coding	II:7497286-7499475	0	2.17	0	7.3	5.51	1.87
WBGene00166117	21ur-12251	piRNA	IV:6016871-6016891	0	0	0	0	0	0
WBGene00166116	21ur-15694	piRNA	IV:15155685-15155705	0	0	0	0	0	0
WBGene00013398	Y62H9A.10	protein_coding	X:11901147-11902749	0	1.09	0	0	0	0.94
WBGene00013399	Y62H9A.11	protein_coding	X:11904924-11907022	0	1.09	0	6.39	4.59	6.56
WBGene00013396	Y62H9A.8	protein_coding	X:11891259-11892422	0	0	0	0.91	0	0
WBGene00019993	rbx-2	protein_coding	I:6420660-6421985	2261.35	2209.77	2233.57	2674.66	2635.63	2491.45
WBGene00013394	ule-5	protein_coding	X:11883127-11884043	15140.09	11564.91	11928.44	2030.4	1481.39	1520.73
WBGene00013395	Y62H9A.7	protein_coding	X:11884330-11886438	0	0	0	0.91	0	0
WBGene00013392	Y62H9A.4	protein_coding	X:11880124-11881264	5169.55	3623.2	3852.35	876.95	872.11	683.06
WBGene00013393	Y62H9A.5	protein_coding	X:11882144-11882917	16223.5	12334.1	12588.33	2372.61	1839.8	1680.02
WBGene00013390	Y62H9A.2	protein_coding	X:11877418-11878196	0	0	0	0	0	0
WBGene00013391	Y62H9A.3	protein_coding	X:11879110-11879971	4711.76	3428.73	3493.55	570.34	491.65	451.63
WBGene00048448	21ur-1239	piRNA	IV:14816890-14816910	0	0	0	0	0	0
WBGene00048449	21ur-4678	piRNA	IV:16245497-16245517	0	0	0	0	0	0
WBGene00048442	21ur-3826	piRNA	IV:17179611-17179631	0	0	0	0	0	0
WBGene00048443	21ur-3468	piRNA	IV:14763859-14763879	0	0	0	0	0	0
WBGene00048440	21ur-2334	piRNA	IV:14625654-14625674	0	0	0	0	0	0
WBGene00048441	21ur-3380	piRNA	IV:15564401-15564421	0	0	0	0	0	0
WBGene00048446	21ur-2405	piRNA	IV:15669213-15669233	0	0	0	0	0	0
WBGene00048447	21ur-8	piRNA	IV:17134389-17134409	0	0	0	0	0	0
WBGene00048444	21ur-218	piRNA	IV:15787637-15787657	0	0	0	0	0	0
WBGene00048445	21ur-915	piRNA	IV:16022307-16022327	0	0	0	0	0	0
WBGene00013028	efhc-1	protein_coding	X:10358476-10360550	0	0	0	1.83	0	1.87
WBGene00013029	glrx-5	protein_coding	III:12372583-12373857	2112.64	1833.87	1853.79	897.03	1020.07	912.62
WBGene00013020	Y48G10A.3	protein_coding	I:13471683-13474185	1333.02	1767.6	1798.18	1339.61	1089.91	1263.99
WBGene00013021	Y48G10A.4	protein_coding	I:13455356-13470439	1977.75	2013.13	2126.56	1875.27	1874.72	2045.44
WBGene00013023	Y48G10A.6	protein_coding	I:13451463-13452841	6.37	3.26	5.25	10.04	22.06	6.56
WBGene00013024	cept-2	protein_coding	V:14347731-14350776	2598.05	2649.77	2898.7	1210.94	1111.96	1392.36
WBGene00013025	vha-13	protein_coding	V:14351207-14354421	9393.78	8222.01	8552.39	5655.02	6389.66	7130.46
WBGene00013026	Y49A3A.3	protein_coding	V:14354410-14355754	2202.93	2440.09	2322.74	1726.53	2132.03	1838.37
WBGene00013027	Y49A3A.4	protein_coding	V:14356900-14358390	37.18	33.68	57.7	20.99	25.73	10.31
WBGene00020624	T20D4.19	protein_coding	V:3430669-3431446	5.31	2.17	2.1	6.39	5.51	0.94
WBGene00020625	mrrf-1	protein_coding	I:3909629-3910544	1398.87	1129.87	1138.29	2358.01	2318.58	2097.91
WBGene00020626	T20F5.4	protein_coding	I:3912635-3915458	4.25	4.35	3.15	30.11	26.65	18.74
WBGene00020627	T20F5.5	protein_coding	I:3917911-3920172	33.99	38.02	41.96	41.98	49.62	62.78
WBGene00020620	T20D4.15	protein_coding	V:3393478-3394688	1.06	0	0	25.55	21.14	15.93
WBGene00020622	T20D4.17	pseudogene	V:3395275-3395966	0	1.09	0	2.74	0.92	0
WBGene00020623	srab-21	protein_coding	V:3422949-3424441	0	0	0	0	0.92	0
WBGene00020628	T20F5.6	protein_coding	I:3920177-3925162	5584.86	5429.91	6207.61	4789.01	4827.4	5473.87
WBGene00020629	T20F5.7	protein_coding	I:3925434-3927887	4430.29	4673.77	4824.88	3837.23	4069.24	4092.75
WBGene00010618	K07A1.14	pseudogene	I:9604810-9605179	0	0	0	0	0	0
WBGene00010619	K07A1.15	protein_coding	I:9608926-9609705	407.87	372.64	364.04	279.24	260.07	292.34
WBGene00010612	K07A1.5	protein_coding	I:9590506-9591821	0	6.52	3.15	25.55	11.03	12.18
WBGene00010613	K07A1.6	protein_coding	I:9591939-9593103	555.51	308.54	389.22	120.46	77.19	51.53
WBGene00010610	K07A1.3	protein_coding	I:9587169-9588132	81.79	65.19	76.59	111.33	114.87	126.49
WBGene00010611	K07A1.4	protein_coding	I:9588710-9589931	2.12	9.78	0	14.6	2.76	2.81
WBGene00010616	K07A1.10	protein_coding	I:9615195-9616474	3908.76	3634.07	3349.82	1971.09	2272.63	1963.92
WBGene00010617	K07A1.13	protein_coding	I:9583869-9584817	424.87	359.6	311.59	57.49	72.6	56.22
WBGene00010614	cri-1	protein_coding	I:9595276-9598363	4.25	3.26	5.25	16.43	6.43	7.5
WBGene00010615	ate-1	protein_coding	I:9611815-9615082	3813.17	4226.16	4230.03	2753.14	2918.68	3049.89
WBGene00167240	21ur-10013	piRNA	IV:4877595-4877615	0	0	0	0	0	0
WBGene00167241	21ur-9418	piRNA	IV:6274997-6275017	0	0	0	0	0	0
WBGene00167242	21ur-13483	piRNA	IV:13631073-13631093	0	0	0	0	0	0
WBGene00167243	21ur-14816	piRNA	IV:16916881-16916901	0	0	0	0	0	0
WBGene00050898	T19B10.12	protein_coding	V:11251035-11251211	0	0	0	0.91	0	0
WBGene00050899	T10C6.15	protein_coding	V:16044296-16045874	0	0	2.1	16.43	11.03	9.37
WBGene00167246	21ur-6893	piRNA	IV:15729397-15729417	0	0	0	0	0	0
WBGene00167247	21ur-6529	piRNA	IV:14121958-14121978	0	0	0	0	0	0
WBGene00050894	F49H6.15	protein_coding	V:17026138-17026389	0	0	0	0	0	0
WBGene00167249	21ur-7829	piRNA	IV:15587533-15587553	0	0	0	0	0	0
WBGene00050896	ttr-56	protein_coding	I:6146461-6147068	0	1.09	0	0	0	0
WBGene00050897	C47A10.13	pseudogene	V:17789494-17789738	0	0	0	0	0.92	0
WBGene00050890	F17C11.16	pseudogene	V:10939245-10939612	0	0	0	0.91	1.84	0
WBGene00050891	C08E8.9	protein_coding	V:18364858-18365224	0	1.09	0	0	0	0
WBGene00050892	ttr-57	protein_coding	V:20605105-20606331	0	0	0	1.83	1.84	0.94
WBGene00050893	Y94A7B.11	protein_coding	V:17802410-17802619	0	0	0	0	0	0
WBGene00198691	F37E3.4	ncRNA	I:6432139-6432212	0	0	0	0	0	0
WBGene00198690	F42H10.13	ncRNA	III:8501505-8501587	0	0	0	0	0	0
WBGene00197418	F01E11.9	ncRNA	X:6969761-6969976	0	0	0	0	0	0
WBGene00197419	C54G7.10	ncRNA	X:5541165-5541307	0	0	0	0	0	0
WBGene00198695	C01C4.4	ncRNA	X:3703309-3703396	0	0	0	0	0	0
WBGene00198694	C25A11.8	ncRNA	X:9098986-9099201	0	0	0	0	0	0
WBGene00198697	ZK867.15	ncRNA	X:7216687-7216866	0	0	0	0	0	0
WBGene00198696	Y53C12B.9	ncRNA	II:9730005-9730216	0	0	0	0	0	0
WBGene00197412	T24F1.9	ncRNA	II:11314157-11314295	0	0	0	0	0	0
WBGene00197413	C02B4.6	ncRNA	X:12655297-12655587	0	0	0	0	0	0
WBGene00197410	F10C1.15	ncRNA	II:5768222-5768345	0	0	0	0.91	0	0
WBGene00197411	W03G9.11	ncRNA	I:4975375-4975508	0	0	0	0	0	0
WBGene00197416	F16F9.9	ncRNA	X:8442206-8442344	0	0	0	0	0	0
WBGene00197417	H28G03.7	ncRNA	X:5209712-5209789	0	0	0	0	0	0
WBGene00197414	C43C3.7	ncRNA	X:9699773-9699889	0	0	0	0	0	0
WBGene00197415	F35A5.10	ncRNA	X:3793543-3793641	0	0	0	0	0	0
WBGene00197891	C29F3.9	ncRNA	V:15359678-15359827	0	0	0	0	0	0
WBGene00271605	H05L14.3	protein_coding	I:7980237-7984713	1.06	0	3.15	21.9	12.87	18.74
WBGene00169426	21ur-15109	piRNA	IV:16468187-16468207	0	0	0	0	0	0
WBGene00169427	21ur-13248	piRNA	IV:15380585-15380605	0	0	0	0	0	0
WBGene00196868	C35A11.6	ncRNA	V:5403849-5403997	0	0	0	0	0	0
WBGene00169424	21ur-8467	piRNA	IV:4841663-4841683	0	0	0	0	0	0
WBGene00169425	21ur-6215	piRNA	IV:16806565-16806585	0	0	0	0	0	0
WBGene00169422	21ur-15323	piRNA	V:4080247-4080267	0	0	0	0	0	0
WBGene00169423	21ur-9605	piRNA	IV:15117983-15118003	0	0	0	0	0	0
WBGene00169420	21ur-5891	piRNA	IV:16878456-16878476	0	0	0	0	0	0
WBGene00167938	21ur-6798	piRNA	IV:6032951-6032971	0	0	0	0	0	0
WBGene00167939	21ur-11154	piRNA	IV:13691047-13691067	0	0	0	0	0	0
WBGene00167936	21ur-15561	piRNA	IV:15747499-15747519	0	0	0	0	0	0
WBGene00167937	21ur-11478	piRNA	IV:14589367-14589387	0	0	0	0	0	0
WBGene00167934	21ur-9424	piRNA	IV:16393961-16393981	0	0	0	0	0	0
WBGene00167935	21ur-7801	piRNA	IV:16433963-16433983	0	0	0	0	0	0
WBGene00167932	21ur-11321	piRNA	IV:14012104-14012124	0	0	0	0	0	0
WBGene00167933	21ur-10078	piRNA	IV:16147023-16147043	0	0	0	0	0	0
WBGene00167930	21ur-9074	piRNA	IV:14258673-14258693	0	0	0	0	0	0
WBGene00167931	21ur-12502	piRNA	IV:5917519-5917539	0	0	0	0	0	0
WBGene00165476	21ur-7268	piRNA	IV:6165581-6165601	0	0	0	0	0	0
WBGene00219916	F26D10.23	ncRNA	IV:17278413-17278502	0	0	0	0	0	0
WBGene00168229	21ur-13382	piRNA	IV:17016775-17016795	0	0	0	0	0	0
WBGene00168228	21ur-14532	piRNA	IV:6837922-6837942	0	0	0	0	0	0
WBGene00004202	pry-1	protein_coding	I:14172840-14179360	132.77	161.88	145.83	145.09	167.25	187.4
WBGene00168223	21ur-15280	piRNA	IV:15205079-15205099	0	0	0	0	0	0
WBGene00168222	21ur-13945	piRNA	IV:14239845-14239865	0	0	0	0	0	0
WBGene00168221	21ur-8057	piRNA	IV:16059524-16059544	0	0	0	0	0	0
WBGene00168220	21ur-7845	piRNA	IV:15840450-15840470	0	0	0	0	0	0
WBGene00168227	21ur-5538	piRNA	IV:5761642-5761662	0	0	0	0	0	0
WBGene00168226	21ur-11533	piRNA	IV:16116678-16116698	0	0	0	0	0	0
WBGene00168225	21ur-11797	piRNA	IV:15271981-15272001	0	0	0	0	0	0
WBGene00168224	21ur-13343	piRNA	V:16182498-16182518	0	0	0	0	0	0
WBGene00169578	21ur-7740	piRNA	IV:14220502-14220522	0	0	2.1	0	0	0
WBGene00169579	21ur-15035	piRNA	V:11474694-11474714	0	0	0	0	0	0
WBGene00169570	21ur-9428	piRNA	IV:14493931-14493951	0	0	0	0	0	0
WBGene00169571	21ur-8155	piRNA	IV:13942422-13942442	0	0	0	0	0	0
WBGene00169572	21ur-14844	piRNA	IV:5862574-5862594	0	0	0	0	0	0
WBGene00169573	21ur-10731	piRNA	IV:6399655-6399675	0	0	0	0	0	0
WBGene00169574	21ur-10542	piRNA	IV:14224476-14224496	0	0	0	0	0	0
WBGene00169575	21ur-8349	piRNA	IV:15751726-15751746	0	0	0	0	0	0
WBGene00169576	21ur-11239	piRNA	IV:5149013-5149033	0	0	0	0	0	0
WBGene00169577	21ur-11126	piRNA	IV:17206850-17206870	0	0	0	0	0	0
WBGene00199519	F01G12.14	ncRNA	X:16387977-16388185	0	0	0	0	0	0
WBGene00165470	21ur-8410	piRNA	IV:5873199-5873219	0	0	0	0	0	0
WBGene00201478	D2005.9	ncRNA	I:7798813-7798947	0	0	0	0	0	0
WBGene00201479	ZC449.9	ncRNA	X:5040234-5040514	0	0	0	0	0	0
WBGene00201476	B0524.9	ncRNA	III:1887736-1887818	0	0	0	0	0	0
WBGene00201477	F08G5.20	ncRNA	IV:12418418-12418563	0	1.09	0	0	0	0
WBGene00201474	K07E12.7	ncRNA	III:6738396-6738536	0	0	0	0	0	0
WBGene00196364	C32C4.10	ncRNA	V:10648576-10648773	0	0	0	0	0	0
WBGene00201472	F49E10.22	ncRNA	X:5876096-5876223	0	0	0	0	0	0
WBGene00201473	R02D5.21	ncRNA	V:14505851-14506035	0	0	0	0	0	0
WBGene00201470	T01A4.5	ncRNA	I:4494898-4495058	0	0	0	0	0	0
WBGene00201471	Y97E10AL.5	ncRNA	V:7987301-7987450	0	0	0	0	0	0
WBGene00049188	21ur-4483	piRNA	IV:16446559-16446579	0	0	0	0	0	0
WBGene00049189	21ur-4991	piRNA	IV:14508849-14508869	0	0	0	0	0	0
WBGene00194737	Y50D7A.13	protein_coding	III:289464-294627	0	0	0	1.83	0	0.94
WBGene00049180	21ur-443	piRNA	IV:14036964-14036984	0	0	0	0	0	0
WBGene00049181	21ur-448	piRNA	IV:13691592-13691612	0	0	0	0	0	0
WBGene00049182	21ur-1657	piRNA	IV:15254899-15254919	0	0	0	0	0	0
WBGene00049183	21ur-4647	piRNA	IV:13641250-13641270	0	0	0	0	0	0
WBGene00049184	21ur-4998	piRNA	IV:15840748-15840768	0	0	0	0	0	0
WBGene00049185	21ur-91	piRNA	IV:16058177-16058197	0	0	0	0	0	0
WBGene00049186	21ur-3276	piRNA	IV:16156085-16156105	0	0	0	0	0	0
WBGene00049187	21ur-4096	piRNA	IV:14475460-14475480	0	0	0	0	0	0
WBGene00199618	K10G6.6	ncRNA	II:3984329-3984520	0	0	0	0	0	0
WBGene00194998	C16C4.18	protein_coding	II:1860646-1861335	435.49	383.51	420.7	338.55	290.4	334.5
WBGene00194999	B0205.15	snRNA	I:10724479-10724586	0	0	0	0	0	0
WBGene00199513	R08D7.8	ncRNA	III:8985092-8985191	0	0	0	0	0	0.94
WBGene00194992	H27M09.6	snRNA	I:6847139-6847303	0	0	0	0	0	0
WBGene00194993	T27E4.11	snRNA	V:9086858-9087021	2.12	0	0	0	0	0
WBGene00194990	B0213.23	snRNA	V:3962607-3962711	0	0	0	0	0	0
WBGene00194991	B0213.24	snRNA	V:3969326-3969427	0	0	0	0	0	0
WBGene00194996	Y69A2AR.36	snRNA	IV:2655065-2655185	0	0	0	0	0	0
WBGene00194997	F42C5.12	snRNA	IV:7316732-7316853	0	1.09	0	2.74	2.76	1.87
WBGene00194994	T27E4.12	snRNA	V:9091454-9091623	0	0	0	0	0	0
WBGene00194995	C05G6.4	snRNA	IV:624084-624269	0	0	0	0	0	0
WBGene00194731	Y39A1A.27	protein_coding	III:10638971-10639701	0	1.09	4.2	32.85	17.46	22.49
WBGene00022554	duxl-1	protein_coding	II:1663699-1665764	682.97	687.7	746.97	623.27	611.12	703.68
WBGene00022555	btb-12	protein_coding	II:1655217-1656148	11.68	29.33	18.88	62.05	40.44	50.6
WBGene00022556	ZC204.6	protein_coding	II:1644249-1644814	0	0	0	0	0	0
WBGene00022557	fbxb-15	protein_coding	II:1652510-1653497	41.42	74.96	49.31	70.27	87.3	76.83
WBGene00022550	droe-8	protein_coding	V:8726516-8728894	1.06	2.17	0	7.3	7.35	15.93
WBGene00022551	ZC196.8	protein_coding	V:8721198-8722260	0	0	0	0.91	0	0
WBGene00022552	ZC196.9	protein_coding	V:8723589-8725363	0	0	0	0	0	0.94
WBGene00022553	ZC204.1	protein_coding	II:1666325-1667482	0	1.09	0	0	0	0
WBGene00046208	21ur-1304	piRNA	IV:14711385-14711405	0	0	0	0	0	0
WBGene00046209	21ur-333	piRNA	IV:14269555-14269575	0	0	0	0	0	0
WBGene00022558	fbxb-21	protein_coding	II:1647908-1648865	0	3.26	0	1.83	5.51	2.81
WBGene00022559	fbxb-20	protein_coding	II:1649138-1650197	0	4.35	4.2	17.34	36.76	23.42
WBGene00049452	21ur-1376	piRNA	IV:17184557-17184577	0	0	0	0	0	0
WBGene00049453	21ur-2093	piRNA	IV:15585505-15585525	0	0	0	0	0	0
WBGene00049450	21ur-1344	piRNA	IV:16630375-16630395	0	0	0	0	0	0
WBGene00049451	21ur-3363	piRNA	IV:14462876-14462896	0	0	0	0	0	0
WBGene00049456	21ur-950	piRNA	IV:5101932-5101952	0	0	0	0	0	0
WBGene00049457	21ur-2211	piRNA	IV:16437317-16437337	0	0	0	0	0	0
WBGene00049454	21ur-3535	piRNA	IV:14917500-14917520	0	0	0	0	0	0
WBGene00049455	21ur-1951	piRNA	IV:15606461-15606481	0	0	0	0	0	0
WBGene00049458	21ur-2581	piRNA	IV:15071400-15071420	0	0	0	0	0	0
WBGene00049459	21ur-4290	piRNA	IV:16569436-16569456	0	0	0	0	0	0
WBGene00199902	C26B9.9	ncRNA	X:5339399-5339538	0	0	0	0	0	0.94
WBGene00174020	21ur-10486	piRNA	IV:6139755-6139775	0	0	0	0	0	0
WBGene00199900	F32B5.13	ncRNA	I:2682866-2683011	0	0	0	0	0	0
WBGene00199901	Y39G8C.10	ncRNA	II:14076597-14076746	0	0	0	0	0	0
WBGene00199906	T24D3.4	ncRNA	X:12436637-12436703	0	0	0	0	0	0
WBGene00199907	Y40H7A.308	ncRNA	IV:15187338-15187429	0	0	0	0	0	0
WBGene00050078	21ur-4811	piRNA	IV:14539651-14539671	0	0	0	0	0	0
WBGene00050079	21ur-3438	piRNA	IV:13833141-13833161	0	0	0	0	0	0
WBGene00050076	21ur-756	piRNA	IV:4895146-4895166	0	0	0	0	0	0
WBGene00050077	21ur-1405	piRNA	IV:15686323-15686343	0	0	0	0	0	0
WBGene00050074	21ur-1051	piRNA	IV:14100344-14100364	0	0	0	0	0	0
WBGene00050075	21ur-688	piRNA	IV:14399308-14399328	0	0	0	0	0	0
WBGene00050072	21ur-1493	piRNA	IV:15328997-15329017	0	0	0	0	0	0
WBGene00050073	21ur-1305	piRNA	IV:5155699-5155719	0	0	0	0	0	0
WBGene00050070	21ur-2191	piRNA	IV:5860415-5860435	0	0	0	0.91	0.92	0
WBGene00050071	21ur-3179	piRNA	IV:13939090-13939110	0	0	0	0	0	0
WBGene00174023	21ur-15670	piRNA	IV:7818618-7818638	0	0	0	0	0	0
WBGene00174024	21ur-9142	piRNA	IV:15889421-15889441	0	0	0	0	0	0
WBGene00165802	21ur-9919	piRNA	IV:15051564-15051584	0	0	0	0	0	0
WBGene00174025	21ur-10864	piRNA	IV:5342671-5342691	0	0	0	0	0	0
WBGene00165803	21ur-9264	piRNA	IV:14906013-14906033	0	0	0	0	0	0
WBGene00174026	21ur-15093	piRNA	V:3448742-3448762	0	0	0	0	0	0
WBGene00174027	21ur-14651	piRNA	IV:16610736-16610756	0	0	0	0	0	0
WBGene00202222	F58F12.11	ncRNA	II:6393271-6393340	0	0	0	0	0	0
WBGene00165309	21ur-15274	piRNA	IV:15401572-15401592	0	0	0	0	0	0
WBGene00165308	21ur-9080	piRNA	IV:15727611-15727631	0	0	0	0	0	0
WBGene00199619	F54E7.13	ncRNA	III:5662456-5662679	0	0	0	0	0	0
WBGene00202223	K10G6.8	ncRNA	II:3981050-3981101	0	0	0	0	0	0
WBGene00165303	21ur-13651	piRNA	III:8785173-8785193	0	0	0	0	0	0
WBGene00165302	21ur-13790	piRNA	IV:4938069-4938089	0	0	0	0	0	0
WBGene00165301	21ur-14327	piRNA	IV:15191403-15191423	0	0	0	0	0	0
WBGene00165300	21ur-11950	piRNA	IV:5508114-5508134	0	0	0	0	0	0
WBGene00165307	21ur-10188	piRNA	IV:15880137-15880157	0	0	0	0	0	0
WBGene00165306	21ur-15026	piRNA	IV:7288238-7288258	0	0	0	0	0	0
WBGene00165305	21ur-15424	piRNA	IV:9166633-9166653	0	0	0	0	0	0
WBGene00165304	21ur-7566	piRNA	IV:14762180-14762200	0	0	0	0	0	0
WBGene00198195	T27D12.9	ncRNA	II:11835399-11835461	0	0	0	0	0	0
WBGene00202221	T01B10.14	ncRNA	X:8479168-8479311	0	0	0	0	0	0
WBGene00202226	C05A9.10	ncRNA	X:10849650-10849866	0	0	0	0	0	0
WBGene00270320	F27D9.13	protein_coding	X:7665735-7667141	7.44	8.69	2.1	14.6	11.95	8.43
WBGene00165734	21ur-9336	piRNA	IV:5081726-5081746	0	0	0	0	0	0
WBGene00202227	C03H12.3	ncRNA	X:15693460-15693609	0	0	0	0	0	0
WBGene00201419	K08B12.13	ncRNA	V:6257926-6258075	0	0	0	0	0	0
WBGene00202224	R05C11.5	ncRNA	IV:2083612-2083761	0	0	0	0	0	0
WBGene00202225	C40C9.16	ncRNA	X:13644953-13645221	0	0	0	0	0	0
WBGene00198192	F19D8.5	ncRNA	X:13823633-13823859	0	0	0	0	0	0
WBGene00270321	Y41C4A.32	protein_coding	III:11721706-11723602	55.23	56.49	32.52	119.54	102.01	130.24
WBGene00202228	B0454.25	ncRNA	II:3036836-3036904	0	0	0	0	0	0
WBGene00202229	F57G4.15	ncRNA	V:17629262-17629432	0	0	0	0	0	0
WBGene00235339	F14F8.15	protein_coding	V:16663347-16663616	0	0	0	0	0	0
WBGene00198193	C17H12.31	ncRNA	IV:6809739-6809875	0	0	0	0.91	0	0
WBGene00008606	dhhc-1	protein_coding	X:15098066-15100416	386.63	327.01	356.7	270.11	239.85	321.39
WBGene00021238	gap-3	protein_coding	I:1988246-2010525	782.82	901.73	950.5	610.49	468.68	550.01
WBGene00021239	Y20F4.4	protein_coding	I:2034383-2043805	874.16	761.58	784.74	1133.38	1031.09	1288.36
WBGene00021234	irld-16	pseudogene	V:2313962-2318163	0	0	0	0	0	0
WBGene00021235	Y19D10B.6	protein_coding	V:2318525-2321052	4.25	7.6	5.25	20.08	19.3	7.5
WBGene00021236	pud-1.2	protein_coding	V:2322038-2322566	104.09	20.64	29.38	384.18	489.82	302.65
WBGene00021237	crtc-1	protein_coding	I:2026277-2033966	116.84	107.56	111.21	174.3	122.22	170.53
WBGene00021230	Y19D10B.1	pseudogene	V:2311291-2313809	1.06	0	0	0	0	0
WBGene00021232	irld-15	protein_coding	V:2301743-2303868	0	0	0	2.74	0.92	2.81
WBGene00021233	Y19D10B.4	pseudogene	V:2304355-2309159	19.12	11.95	24.13	3.65	0.92	3.75
WBGene00049275	21ur-332	piRNA	IV:14096671-14096691	0	0	0	0	0	0
WBGene00020549	nmt-1	protein_coding	III:6114482-6116331	4979.43	5151.79	4911.96	2677.39	3000.47	3562.42
WBGene00020548	T17A3.12	protein_coding	III:144994-145299	1.06	0	0	9.13	3.68	2.81
WBGene00000479	cgh-1	protein_coding	III:7495320-7497832	67163.83	64923.23	66111.03	34036.86	32269.02	41958.22
WBGene00000478	cfz-2	protein_coding	V:3441504-3444877	16.99	8.69	10.49	198.02	150.71	225.81
WBGene00000477	cft-1	protein_coding	V:5538800-5545766	16.99	6.52	9.44	24.64	23.89	22.49
WBGene00000476	cfi-1	protein_coding	I:9994731-9999928	1.06	1.09	0	39.24	38.6	40.29
WBGene00000475	cey-4	protein_coding	III:10866870-10868727	19686.15	16916.61	17017.7	22338.09	22942.3	27517.4
WBGene00000474	cey-3	protein_coding	I:5571787-5573019	63517.42	62475.53	63980.28	34167.36	35981.69	34500.75
WBGene00000473	cey-2	protein_coding	I:5619569-5620668	123087.83	106944.77	115330.27	63669.8	65413.83	68532.08
WBGene00000472	cey-1	protein_coding	II:11039348-11041206	12715.17	11358.5	12373.26	13230.93	11170.19	15669.21
WBGene00020543	fbxb-83	protein_coding	III:143631-144792	6.37	8.69	14.69	76.65	104.76	89.01
WBGene00020542	fbxb-82	protein_coding	III:142121-143217	1.06	9.78	3.15	23.73	19.3	23.42
WBGene00046288	21ur-2915	piRNA	IV:16733050-16733070	0	0	0	0	0.92	0
WBGene00166658	21ur-8548	piRNA	IV:5407603-5407623	0	0	0	0	0	0
WBGene00166659	21ur-11662	piRNA	IV:5524765-5524785	0	0	0	0	0	0
WBGene00166650	21ur-6871	piRNA	IV:15384676-15384696	0	0	0	0	0	0
WBGene00166651	21ur-15394	piRNA	IV:13660415-13660435	0	0	0	0	0	0
WBGene00166652	21ur-10122	piRNA	IV:14681523-14681543	0	0	0	0	0	0
WBGene00166653	21ur-15337	piRNA	IV:13955409-13955429	0	0	0	0	0	0
WBGene00166654	21ur-13951	piRNA	IV:9479041-9479061	0	0	0	0	0	0
WBGene00166655	21ur-14468	piRNA	IV:15487969-15487989	0	0	0	0	0	0
WBGene00166656	21ur-10222	piRNA	IV:15795675-15795695	0	0	0	0	0	0
WBGene00166657	21ur-8082	piRNA	IV:16870040-16870060	0	0	0	0	0	0
WBGene00200436	C34B4.15	ncRNA	V:13077970-13078118	0	0	0	0	0	0
WBGene00173919	21ur-6363	piRNA	IV:13754232-13754252	0	0	0	0	0	0
WBGene00173918	21ur-13901	piRNA	IV:5117578-5117598	0	0	0	0	0	0
WBGene00173911	21ur-10008	piRNA	IV:15367392-15367412	0	0	0	0	0	0
WBGene00173910	21ur-7369	piRNA	IV:15302560-15302580	0	0	0	0	0	0
WBGene00173913	21ur-14901	piRNA	IV:16876015-16876035	0	0	0	0	0	0
WBGene00173912	21ur-15632	piRNA	IV:15211396-15211416	0	0	0	0	0	0
WBGene00173915	21ur-5974	piRNA	IV:14103958-14103978	0	0	0	0	0	0
WBGene00173914	21ur-9582	piRNA	IV:16732324-16732344	0	0	0	0	0	0
WBGene00173917	21ur-6397	piRNA	IV:13756158-13756178	0	0	0	0	0	0
WBGene00173916	21ur-12150	piRNA	IV:16370984-16371004	0	0	0	0	0	0
WBGene00198667	ZK287.13	ncRNA	V:9667345-9667399	0	0	0	0	0	0
WBGene00044304	F52B10.3	protein_coding	X:2892484-2898356	3.19	13.04	14.69	30.11	21.14	24.36
WBGene00199768	F52F12.15	ncRNA	I:9914276-9914459	0	0	0	0	0	0
WBGene00174679	21ur-9467	piRNA	IV:15627321-15627341	0	0	0	0	0	0
WBGene00199691	F56B3.14	ncRNA	IV:784513-784607	0	0	0	0.91	0	0
WBGene00174678	21ur-12512	piRNA	IV:17037186-17037206	0	0	0	0	0	0
WBGene00023092	K02D7.t1	tRNA	IV:322632-322703	0	0	0	0	0	0
WBGene00023093	K03F8.t1	tRNA	III:6513937-6514018	0	0	0	0	0	0
WBGene00023090	K01A12.t4	tRNA	X:8623998-8624069	0	0	0	0	0	0
WBGene00023091	K01A12.t5	tRNA	X:8623764-8623835	0	0	0	0	0	0
WBGene00023096	K04A8.t3	tRNA	V:6559757-6559828	0	0	0	0	0	0
WBGene00023097	K04C2.t1	tRNA	III:6888806-6888877	0	0	0	0	0	0
WBGene00023094	K03H6.t1	tRNA	IV:1514592-1514663	0	0	0	0	0	0
WBGene00023095	K04A8.t2	tRNA	V:6551854-6551935	0	0	0	0	0	0
WBGene00023098	K04C2.t2	tRNA	III:6888610-6888681	0	0	0	0	0	0
WBGene00023099	K04C2.t3	tRNA	III:6887728-6887800	0	0	0	0	0	0
WBGene00174674	21ur-7240	piRNA	IV:13681212-13681232	0	0	0	0	0	0
WBGene00174677	21ur-11705	piRNA	IV:17244536-17244556	0	0	0	0	0	0
WBGene00174676	21ur-13230	piRNA	IV:6938907-6938927	0	0	0	0	0	0
WBGene00201159	W05E10.18	ncRNA	V:11697486-11697633	0	0	0	0	0	0
WBGene00009908	F49H6.5	protein_coding	V:17023473-17025347	1.06	0	4.2	21.9	15.62	19.68
WBGene00009909	F49H6.8	protein_coding	V:17022370-17022663	0	1.09	0	0	0.92	0.94
WBGene00201158	F38B6.19	ncRNA	X:6702077-6702340	0	0	0	0	0	0
WBGene00009904	F49E12.12	protein_coding	II:8381497-8383905	0	0	5.25	4.56	5.51	14.05
WBGene00009905	clec-240	protein_coding	V:17010062-17011849	0	0	0	0	0.92	3.75
WBGene00009906	clec-241	protein_coding	V:17012127-17013332	0	0	0	0	0.92	0
WBGene00009907	F49H6.3	protein_coding	V:17014408-17015326	0	0	0	0	0.92	0.94
WBGene00009900	F49E12.7	protein_coding	II:8395276-8396141	0	0	1.05	0.91	0	1.87
WBGene00009901	F49E12.8	protein_coding	II:8392571-8394202	0	2.17	2.1	6.39	2.76	4.68
WBGene00009902	drd-1	protein_coding	II:8388051-8389891	500.28	488.89	383.98	176.12	155.31	144.3
WBGene00009903	F49E12.10	protein_coding	II:8391088-8392281	32.93	41.28	12.59	4.56	13.78	6.56
WBGene00046530	21ur-5175	piRNA	IV:6075215-6075235	0	1.09	0	0.91	0.92	2.81
WBGene00046531	21ur-699	piRNA	IV:14275852-14275872	0	0	0	0	0	0
WBGene00046532	21ur-1585	piRNA	IV:16003007-16003027	0	0	0	0	0	0
WBGene00008059	C41G6.13	protein_coding	V:15208422-15209332	0	0	0	0	0	0
WBGene00008058	C41G6.12	protein_coding	V:15207088-15207781	0	0	0	0	0	0
WBGene00046533	21ur-3089	piRNA	IV:5747179-5747199	0	0	0	0	0	0
WBGene00008051	lron-4	protein_coding	II:8108941-8112163	37.18	57.58	47.21	71.18	89.14	82.45
WBGene00008050	chst-1	protein_coding	II:8105614-8106967	83.91	132.54	102.81	127.76	196.66	170.53
WBGene00008053	cdc-48.2	protein_coding	II:8137880-8141276	19285.72	18208.36	19119.07	11167.68	11155.48	13614.4
WBGene00008052	ctns-1	protein_coding	II:8134765-8136916	5993.79	5704.78	5798.46	5319.2	5469.76	6093.22
WBGene00008055	cyp-34A3	pseudogene	V:15228092-15230075	0	0	0	0.91	2.76	0
WBGene00008054	C41C4.9	protein_coding	II:8107645-8108954	0	0	1.05	0	0	0
WBGene00008057	irld-25	protein_coding	V:15221682-15223114	0	0	0	0.91	0	0
WBGene00008056	nhr-164	protein_coding	V:15233894-15235761	0	0	0	0	0.92	2.81
WBGene00046536	21ur-2153	piRNA	IV:14340303-14340323	0	0	0	0	0	0
WBGene00046537	21ur-4574	piRNA	IV:14604654-14604674	0	0	0	0	0	0
WBGene00201153	C44B7.20	ncRNA	II:6886239-6886388	0	0	1.05	0.91	1.84	2.81
WBGene00171661	21ur-8159	piRNA	IV:16554617-16554637	0	0	0	0	0	0
WBGene00171660	21ur-6406	piRNA	IV:15630378-15630398	0	0	0	0	0	0
WBGene00171663	21ur-15317	piRNA	I:9695420-9695440	0	0	0	0	0	0
WBGene00171662	21ur-11595	piRNA	IV:16082943-16082963	0	0	0	0	0	0
WBGene00171665	21ur-7711	piRNA	IV:16443533-16443553	0	0	0	0	0	0
WBGene00171664	21ur-13347	piRNA	IV:15406157-15406177	0	0	0	0	0	0
WBGene00171667	21ur-15675	piRNA	IV:15832686-15832706	0	0	0	0	0	0
WBGene00171666	21ur-10590	piRNA	IV:14457941-14457961	0	0	0	0	0	0
WBGene00171669	21ur-15105	piRNA	IV:14385119-14385139	0	0	0	0	0	0
WBGene00171668	21ur-14337	piRNA	IV:16788868-16788888	0	0	0	0	0	0
WBGene00170398	21ur-6027	piRNA	IV:14994959-14994979	0	0	0	0	0	0
WBGene00170399	21ur-7981	piRNA	IV:16874473-16874493	0	0	0	0	0	0
WBGene00170392	21ur-8495	piRNA	IV:14559247-14559267	0	0	0	0	0	0
WBGene00170393	21ur-5700	piRNA	IV:6305231-6305251	0	0	0	0.91	0	0
WBGene00170390	21ur-15046	piRNA	IV:5504794-5504814	0	0	0	0	0	0
WBGene00170391	21ur-12798	piRNA	II:1820737-1820757	0	0	0	0	0	0
WBGene00170396	21ur-11217	piRNA	IV:5407116-5407136	0	0	0	0	0	0
WBGene00170397	21ur-15259	piRNA	IV:5171998-5172018	0	0	0	0	0	0
WBGene00170394	21ur-7467	piRNA	IV:15373046-15373066	0	0	0	0	0	0
WBGene00170395	21ur-6834	piRNA	IV:14435376-14435396	0	0	0	0	0	0
WBGene00004882	smg-4	protein_coding	V:9775935-9777743	7088.88	7141.02	7203.22	5331.98	6013.8	5475.74
WBGene00004883	smg-5	protein_coding	I:6734029-6736161	2690.46	2525.92	2713.01	1925.46	2273.55	1915.2
WBGene00004880	smg-2	protein_coding	I:1176471-1190829	3027.17	3257.08	3443.2	1659.91	1617.4	1825.25
WBGene00004881	smg-3	protein_coding	IV:6362395-6373087	6825.47	7707.05	8418.1	5766.35	6562.43	5952.67
WBGene00004886	smi-1	protein_coding	III:1878365-1880866	2203.99	2073.97	2206.29	1894.43	1968.45	1979.85
WBGene00004887	smn-1	protein_coding	I:9511181-9512236	6323.06	6218.65	6278.95	4547.19	4871.51	4337.31
WBGene00004884	smg-6	protein_coding	III:2473868-2486620	6527	6279.49	6854.92	6166.04	5918.22	6669.46
WBGene00004885	smg-7	protein_coding	IV:6740496-6742443	3060.1	2977.87	2895.56	2378.99	2838.73	2443.66
WBGene00219816	C14E2.12	snoRNA	X:1831628-1831762	172.07	85.83	112.26	293.84	197.58	195.83
WBGene00004888	smo-1	protein_coding	I:1340678-1341258	15781.64	14591.67	15086.27	12908.8	12942.9	12490.02
WBGene00004889	smp-1	protein_coding	I:14807467-14815725	1877.91	1837.13	2087.74	1619.76	1549.4	1783.08
WBGene00021510	frpr-19	protein_coding	IV:1775277-1781562	124.27	119.51	134.29	53.84	43.19	64.65
WBGene00023328	-	pseudogene	X:2462555-2462627	0	0	0	0	0	0
WBGene00023329	-	pseudogene	X:2463486-2463558	0	0	0	0	0	0
WBGene00003359	mir-266	miRNA	X:3755150-3755243	0	0	0	0	0	0
WBGene00003358	mir-265	miRNA	IV:12740443-12740528	0	0	0	0	0	0
WBGene00003357	mir-264	miRNA	X:2819254-2819346	0	0	0	0	0	0
WBGene00003356	mir-262	miRNA	V:18736683-18736790	0	0	0	0	0	0
WBGene00003355	mir-261	miRNA	II:5969058-5969156	0	0	0	0	0	0.94
WBGene00003354	mir-260	miRNA	II:3306234-3306336	2.12	11.95	7.34	1.83	1.84	3.75
WBGene00003353	mir-259	miRNA	V:10539025-10539125	0	0	0	0	0	0
WBGene00003352	mir-258.1	miRNA	X:237369-237464	0	0	0	0	0	0
WBGene00003351	mir-257	miRNA	V:17140668-17140769	0	0	0	0	0	0
WBGene00003350	mir-256	miRNA	V:6956043-6956143	0	0	0	0	0	0
WBGene00022059	Y67D8A.2	protein_coding	IV:3222440-3252601	2900.77	2747.55	2920.74	1615.2	1613.73	2066.05
WBGene00022055	Y67D2.5	protein_coding	III:1538472-1540244	1078.1	1128.79	1072.2	596.8	601.01	656.83
WBGene00022054	Y67D2.4	protein_coding	III:1533774-1538198	1584.75	1342.81	1477.15	1422.65	1544.8	1450.45
WBGene00022057	Y67D2.7	protein_coding	III:1555395-1558529	2900.77	2782.32	2856.74	2314.2	2597.03	2770.67
WBGene00022056	ddx-35	protein_coding	III:1544938-1554447	1368.07	1519.9	1538	1174.44	1176.29	1387.68
WBGene00022051	rep-1	protein_coding	III:1570306-1576638	1102.53	1026.66	1009.25	995.58	1060.5	1144.06
WBGene00022053	cisd-3.2	protein_coding	III:1540493-1543445	4110.58	3740.54	3659.31	2617.17	2746.83	2587.95
WBGene00022052	Y67D2.2	protein_coding	III:1558800-1570129	2254.97	1962.07	2043.68	1868.88	1839.8	2265.63
WBGene00169723	21ur-10680	piRNA	IV:14592660-14592680	0	0	0	0	0	0
WBGene00173281	21ur-11193	piRNA	IV:5746864-5746884	0	0	0	0	0	0
WBGene00173280	21ur-10604	piRNA	IV:16139072-16139092	0	0	0	0	0	0
WBGene00173283	21ur-7228	piRNA	IV:5780945-5780965	0	0	0	0	0	0
WBGene00173282	21ur-14507	piRNA	IV:14502252-14502272	0	0	0	0	0	0
WBGene00173285	21ur-13598	piRNA	II:5984678-5984698	0	0	0	0	0	0
WBGene00173284	21ur-9251	piRNA	IV:13705123-13705143	0	0	0	0	0	0
WBGene00173287	21ur-6462	piRNA	IV:16466692-16466712	0	0	0	0	0	0
WBGene00173286	21ur-6487	piRNA	IV:15587534-15587554	0	0	0	0	0	0
WBGene00173289	21ur-6468	piRNA	IV:15099083-15099103	0	0	0	0	0	0
WBGene00173288	21ur-15451	piRNA	IV:15586688-15586708	0	0	0	0	0	0
WBGene00220133	Y14H12A.4	ncRNA	II:3990998-3991117	0	0	0	0.91	0.92	0.94
WBGene00199766	F56F4.10	ncRNA	I:6135718-6135920	0	0	0	0	0	0
WBGene00170538	21ur-15011	piRNA	V:8306194-8306214	0	0	0	0	0	0
WBGene00170539	21ur-14699	piRNA	IV:4820589-4820609	0	1.09	0	0	0	0.94
WBGene00170536	21ur-10390	piRNA	IV:6298100-6298120	0	0	0	0	0	0
WBGene00170537	21ur-7633	piRNA	IV:13820695-13820715	0	0	0	0	0	0
WBGene00170534	21ur-12776	piRNA	IV:5215848-5215868	0	0	0	0	0	0
WBGene00170535	21ur-6348	piRNA	IV:16011809-16011829	0	0	0	0	0	0
WBGene00170532	21ur-11554	piRNA	IV:7008759-7008779	0	0	0	0	0.92	0
WBGene00170533	21ur-8778	piRNA	IV:14901346-14901366	0	0	0	0	0	0
WBGene00170530	21ur-9728	piRNA	IV:14815661-14815681	0	0	0	0	0	0
WBGene00170531	21ur-15174	piRNA	IV:5648805-5648825	0	0	0	0	0	0
WBGene00173139	21ur-13076	piRNA	IV:5507694-5507714	0	0	0	0	0	0
WBGene00173138	21ur-8657	piRNA	IV:16994763-16994783	0	0	0	0	0	0
WBGene00173133	21ur-6592	piRNA	IV:13916805-13916825	0	0	0	0	0	0
WBGene00173132	21ur-8945	piRNA	IV:13919163-13919183	0	0	0	0	0	0
WBGene00173131	21ur-9597	piRNA	IV:6180664-6180684	0	0	0	0	0	0
WBGene00173130	21ur-6644	piRNA	IV:16138239-16138259	0	0	0	0	0	0
WBGene00173137	21ur-11503	piRNA	IV:6412722-6412742	0	0	0	0	0	0
WBGene00173136	21ur-11499	piRNA	IV:14449829-14449849	0	0	0	0	0	0
WBGene00173135	21ur-7060	piRNA	IV:13869194-13869214	2.12	0	1.05	0	0	0
WBGene00173134	21ur-9712	piRNA	IV:6412723-6412743	0	0	0	0	0	0
WBGene00219749	linc-30	lincRNA	I:2046539-2048913	4.25	16.3	7.34	10.04	19.3	15.93
WBGene00219748	linc-46	lincRNA	II:1990692-1991487	11.68	14.12	14.69	30.11	25.73	21.55
WBGene00047809	21ur-5036	piRNA	IV:14599770-14599790	0	0	0	0	0	0
WBGene00047808	21ur-5315	piRNA	IV:13894945-13894965	0	0	0	0	0	0
WBGene00047807	21ur-638	piRNA	IV:15151818-15151838	0	0	0	0	0	0
WBGene00047806	21ur-1260	piRNA	IV:15087447-15087467	0	0	0	0	0	0
WBGene00047805	21ur-2599	piRNA	IV:14872796-14872816	0	0	0	0	0	0
WBGene00047804	21ur-3995	piRNA	IV:14463332-14463352	0	0	0	0	0	0
WBGene00047803	21ur-675	piRNA	IV:15350093-15350113	0	0	0	0	0	0
WBGene00047802	21ur-4631	piRNA	IV:16630081-16630101	0	0	0	0	0	0
WBGene00047801	21ur-5000	piRNA	IV:14489338-14489358	0	0	0	0	0	0
WBGene00047800	21ur-4901	piRNA	IV:15398544-15398564	0	0	0	0	0	0
WBGene00011790	T15H9.5	protein_coding	II:9610678-9611372	0	3.26	1.05	2.74	0.92	0
WBGene00003829	nud-1	protein_coding	III:13341527-13342607	11312.05	10602.35	11078.66	6769.23	7294.85	7376.89
WBGene00003828	nuc-1	protein_coding	X:9539905-9542430	514.09	344.39	345.16	1249.27	987.9	1046.61
WBGene00011791	T15H9.6	protein_coding	II:9607533-9609396	14.87	18.47	19.93	26.46	41.35	28.11
WBGene00003825	ntl-2	protein_coding	II:4372740-4376742	4948.62	4244.63	4483.92	3332.6	3090.53	3651.43
WBGene00003827	ntl-4	protein_coding	IV:7910575-7915184	4164.75	4178.36	4340.19	2503.1	2236.79	2796.9
WBGene00003826	ntl-3	protein_coding	III:11831008-11846465	6018.22	5718.9	5885.54	3138.23	3073.06	3720.77
WBGene00003821	nst-1	protein_coding	II:8280855-8283208	17665.91	17225.15	17704.87	20163.5	22249.39	19430.27
WBGene00003822	nsy-1	protein_coding	II:5022764-5029982	691.47	632.3	617.93	333.08	340.02	345.75
WBGene00015032	B0207.9	protein_coding	I:5957461-5958457	0	1.09	0	8.21	2.76	1.87
WBGene00005849	srw-102	protein_coding	V:1720227-1721973	0	0	0	1.83	0.92	0
WBGene00005848	srw-101	protein_coding	V:1722266-1725261	0	0	0	0	0	0
WBGene00017819	F26D11.2	protein_coding	V:7959270-7960958	0	0	0	7.3	2.76	5.62
WBGene00017818	F26D11.1	protein_coding	V:7981545-7982662	711.65	756.15	720.74	1656.26	1443.72	1450.45
WBGene00011796	T16G1.2	protein_coding	V:12929478-12932966	0	0	2.1	10.04	10.11	11.24
WBGene00017811	F26A1.13	protein_coding	III:4847072-4848967	2515.2	2788.83	2795.89	2072.38	2440.81	2127.89
WBGene00017810	clec-157	protein_coding	III:4843493-4844410	0	0	0	0.91	2.76	0.94
WBGene00017813	F26A10.1	protein_coding	X:7627649-7627848	3.19	3.26	1.05	10.95	1.84	3.75
WBGene00011797	T16G1.3	protein_coding	V:12942365-12944329	1.06	2.17	2.1	1.83	2.76	0
WBGene00017815	F26B1.1	protein_coding	I:6326875-6327972	1.06	3.26	0	1.83	2.76	3.75
WBGene00017814	F26A10.2	protein_coding	X:7630905-7637172	15.93	3.26	15.74	71.18	57.9	55.28
WBGene00017817	F26B1.5	protein_coding	I:6309114-6310781	2.12	1.09	0	3.65	1.84	1.87
WBGene00017816	hrpk-1	protein_coding	I:6317701-6320365	15654.18	15339.13	16807.87	8634.46	8143.07	9049.41
WBGene00001466	flr-2	protein_coding	V:11936505-11937794	33.99	33.68	40.92	44.71	33.08	30.92
WBGene00001465	flr-1	protein_coding	X:13452667-13456658	22.31	24.99	22.03	61.14	51.46	43.1
WBGene00001464	flp-21	protein_coding	V:7793367-7794025	9.56	5.43	7.34	52.01	39.52	25.3
WBGene00001463	flp-20	protein_coding	X:9349276-9349890	1.06	6.52	8.39	10.95	10.11	8.43
WBGene00001462	flp-19	protein_coding	X:10604686-10605828	6.37	9.78	8.39	36.5	19.3	22.49
WBGene00001461	flp-18	protein_coding	X:3012190-3018555	29.74	49.98	43.01	127.76	108.44	92.76
WBGene00001460	flp-17	protein_coding	IV:17190177-17191891	8.5	11.95	9.44	47.45	38.6	16.87
WBGene00199767	Y14H12A.3	ncRNA	II:4011457-4011509	0	0	0	0	0	0
WBGene00001468	flr-4	protein_coding	X:15089397-15093585	25.49	29.33	18.88	19.16	31.25	19.68
WBGene00172668	21ur-10499	piRNA	IV:15147353-15147373	0	0	0	0	0	0
WBGene00172669	21ur-15091	piRNA	IV:14120829-14120849	0	0	0	0	0	0
WBGene00197286	C42D8.13	ncRNA	X:5115749-5115880	0	0	0	0	0	0
WBGene00172660	21ur-8103	piRNA	IV:17221258-17221278	0	0	0	0	0	0
WBGene00172661	21ur-7520	piRNA	IV:6063292-6063312	0	0	0	0	0	0
WBGene00172662	21ur-5746	piRNA	IV:14346700-14346720	0	0	0	0	0	0
WBGene00172663	21ur-12248	piRNA	IV:15435799-15435819	0	0	0	0	0	0
WBGene00172664	21ur-15038	piRNA	IV:16695974-16695994	0	0	0	0	0	0
WBGene00172665	21ur-14533	piRNA	IV:16993641-16993661	0	0	0	0	0	0
WBGene00172666	21ur-5624	piRNA	IV:16149030-16149050	0	0	0	0	0	0
WBGene00172667	21ur-5539	piRNA	IV:15103484-15103504	0	0	0	0	0	0
WBGene00197284	T24A11.5	ncRNA	III:3799393-3799447	0	0	0	0	0	0
WBGene00197283	R07G3.11	ncRNA	II:7623006-7623137	0	0	0	0	0	0
WBGene00197282	C44C11.3	ncRNA	II:12354668-12354763	0	0	0	0	0	0
WBGene00197027	C52B9.16	ncRNA	X:4265613-4265812	0	0	0	0.91	0	0
WBGene00197281	Y41C4A.25	ncRNA	III:11727182-11727252	0	0	0	0	0	0
WBGene00197026	Y71A12B.28	ncRNA	I:14005368-14005499	0	0	0	0	0	0
WBGene00197280	ZC513.16	ncRNA	V:8051056-8051319	0	0	0	0	0	0
WBGene00197025	C14F5.7	ncRNA	X:7945252-7945391	0	0	0	0	0.92	0
WBGene00197024	F56E3.9	ncRNA	X:3201083-3201230	0	0	0	0	0	0
WBGene00197023	Y67D8A.7	ncRNA	IV:3233519-3233663	1.06	0	0	0	0.92	0
WBGene00197022	Y53F4B.54	ncRNA	II:15120135-15120232	0	0	0	0	0	0
WBGene00197021	M01G5.8	ncRNA	III:1524956-1525004	0	1.09	0	0	0	0
WBGene00196651	T01C1.7	ncRNA	X:10711970-10712086	0	0	0	0	0	0
WBGene00048623	21ur-3518	piRNA	IV:16139071-16139091	0	0	0	0	0	0
WBGene00197288	F13H6.10	ncRNA	V:6359286-6359427	0	0	0	0	0	0
WBGene00001074	dpy-13	protein_coding	IV:4235614-4236710	0	0	0	208.06	73.52	92.76
WBGene00047119	21ur-3457	piRNA	IV:16383213-16383233	0	0	0	0.91	0	0
WBGene00047118	21ur-1210	piRNA	IV:14126405-14126425	0	0	0	0	0	0
WBGene00001075	dpy-14	protein_coding	I:6843589-6845134	6.37	5.43	16.79	1065.85	1147.8	1109.39
WBGene00047115	21ur-4794	piRNA	IV:14136624-14136644	0	0	0	0	0	0
WBGene00047114	21ur-1204	piRNA	IV:5930555-5930575	0	0	0	0	0	0.94
WBGene00047117	21ur-20	piRNA	IV:16631999-16632019	0	0	0	0	0	0
WBGene00047116	21ur-3173	piRNA	IV:14161969-14161989	0	0	0	0	0	0
WBGene00047111	21ur-2984	piRNA	IV:5745366-5745386	0	0	0	0	0	0
WBGene00021360	Y37E11AL.4	pseudogene	IV:3663636-3664410	0	1.09	0	2.74	0	0
WBGene00047113	21ur-1555	piRNA	IV:15071971-15071991	0	0	0	0	0	0
WBGene00047112	21ur-5325	piRNA	IV:15884514-15884534	0	0	0	0	0	0
WBGene00001070	dpy-8	protein_coding	X:5148804-5150476	1.06	3.26	1.05	29.2	13.78	2.81
WBGene00021367	Y37E11AM.3	protein_coding	IV:3715782-3722790	1119.52	1139.65	1102.62	734.6	694.75	859.22
WBGene00206459	Y80D4G.1	pseudogene	III:7601470-7604324	404.68	404.15	428.04	269.2	306.94	344.81
WBGene00021364	Y37E11AL.9	protein_coding	IV:3699804-3700654	0	0	1.05	6.39	7.35	5.62
WBGene00169092	21ur-11124	piRNA	IV:5563348-5563368	0	0	0	0	0	0
WBGene00021365	smgl-2	protein_coding	IV:3726112-3735495	3773.87	3623.2	3726.46	2266.75	2439.89	2762.23
WBGene00008695	F11C3.1	protein_coding	I:14867924-14871467	195.44	184.69	171.01	134.14	113.03	92.76
WBGene00168029	21ur-10723	piRNA	IV:14883006-14883026	0	0	0	0	0	0
WBGene00168028	21ur-12294	piRNA	IV:15259649-15259669	0	0	0	0	0	0
WBGene00169090	21ur-12009	piRNA	IV:15822282-15822302	0	0	0	0	0	0
WBGene00168021	21ur-6682	piRNA	IV:15903595-15903615	0	0	0	0	0	0
WBGene00168020	21ur-9646	piRNA	IV:4875515-4875535	0	0	0	0	0	0
WBGene00168023	21ur-6023	piRNA	IV:15005515-15005535	0	0	0	0	0	0
WBGene00168022	21ur-13054	piRNA	II:8534664-8534684	0	1.09	0	0	0	0
WBGene00168025	21ur-15421	piRNA	IV:14312905-14312925	0	0	0	0	0	0
WBGene00168024	21ur-13564	piRNA	IV:14761203-14761223	0	0	0	0	0	0
WBGene00168027	21ur-9062	piRNA	IV:15300407-15300427	0	0	0	0	0	0
WBGene00168026	21ur-11525	piRNA	IV:14533757-14533777	0	0	0	0	0	0
WBGene00012940	Y47D3B.3	protein_coding	III:11397813-11401886	0	1.09	2.1	10.04	11.95	10.31
WBGene00012941	Y47D3B.4	protein_coding	III:11405361-11409425	87.1	77.14	82.88	50.19	70.76	50.6
WBGene00012942	Y47D3B.6	protein_coding	III:11427135-11428414	6.37	4.35	4.2	39.24	37.68	35.61
WBGene00012943	bed-2	protein_coding	III:11463665-11470805	692.53	611.65	700.81	553	510.03	661.51
WBGene00169772	21ur-9413	piRNA	IV:13728683-13728703	0	0	0	0	0	0
WBGene00012945	Y47H9A.1	protein_coding	I:11623115-11626562	0	0	0	0	0	0
WBGene00012946	Y47H9B.2	protein_coding	I:11744172-11747451	7.44	14.12	7.34	10.95	7.35	9.37
WBGene00012947	Y47H9C.1	protein_coding	I:11830985-11833166	16.99	14.12	5.25	50.19	53.3	51.53
WBGene00012948	dhhc-2	protein_coding	I:11836460-11849251	50.98	26.07	37.77	111.33	78.11	118.06
WBGene00169094	21ur-8189	piRNA	IV:13768455-13768475	0	0	0	0	0	0
WBGene00169778	21ur-5809	piRNA	IV:14892869-14892889	0	0	0	0	0	0
WBGene00169779	21ur-8259	piRNA	IV:14697891-14697911	0	0	0	0	0	0
WBGene00010890	ddb-1	protein_coding	IV:12114810-12121183	6129.75	6734.7	6389.11	8689.21	9633.65	8358.85
WBGene00010891	M18.6	protein_coding	IV:12121266-12122881	2779.68	2859.45	2774.91	3207.58	3479.25	3020.84
WBGene00010892	dhhc-6	protein_coding	IV:12124952-12126785	6467.52	6665.17	6885.34	4133.81	4339.42	4409.46
WBGene00010893	cutl-9	protein_coding	II:10622265-10625943	11.68	17.38	12.59	113.16	103.84	98.38
WBGene00010894	M28.2	protein_coding	II:10633476-10639112	0	0	0	0.91	0	1.87
WBGene00014734	F11A3.3	pseudogene	V:9512506-9513466	0	0	0	0	0	0
WBGene00010896	M28.5	protein_coding	II:10658027-10658626	17178.38	13458.54	14874.35	19062.07	19095.46	20919.14
WBGene00010897	lact-3	protein_coding	II:10652353-10657841	1369.13	1416.69	1392.18	1549.49	1624.75	1561.96
WBGene00010898	nphp-1	protein_coding	II:10648938-10652256	2.12	6.52	9.44	28.29	25.73	33.73
WBGene00010899	M28.8	protein_coding	II:10628263-10633216	247.48	153.18	156.32	375.97	432.84	454.44
WBGene00200859	K10D6.18	ncRNA	V:11188576-11188847	0	0	0	0	0	0
WBGene00200858	F28C1.14	ncRNA	V:12465344-12465562	0	0	0	0	0	0
WBGene00018638	F49E8.7	protein_coding	IV:7554489-7556447	4240.16	4786.76	4599.32	4318.14	4923.89	4372.91
WBGene00018639	tbc-16	protein_coding	X:5897342-5902152	5.31	5.43	3.15	13.69	9.19	12.18
WBGene00018634	F49E7.2	protein_coding	X:1095547-1097013	59.48	43.46	49.31	67.53	79.03	69.34
WBGene00018635	nprl-2	protein_coding	IV:7556637-7558759	4302.83	4046.91	4132.46	3255.95	3561.04	3567.1
WBGene00018636	F49E8.2	protein_coding	IV:7548417-7551511	9803.78	9330.15	9392.73	5432.36	6607.46	5690.31
WBGene00018637	F49E8.6	protein_coding	IV:7553532-7554488	179.51	165.14	154.22	83.04	86.38	110.56
WBGene00018630	F49D11.6	protein_coding	I:10906812-10912203	0	0	1.05	3.65	0.92	3.75
WBGene00018631	F49D11.7	protein_coding	I:10923574-10923944	0	0	0	1.83	0	0
WBGene00018632	tag-296	protein_coding	I:10933810-10935712	4099.95	3813.33	3869.14	3841.8	4033.4	3795.73
WBGene00009597	F40G12.2	protein_coding	V:14259544-14260931	0	0	0	2.74	0	0.94
WBGene00009596	sre-8	protein_coding	V:14257107-14259231	0	0	0	0	0.92	0
WBGene00009595	F40F12.7	protein_coding	III:9914261-9915883	250.67	183.6	163.66	582.2	560.58	499.41
WBGene00009594	cyld-1	protein_coding	III:9898602-9910658	7421.34	7374.6	8059.3	7648.01	7423.51	8652.13
WBGene00009593	mam-7	protein_coding	III:9893155-9898426	14.87	8.69	11.54	16.43	20.22	18.74
WBGene00009592	F40F12.3	protein_coding	III:9918645-9920864	0	2.17	3.15	13.69	11.95	3.75
WBGene00168795	21ur-5712	piRNA	IV:15108399-15108419	0	0	0	0	0	0
WBGene00009590	ttr-4	pseudogene	III:9916190-9916657	0	0	0	0	0	0
WBGene00168799	21ur-7154	piRNA	IV:16448917-16448937	0	0	0	0	0	0
WBGene00168798	21ur-15067	piRNA	II:5112775-5112795	0	0	0	0	0	0
WBGene00009599	F40G12.4	protein_coding	V:14267761-14268639	0	0	2.1	0	0	1.87
WBGene00009598	F40G12.3	pseudogene	V:14261990-14267317	0	0	0	0	0	0
WBGene00004147	larp-5	protein_coding	I:3732982-3740479	9177.1	8923.83	9480.85	5489.85	5390.73	6898.09
WBGene00004146	pqn-63	protein_coding	V:9616031-9617654	0	0	0	1.83	0	0
WBGene00004145	pqn-62	protein_coding	X:5196110-5204250	10.62	14.12	13.64	50.19	45.95	63.72
WBGene00004144	pqn-60	protein_coding	V:504028-504616	1.06	3.26	6.29	62.97	34.92	11.24
WBGene00004143	pqn-59	protein_coding	I:379071-381902	40435.53	36995.78	41493.55	22008.66	21243.11	23888.45
WBGene00004141	pqn-57	protein_coding	X:8319308-8320986	0	0	0	0	0	0
WBGene00004140	ebax-1	protein_coding	IV:10286955-10293013	1090.84	1089.68	1343.92	515.59	558.74	613.73
WBGene00004149	trpl-5	protein_coding	II:2086719-2090618	0	0	0	0	2.76	0
WBGene00004148	pqn-65	protein_coding	X:4610926-4620423	3294.83	3499.35	4034.9	1627.97	1718.49	1880.53
WBGene00174099	21ur-6216	piRNA	IV:13770170-13770190	0	0	0	0	0	0
WBGene00198133	F07C3.14	ncRNA	V:9247935-9248149	0	0	0	0	0	0
WBGene00174098	21ur-11201	piRNA	IV:15246442-15246462	0	0	0	1.83	0.92	0
WBGene00174626	21ur-11881	piRNA	IV:16444498-16444518	0	0	0	0	0	0
WBGene00174627	21ur-11699	piRNA	IV:5332712-5332732	0	0	0	0	0	0
WBGene00174624	21ur-12305	piRNA	V:3959774-3959794	0	0	0	0	0	0
WBGene00174625	21ur-13653	piRNA	IV:5907088-5907108	0	0	0	0	0	0
WBGene00174622	21ur-15278	piRNA	IV:16042518-16042538	0	0	0	0	0	0
WBGene00174623	21ur-10252	piRNA	IV:15174575-15174595	0	0	0	0	0	0
WBGene00174620	21ur-10796	piRNA	IV:5098458-5098478	0	0	0	0	0	0
WBGene00174621	21ur-6443	piRNA	IV:16783361-16783381	0	0	0	0	0	0
WBGene00199360	F44E5.10	ncRNA	II:11752835-11752984	0	0	0	0	0	0
WBGene00174628	21ur-9583	piRNA	IV:15897362-15897382	0	0	0	0	0	0
WBGene00174629	21ur-10974	piRNA	X:7508903-7508923	0	0	0	0	0	0
WBGene00009041	cut-3	protein_coding	II:8445168-8446831	1.06	3.26	1.05	31.94	124.98	47.79
WBGene00046441	21ur-2888	piRNA	IV:5335354-5335374	0	0	0	0	0	0
WBGene00009043	F22B5.5	protein_coding	II:8453254-8454613	11.68	26.07	19.93	19.16	12.87	16.87
WBGene00009042	F22B5.4	protein_coding	II:8449701-8452739	2.12	6.52	2.1	10.95	6.43	7.5
WBGene00009045	F22B5.10	protein_coding	II:8467174-8468010	6600.29	6166.51	6259.02	5693.34	6327.17	5714.68
WBGene00009044	F22B5.6	protein_coding	II:8454612-8456194	61.61	63.01	77.63	32.85	18.38	21.55
WBGene00009047	F22B8.4	pseudogene	V:16086572-16088217	1.06	0	2.1	1.83	0	3.75
WBGene00009046	F22B8.3	protein_coding	V:16090985-16092117	0	0	0	0	0	0
WBGene00009049	F22B8.7	protein_coding	V:16094584-16097320	361.14	366.12	297.95	490.95	493.49	540.64
WBGene00009048	cth-1	protein_coding	V:16100627-16102750	162.51	45.63	49.31	490.95	354.73	569.69
WBGene00201108	B0350.78	ncRNA	IV:5977019-5977318	0	0	0	0	0	0
WBGene00199367	Y69H2.20	ncRNA	V:18688865-18688944	0	0	0	0	0	0
WBGene00049610	21ur-2496	piRNA	IV:14280818-14280838	0	0	0	0	0	0
WBGene00049611	21ur-1636	piRNA	IV:15974423-15974443	0	0	0	0	0	0
WBGene00049612	21ur-590	piRNA	IV:13928653-13928673	0	0	0	0	0	0
WBGene00049613	21ur-813	piRNA	IV:17035337-17035357	0	0	0	0	0	0
WBGene00049614	21ur-4376	piRNA	IV:14314837-14314857	0	0	0	0	0	0
WBGene00049615	21ur-1128	piRNA	IV:14812758-14812778	0	0	0	0	0	0
WBGene00049616	21ur-2008	piRNA	IV:14926733-14926753	0	0	0	0	0	0
WBGene00049617	21ur-1814	piRNA	IV:17034061-17034081	0	0	0	0	0	0
WBGene00049618	21ur-4704	piRNA	IV:13714518-13714538	0	0	0	0	0	0
WBGene00049619	21ur-4896	piRNA	IV:14713194-14713214	0	0	0	0	0	0
WBGene00199365	C17G1.11	ncRNA	X:9932367-9932496	0	0	0	0	0	0
WBGene00174093	21ur-6680	piRNA	IV:5427541-5427561	0	0	0	0	0	0
WBGene00015068	srt-68	protein_coding	V:5250604-5252116	0	0	0	0	0	0
WBGene00015069	srt-67	protein_coding	V:5256142-5257458	0	0	0	0	0	0.94
WBGene00015066	B0228.9	protein_coding	II:7762062-7763669	1.06	0	1.05	1.83	0.92	0.94
WBGene00015067	B0238.1	protein_coding	V:5240768-5243136	81.79	65.19	72.39	190.72	144.28	155.54
WBGene00015064	B0228.7	protein_coding	II:7757190-7758922	1215.12	1185.28	1185.5	1442.73	1657.84	1396.11
WBGene00015065	B0228.8	protein_coding	II:7759710-7761540	0	0	0	0	0	0.94
WBGene00015062	trx-1	protein_coding	II:7752637-7753607	0	1.09	0	4.56	2.76	4.68
WBGene00015063	B0228.6	protein_coding	II:7754147-7755156	159.32	172.74	165.76	185.25	219.64	184.59
WBGene00015061	cpna-2	protein_coding	II:7724903-7752715	175.26	224.89	231.85	229.96	222.39	159.29
WBGene00011761	T13H5.8	protein_coding	II:8518510-8520700	4286.89	4391.3	4432.51	2602.57	2857.1	2644.17
WBGene00011760	T13H5.6	protein_coding	II:8526799-8531222	335.64	330.27	335.72	325.78	274.77	257.67
WBGene00011763	T14B1.1	protein_coding	X:9664499-9668755	15.93	11.95	9.44	82.13	89.14	118.06
WBGene00011762	T13H10.2	protein_coding	IV:9964245-9966630	2.12	1.09	3.15	11.86	11.03	16.87
WBGene00011765	frpr-17	protein_coding	X:14406117-14411181	5.31	1.09	2.1	9.13	7.35	9.37
WBGene00011767	agxt-1	protein_coding	II:8845598-8848902	506.65	489.97	518.26	419.77	447.54	420.71
WBGene00046992	21ur-3586	piRNA	IV:16555049-16555069	0	0	0	0	0	0
WBGene00011768	oac-46	protein_coding	II:8848843-8852096	20.18	20.64	35.67	77.57	74.44	82.45
WBGene00046990	21ur-5236	piRNA	IV:15976781-15976801	0	0	0	0	0	0
WBGene00046991	21ur-2787	piRNA	IV:15848479-15848499	0	0	0	0	0	0
WBGene00046996	21ur-52	piRNA	IV:16902981-16903001	0	0	0	0	0	0
WBGene00046997	21ur-153	piRNA	IV:16163472-16163492	0	0	0	0	0	0
WBGene00046994	21ur-2977	piRNA	IV:13824087-13824107	0	0	0	0	0	0
WBGene00046995	21ur-3473	piRNA	IV:14486992-14487012	0	0	0	0	0	0
WBGene00012498	Y24F12A.3	pseudogene	IV:11608900-11610910	178.44	104.3	164.71	35.59	33.08	48.72
WBGene00012499	Y24F12A.4	pseudogene	IV:11616121-11617984	80.72	35.85	82.88	13.69	20.22	16.87
WBGene00012492	fbxb-7	protein_coding	V:17377406-17379226	453.54	474.76	509.87	749.2	883.14	813.3
WBGene00012493	Y20C6A.3	pseudogene	V:17382090-17383373	0	1.09	0	0.91	0.92	0.94
WBGene00012490	Y19D2B.2	protein_coding	II:10923716-10924595	7.44	7.6	5.25	11.86	12.87	16.87
WBGene00012491	Y20C6A.1	protein_coding	V:17371544-17376745	9.56	9.78	9.44	56.58	36.76	50.6
WBGene00012496	Y24F12A.1	protein_coding	IV:11605254-11607457	5841.9	6056.78	6242.23	4651.22	4791.56	4561.25
WBGene00012497	ragc-1	protein_coding	IV:11603613-11604927	11187.78	11781.11	11820.38	10249.66	10684.97	9948.92
WBGene00012494	nhr-232	protein_coding	V:10256360-10258654	53.11	59.75	31.47	130.49	127.74	101.19
WBGene00013729	Y111B2A.3	protein_coding	III:12496538-12499352	6200.91	6489.17	7015.43	4443.16	4467.16	5005.38
WBGene00013728	Y111B2A.2	protein_coding	III:12496086-12496449	3482.84	3109.33	2841	3984.15	3549.1	3352.54
WBGene00013723	Y106G6H.13	protein_coding	I:10471185-10471960	10.62	29.33	7.34	27.38	22.06	16.87
WBGene00013722	Y106G6H.10	pseudogene	I:10457828-10459047	0	0	0	0	0	0
WBGene00013721	Y106G6H.9	protein_coding	I:10454414-10455632	0	0	0	0	0	0
WBGene00013720	Y106G6H.8	protein_coding	I:10452178-10452895	1446.67	1391.7	1350.21	1488.35	1304.03	1566.64
WBGene00013727	Y111B2A.1	protein_coding	III:12492793-12495640	721.21	715.95	708.15	709.96	838.11	778.64
WBGene00013726	Y106G6H.16	protein_coding	I:10474835-10475525	1040.92	800.69	926.37	960.91	973.2	925.74
WBGene00013725	ska-1	protein_coding	I:10473513-10474449	3987.36	3450.46	3454.74	3950.39	4465.32	3989.69
WBGene00013724	Y106G6H.14	protein_coding	I:10472196-10473389	2410.05	2110.91	2098.23	1528.51	1568.7	1837.43
WBGene00199649	F46G11.15	ncRNA	X:5793598-5793736	0	0	0	0	0	0
WBGene00008363	D1046.2	protein_coding	IV:8924161-8926112	4928.44	5138.76	4810.19	4873.88	5467	4808.61
WBGene00196657	T19D7.9	ncRNA	X:664932-665008	0	0	0	0	0	0
WBGene00008318	C54G4.9	protein_coding	I:8024880-8026525	3757.94	3513.47	3434.8	2987.66	3435.14	2821.26
WBGene00008319	C54G10.1	protein_coding	V:14641101-14641382	1.06	0	0	2.74	0.92	1.87
WBGene00008316	dod-18	protein_coding	I:8019578-8020901	1145.01	1080.99	1057.51	780.22	844.54	785.19
WBGene00008317	C54G4.7	protein_coding	I:8019501-8022730	2242.23	2535.7	2400.38	2243.94	2515.24	2233.77
WBGene00008314	C54G4.4	protein_coding	I:7996728-8003179	9.56	3.26	8.39	15.51	7.35	16.87
WBGene00008315	C54G4.5	protein_coding	I:7995738-7996669	32.93	45.63	33.57	21.9	18.38	18.74
WBGene00008312	C54G4.2	protein_coding	I:8006650-8009118	0	2.17	0	3.65	1.84	1.87
WBGene00008313	C54G4.3	protein_coding	I:8005127-8006448	1.06	3.26	0	10.04	3.68	3.75
WBGene00008310	C54E10.6	protein_coding	V:18808069-18808670	25.49	30.42	15.74	54.75	34	40.29
WBGene00008311	rskn-2	protein_coding	I:8014412-8019572	487.53	520.39	452.17	733.68	680.96	638.09
WBGene00170775	21ur-5532	piRNA	IV:16986674-16986694	0	0	0	0	0	0
WBGene00165673	21ur-13900	piRNA	IV:5224532-5224552	0	0	0	0	0	0
WBGene00165672	21ur-9679	piRNA	IV:15946107-15946127	0	0	0	0	0	0
WBGene00165671	21ur-14520	piRNA	V:15353354-15353374	0	0	0	0	0	0
WBGene00165670	21ur-9182	piRNA	IV:16478017-16478037	0	0	0	0	0	0
WBGene00165677	21ur-11291	piRNA	IV:14660020-14660040	0	0	0	0	0	0
WBGene00165676	21ur-13266	piRNA	IV:13616723-13616743	0	0	0	0	0	0
WBGene00012238	W04A8.3	protein_coding	I:13844729-13846957	12.75	9.78	9.44	27.38	27.57	27.17
WBGene00012239	W04A8.4	protein_coding	I:13841895-13843480	44.61	72.79	68.19	569.43	551.39	545.33
WBGene00012236	W04A8.1	protein_coding	I:13835292-13840047	1582.62	1488.39	1587.31	1141.59	1064.18	1326.77
WBGene00012237	W04A8.2	protein_coding	I:13840706-13841846	469.48	417.18	443.78	185.25	222.39	209.88
WBGene00012234	W04A4.5	protein_coding	I:13663462-13674997	4967.74	5401.67	5733.41	3321.65	3694.29	3410.63
WBGene00012235	W04A4.6	protein_coding	I:13685303-13687582	35.05	33.68	38.82	49.28	52.38	44.98
WBGene00012232	W04A4.3	protein_coding	I:13680415-13681366	0	0	0	0	0	0.94
WBGene00012233	W04A4.4	protein_coding	I:13676255-13677792	0	0	2.1	0	0	0.94
WBGene00012230	cacn-1	protein_coding	II:14133397-14142289	6545.06	6332.73	7121.39	5086.5	5208.77	5832.74
WBGene00012231	W04A4.2	protein_coding	I:13682137-13684417	803	763.75	900.14	56.58	82.71	88.08
WBGene00021038	W05F2.6	protein_coding	I:3368785-3371444	5625.22	5633.07	5705.09	4409.4	4352.28	4939.79
WBGene00021039	W05F2.7	protein_coding	I:3352415-3359487	9.56	14.12	20.98	22.81	29.41	31.86
WBGene00021032	clec-118	protein_coding	II:609769-612461	9.56	1.09	5.25	8.21	10.11	9.37
WBGene00021033	srz-32	protein_coding	IV:3436319-3437878	0	0	0	0	0	0
WBGene00021030	W04H10.1	protein_coding	II:609071-609332	1.06	1.09	0	0	0	0
WBGene00021031	W04H10.2	protein_coding	II:605584-605995	1.06	2.17	0	2.74	2.76	1.87
WBGene00021036	W05F2.4	protein_coding	I:3374776-3407189	88.16	119.51	109.11	196.2	193.9	205.2
WBGene00021037	fbxa-203	pseudogene	I:3371769-3373834	940.02	963.65	952.6	573.99	680.04	548.14
WBGene00021034	enu-3.4	protein_coding	I:3364027-3365857	35.05	60.84	61.9	59.32	59.73	95.57
WBGene00021035	W05F2.3	protein_coding	I:3367640-3368550	17422.68	15108.81	15057.95	5779.12	6048.72	7509.94
WBGene00020789	T25B6.3	protein_coding	X:9027604-9028285	0	1.09	0	0.91	0	0
WBGene00020788	nep-22	protein_coding	X:9034554-9038547	195.44	135.8	129.04	223.57	282.13	243.62
WBGene00020783	blos-4	protein_coding	II:6245748-6246257	2725.51	2353.18	2399.33	1903.56	2106.3	1924.57
WBGene00020782	T24H7.3	protein_coding	II:6246354-6247334	3196.05	3021.33	3205.05	2520.44	2720.18	2347.15
WBGene00020781	T24H7.2	protein_coding	II:6247311-6250841	10609.96	11382.4	11832.97	8099.71	9257.79	8654
WBGene00020787	T25B6.1	protein_coding	X:9040416-9041058	0	0	0	0.91	0	0
WBGene00020786	T25B2.2	protein_coding	X:6169305-6173748	87.1	73.88	65.05	17.34	23.89	20.61
WBGene00020785	T25B2.1	protein_coding	X:6173956-6175413	0	0	0	0	1.84	0
WBGene00020784	tat-4	protein_coding	II:6234483-6244287	5641.15	4793.27	5256.07	3552.52	3394.71	3456.54
WBGene00050469	21ur-2653	piRNA	IV:16522470-16522490	0	0	0	0	0	0
WBGene00050468	21ur-1294	piRNA	IV:17066822-17066842	0	0	0	0	0	0
WBGene00050461	21ur-3019	piRNA	IV:14356027-14356047	0	0	0	0	0	0
WBGene00050460	21ur-4088	piRNA	IV:5918783-5918803	0	0	0	0	0	0
WBGene00050463	21ur-4159	piRNA	IV:15110878-15110898	0	0	0	0	0	0
WBGene00050462	21ur-5026	piRNA	IV:14870951-14870971	0	0	0	0	0	0
WBGene00050465	21ur-3505	piRNA	IV:16212810-16212830	0	0	0	0	0	0
WBGene00050464	21ur-92	piRNA	IV:15582224-15582244	0	0	0	0	0	0
WBGene00050467	21ur-1671	piRNA	IV:13921144-13921164	0	0	0	0	0	0
WBGene00050466	21ur-128	piRNA	IV:16835929-16835949	0	0	0	0	0	0
WBGene00008341	ttr-44	protein_coding	V:13529562-13530744	308.03	269.43	251.79	468.13	306.02	413.21
WBGene00195739	Y66A7AL.1	ncRNA	III:11472224-11472372	0	0	0	0	0	0
WBGene00195738	T27F2.5	ncRNA	V:11641588-11641730	0	0	0	0	0	0
WBGene00045141	Y53F4B.47	snoRNA	II:15025814-15025893	0	0	0	0	0	0
WBGene00195735	ZK185.6	ncRNA	IV:4548201-4548350	0	0	0	0	0	0
WBGene00195734	F09C12.11	ncRNA	II:5126637-5126722	0	0	0	0	0	0
WBGene00195737	Y82E9BR.27	ncRNA	III:1418845-1419061	0	1.09	2.1	0	0	0.94
WBGene00195736	F35E8.17	ncRNA	V:15910399-15910463	0	0	0	0	0	0
WBGene00195731	C49F8.6	ncRNA	X:13377773-13377887	0	0	0	0	0	0
WBGene00008343	C56A3.4	protein_coding	V:13550520-13551810	3089.84	3079.99	2727.7	3413.82	3811.92	3220.42
WBGene00195733	T28B11.3	ncRNA	V:10721429-10721578	0	0	0	0	0	0
WBGene00195732	F14H12.9	ncRNA	X:4343957-4344244	0	0	0	0	0	0
WBGene00021784	cogc-4	protein_coding	II:1403321-1409118	5349.06	5109.42	5601.23	3811.68	3791.71	4263.29
WBGene00021785	Y51H7C.7	protein_coding	II:1402569-1403215	2734.01	2470.51	2540.96	2850.78	2893.86	2685.4
WBGene00021786	Y51H7C.8	protein_coding	II:1401774-1402134	1.06	11.95	2.1	9.13	5.51	3.75
WBGene00008342	frpr-5	protein_coding	V:13531743-13536105	15.93	11.95	13.64	31.94	37.68	41.23
WBGene00021780	scl-17	protein_coding	II:1445225-1446108	0	0	1.05	0.91	0	3.75
WBGene00021781	Y51H7C.3	protein_coding	II:1438490-1439697	4227.41	3191.89	3421.16	2511.31	2664.12	2653.54
WBGene00021783	Y51H7C.5	protein_coding	II:1412409-1420150	1973.5	2053.33	2030.04	1453.68	1389.5	1613.49
WBGene00045144	Y64G10A.10	protein_coding	IV:14239765-14241384	0	0	0	0.91	0	0
WBGene00021788	Y51H7C.10	protein_coding	II:1420422-1423668	0	0	1.05	5.48	1.84	0.94
WBGene00021789	nol-6	protein_coding	II:1425758-1437499	839.11	935.41	880.21	1133.38	1001.69	1206.84
WBGene00008344	C56A3.5	protein_coding	V:13551911-13553373	5333.13	4916.04	4823.83	3956.78	4773.18	4017.8
WBGene00049645	21ur-4148	piRNA	IV:15084695-15084715	0	0	0	0	0	0
WBGene00045147	T10B9.11	snoRNA	II:9774764-9774834	0	1.09	0	0	0	0
WBGene00016801	C50C3.5	protein_coding	III:8179224-8180549	25.49	74.96	54.55	56.58	47.79	48.72
WBGene00008349	CE7X_3.1	pseudogene	X:261-7587	127.46	127.11	94.42	84.87	87.3	125.56
WBGene00016803	bath-42	protein_coding	III:8161449-8163383	15014.75	14308.12	15302.39	13973.74	15428.73	14475.49
WBGene00016805	C50D2.1	protein_coding	II:111621-114454	0	1.09	2.1	17.34	24.81	6.56
WBGene00016804	C50C3.12	protein_coding	III:8176484-8177243	0	0	0	0	0	0
WBGene00016807	C50D2.3	protein_coding	II:106189-107521	1.06	0	0	13.69	3.68	5.62
WBGene00016806	C50D2.2	protein_coding	II:109165-111429	14.87	14.12	11.54	56.58	50.54	61.84
WBGene00016809	C50D2.6	protein_coding	II:84434-87823	74.35	105.38	81.83	44.71	32.16	47.79
WBGene00016808	C50D2.5	protein_coding	II:98404-98961	5724	4774.81	4776.62	5148.56	5534.09	4850.78
WBGene00166320	21ur-6840	piRNA	IV:15917754-15917774	0	0	0	0	0	0
WBGene00166321	21ur-6861	piRNA	IV:15322858-15322878	0	0	0	0	0	0
WBGene00166322	21ur-13840	piRNA	IV:15934403-15934423	0	0	0	0	0	0
WBGene00166323	21ur-6917	piRNA	IV:6051270-6051290	0	0	0	0	0	0
WBGene00166324	21ur-8621	piRNA	IV:16217998-16218018	0	0	0	0	0	0
WBGene00166325	21ur-15413	piRNA	IV:16366792-16366812	0	0	0	0	0	0
WBGene00166326	21ur-13322	piRNA	IV:15412164-15412184	0	0	0	0	0	0
WBGene00166327	21ur-9190	piRNA	IV:14745925-14745945	0	0	0	0	0	0
WBGene00166328	21ur-7979	piRNA	IV:15097950-15097970	0	0	0	0	0	0
WBGene00166329	21ur-11402	piRNA	IV:15163618-15163638	0	0	0	0	0	0
WBGene00199731	C06G4.7	ncRNA	III:7978471-7978545	0	0	0	0	0	0
WBGene00199730	W08D2.11	ncRNA	IV:9822394-9822693	0	0	0	0	0	0
WBGene00199733	C08E8.13	ncRNA	V:18369577-18369634	0	0	0	0	0	0
WBGene00199732	F34H10.6	ncRNA	X:9643221-9643283	0	0	0	0	0	0
WBGene00199735	F14F11.4	ncRNA	II:8296172-8296311	0	0	0	0	0	0
WBGene00199734	C16C2.7	ncRNA	I:9722202-9722424	0	0	0	0	0	0
WBGene00199737	F37D6.10	ncRNA	I:10491196-10491339	0	0	0	0	0	0
WBGene00199736	W03G11.17	ncRNA	X:12086314-12086473	0	0	0	0	0	0
WBGene00199739	C32A9.3	ncRNA	X:10246587-10246727	0	0	0	0	0	0
WBGene00199738	C11G10.11	ncRNA	X:15158850-15158977	0	0	0	0.91	0	0
WBGene00045401	eol-1	protein_coding	V:13979571-13980907	8.5	9.78	5.25	92.17	72.6	71.21
WBGene00206416	W04H10.5	protein_coding	II:606350-606735	0	0	0	0.91	2.76	0.94
WBGene00045403	K10H10.12	protein_coding	II:14505015-14506409	0	1.09	0	2.74	8.27	1.87
WBGene00046326	21ur-585	piRNA	IV:15214367-15214387	0	0	0	0	0	0
WBGene00010409	H21P03.2	protein_coding	IV:11480846-11482437	5800.48	5400.58	5892.88	5563.76	5764.75	6294.67
WBGene00010408	mboa-2	protein_coding	V:11119813-11122579	3819.54	3849.18	3901.66	2854.43	3068.47	2959.94
WBGene00174299	21ur-11061	piRNA	IV:16110699-16110719	0	0	0	0	0	0
WBGene00010403	otpl-8	protein_coding	X:12266912-12270941	0	0	0	4.56	18.38	4.68
WBGene00010402	H16D19.4	pseudogene	I:12641603-12642187	30.8	49.98	51.41	27.38	23.89	18.74
WBGene00010401	H16D19.3	protein_coding	I:12638730-12640485	0	0	0	1.83	0	1.87
WBGene00010400	clec-14	pseudogene	I:12637026-12638418	0	0	0	0	0	0
WBGene00010407	H19N07.3	protein_coding	V:11118721-11119730	1051.54	830.02	802.57	341.29	317.97	327.01
WBGene00010406	math-33	protein_coding	V:11113914-11118818	8122.37	7949.32	8738.08	5730.76	5787.73	6507.37
WBGene00010405	erfa-3	protein_coding	V:11110063-11113103	12863.87	13521.55	14710.69	7541.24	7644.98	8416.01
WBGene00010404	H19J13.2	protein_coding	X:12273638-12274691	0	0	0	0	0	0
WBGene00198068	C25A11.7	ncRNA	X:9098920-9099210	0	0	0	0	0	0
WBGene00198069	C23F12.8	ncRNA	X:9398379-9398553	0	0	0	0	0	0
WBGene00198066	F47G4.13	ncRNA	I:14070556-14070619	0	0	0	0	0	0
WBGene00198067	ZK617.11	ncRNA	IV:12010399-12010600	0	0	0	0	0	0
WBGene00198064	C31H2.8	ncRNA	X:5124434-5124486	0	0	0	0	0	0
WBGene00198065	C54D10.19	ncRNA	V:12421557-12421696	0	0	0	0	0	0
WBGene00045402	Y75B12B.13	protein_coding	V:15193734-15194009	0	0	1.05	0	0	0
WBGene00198063	H05L03.7	ncRNA	X:5904438-5904565	0	0	0	0	0	0
WBGene00198060	Y51H7C.23	ncRNA	II:1404954-1405008	0	0	0	0	0	0
WBGene00198061	T06D10.7	ncRNA	I:9074581-9074668	0	0	0	0	0	0
WBGene00197609	ZC21.11	ncRNA	III:8520784-8520915	0	0	0	0	0	0
WBGene00197608	T02E9.17	ncRNA	V:11335777-11335914	0	0	0	0	0	0
WBGene00174298	21ur-9890	piRNA	IV:4323307-4323327	0	0	0	0	0	0
WBGene00197603	T19C4.21	ncRNA	V:11169302-11169509	0	0	0	0	0	0
WBGene00197602	F28F8.12	ncRNA	V:15551786-15551876	0	0	0	0	0	0
WBGene00197601	T26H10.5	ncRNA	V:11428940-11429089	0	0	0	0	0	0
WBGene00197600	C14F5.8	ncRNA	X:7948572-7948798	0	0	0	0	0	0
WBGene00197607	F47F2.5	ncRNA	X:3881503-3881610	0	0	0	0	0	0
WBGene00197606	F35B3.8	ncRNA	X:17038606-17038744	0	0	0	0	0	0
WBGene00197605	H13J03.1	ncRNA	X:5041379-5041494	0	0	0	0	0	0
WBGene00197604	K01G5.12	ncRNA	III:10747787-10748158	0	1.09	0	1.83	1.84	2.81
WBGene00045404	C06C3.11	pseudogene	II:9378557-9379596	8.5	9.78	6.29	32.85	26.65	18.74
WBGene00169985	21ur-6737	piRNA	IV:16557004-16557024	0	0	0	0	0	0
WBGene00169984	21ur-15460	piRNA	IV:16072443-16072463	0	0	0	0	0	0
WBGene00169987	21ur-15487	piRNA	X:16697151-16697171	0	0	0	0	0	0
WBGene00169986	21ur-9137	piRNA	IV:13822582-13822602	0	0	0	0	0	0
WBGene00169981	21ur-13871	piRNA	IV:6260941-6260961	0	0	0	0	0	0
WBGene00169980	21ur-15200	piRNA	II:5112772-5112792	0	0	0	0	0	0
WBGene00045407	T07D4.5	protein_coding	II:8883763-8884418	2988.93	2811.65	2824.22	3034.2	2994.03	2786.6
WBGene00169982	21ur-14331	piRNA	IV:15882446-15882466	0	0	0	0	0	0
WBGene00169989	21ur-14801	piRNA	IV:5182766-5182786	0	0	1.05	0	0	0
WBGene00169988	21ur-14950	piRNA	IV:16559125-16559145	0	0	0	0	0	0
WBGene00014779	F59A1.2	pseudogene	V:17678358-17680208	0	0	0	0	0	0
WBGene00023520	oig-5	protein_coding	IV:14807189-14809958	0	0	3.15	4.56	1.84	0.94
WBGene00014778	F58D12.2	pseudogene	V:14050295-14053709	0	0	0	0.91	0	0.94
WBGene00022699	ZK353.3	protein_coding	III:8395985-8396727	0	0	0	0.91	0.92	0.94
WBGene00022698	ZK353.2	protein_coding	III:8398711-8399240	6.37	1.09	9.44	17.34	18.38	18.74
WBGene00022693	ZK250.10	pseudogene	II:1970834-1974718	0	0	0	0	0	0
WBGene00022692	ZK250.9	protein_coding	II:1963063-1967936	0	0	0	0	0	0
WBGene00022691	math-50	protein_coding	II:1956050-1958255	0	0	2.1	0	1.84	0.94
WBGene00022690	math-49	protein_coding	II:1953680-1955668	38.24	59.75	53.5	27.38	39.52	28.11
WBGene00022697	cyy-1	protein_coding	III:8405874-8409406	6127.63	5862.31	5830.98	4948.71	5433	5674.39
WBGene00022696	ZK328.7	protein_coding	III:6032696-6039475	1.06	1.09	3.15	9.13	5.51	2.81
WBGene00022695	ZK328.6	protein_coding	III:6028790-6030583	11.68	5.43	11.54	24.64	20.22	24.36
WBGene00022694	gcna-1	protein_coding	III:6006344-6009084	5282.14	5628.73	5332.65	3777.92	4373.42	3975.63
WBGene00014775	-	pseudogene	X:12166220-12166292	0	0	0	0	0	0
WBGene00200816	Y42H9B.8	ncRNA	IV:8002465-8002907	0	0	0	0	0	0
WBGene00198700	C05A9.5	ncRNA	X:10843930-10844060	0	0	0	0	0	0
WBGene00014777	F58A4.12	pseudogene	III:9601324-9602441	0	0	0	0.91	0.92	0.94
WBGene00196558	C33G3.9	ncRNA	X:14068846-14068987	0	0	0	0	0	0
WBGene00196559	F35G2.11	ncRNA	IV:12204970-12205165	0	0	0	0	0.92	0
WBGene00014776	-	pseudogene	X:12167110-12167182	0	0	0	0	0	0
WBGene00196550	C24A8.8	ncRNA	X:4317268-4317333	0	0	0	0	0	0
WBGene00014771	F55G11.3	pseudogene	IV:12970270-12971974	1.06	0	3.15	10.04	9.19	5.62
WBGene00196552	F09G2.11	ncRNA	V:7175901-7176125	0	0	0	0	0	0
WBGene00196553	T05C1.7	ncRNA	II:4492452-4492566	0	0	0	0	0	0
WBGene00196554	B0563.13	ncRNA	X:9133182-9133264	0	0	0	0	0	0
WBGene00196555	R11B5.4	ncRNA	X:2513851-2514011	0	0	0	0	0	0
WBGene00196556	F31B12.5	ncRNA	X:10801001-10801139	0	0	0	0	0	0
WBGene00014770	F54F3.2	pseudogene	V:12917450-12918902	0	0	0	1.83	0	0
WBGene00200811	C06B8.15	ncRNA	V:15505197-15505284	0	0	0	0	0	0
WBGene00200810	Y53H1C.9	ncRNA	I:11392735-11392902	0	0	0	0	0	0
WBGene00077531	F40G9.15	protein_coding	III:181561-182981	0	2.17	1.05	10.95	9.19	10.31
WBGene00077534	F41D3.14	pseudogene	I:12258603-12258803	0	0	0	0	0	0.94
WBGene00077535	F15H9.7	pseudogene	I:12160100-12162091	0	0	0	0	0	0
WBGene00077536	F38B7.10	protein_coding	V:11545536-11546376	0	0	0	1.83	0.92	2.81
WBGene00077537	Y47H10A.6	pseudogene	I:12078050-12078748	413.18	395.46	364.04	219.92	219.64	202.39
WBGene00077538	T04F3.5	protein_coding	V:11760671-11761894	0	1.09	0	0.91	2.76	0.94
WBGene00077539	Y52B11A.12	protein_coding	I:11012959-11014739	8.5	4.35	2.1	22.81	25.73	19.68
WBGene00197973	C05G5.10	ncRNA	X:14752187-14752265	0	0	0	0	0	1.87
WBGene00174290	21ur-15300	piRNA	IV:4852891-4852911	0	0	0	0	0	0
WBGene00201131	R153.6	ncRNA	II:7653930-7654026	0	0	0	0.91	0	0
WBGene00200179	H30A04.10	ncRNA	X:15519963-15520083	0	0	0	0	0	0
WBGene00018678	F52C12.1	protein_coding	IV:1959854-1963240	2431.29	2280.39	2294.41	1793.14	1519.99	2033.26
WBGene00018679	F52C12.2	protein_coding	IV:1953579-1956704	2471.66	2324.93	2320.64	1477.4	1521.83	1561.96
WBGene00198707	K02D7.7	ncRNA	IV:314661-314762	0	0	0	0	0	0
WBGene00174296	21ur-8013	piRNA	IV:15196834-15196854	0	0	0	0	0	0
WBGene00045561	21ur-4184	piRNA	IV:14159840-14159860	0	0	0	0	0	0
WBGene00269394	F59H6.15	protein_coding	II:2012998-2013386	1.06	1.09	0	3.65	3.68	0.94
WBGene00269391	F54F2.14	protein_coding	III:8791579-8792245	0	0	0	0	0	0
WBGene00269390	C08F1.13	pseudogene	II:1804209-1805408	0	0	0	0	0	0.94
WBGene00269393	F56H1.11	pseudogene	I:5741186-5741622	5.31	8.69	7.34	9.13	2.76	10.31
WBGene00269392	F54F7.14	protein_coding	X:11850873-11851729	1.06	2.17	1.05	2.74	3.68	0.94
WBGene00001665	gpa-3	protein_coding	V:9356750-9359774	1.06	8.69	8.39	15.51	11.03	15.93
WBGene00001664	gpa-2	protein_coding	V:8371014-8374027	1.06	0	1.05	20.08	12.87	18.74
WBGene00001667	gpa-5	protein_coding	X:2118894-2121061	1.06	1.09	0	1.83	0	1.87
WBGene00001666	gpa-4	protein_coding	IV:401695-405346	139.14	106.47	150.02	153.31	110.28	130.24
WBGene00001661	gop-2	protein_coding	III:5259023-5260512	4997.48	4663.99	4654.92	3978.68	4630.73	4028.1
WBGene00001660	gop-1	protein_coding	III:5254438-5258922	2419.61	2819.25	2692.03	2123.48	2351.67	2095.1
WBGene00001663	gpa-1	protein_coding	V:11174567-11177559	86.04	115.16	102.81	13.69	9.19	12.18
WBGene00001662	gop-3	protein_coding	III:5260693-5263837	5214.16	5218.06	5273.9	4242.4	4645.44	4385.09
WBGene00001669	gpa-7	protein_coding	IV:10404012-10408530	115.78	70.62	91.27	201.67	192.07	220.19
WBGene00001668	gpa-6	protein_coding	X:13191246-13193955	1.06	2.17	2.1	9.13	2.76	2.81
WBGene00018674	F52C9.3	protein_coding	III:5321885-5326345	2229.48	2382.51	2451.78	1796.79	2087	1995.78
WBGene00018675	F52C9.5	protein_coding	III:5302218-5306324	1.06	2.17	3.15	60.23	57.9	70.27
WBGene00006129	str-67	protein_coding	V:1062588-1064591	0	0	0	0	0	0
WBGene00006128	str-66	protein_coding	V:3103128-3104234	0	0	1.05	0	0	0
WBGene00006127	str-64	protein_coding	V:3283257-3284930	0	0	0	0	0	0
WBGene00006126	str-63	protein_coding	V:3351566-3352773	0	0	0	0	0.92	0.94
WBGene00006125	str-61	protein_coding	V:16669339-16671290	0	0	0	0	0	0
WBGene00006124	str-60	protein_coding	V:15897996-15899415	0	0	0	0	0	0
WBGene00006123	str-58	pseudogene	V:3253469-3254590	0	0	0	1.83	0.92	0
WBGene00006122	str-57	protein_coding	V:15871170-15872351	0	0	0	8.21	1.84	7.5
WBGene00006121	str-56	protein_coding	V:15872573-15873770	0	0	0	0	0	0
WBGene00006120	str-55	protein_coding	V:16415694-16417114	0	0	0	0	0.92	0
WBGene00198737	T04C9.8	ncRNA	III:5989353-5989491	1.06	0	1.05	0	0	0
WBGene00174233	21ur-7789	piRNA	IV:13830207-13830227	0	0	0	0	0	0
WBGene00020997	gpa-18	protein_coding	IV:5189042-5195627	5.31	8.69	6.29	6.39	4.59	4.68
WBGene00020994	W03F8.4	protein_coding	IV:5184123-5185240	6119.13	5809.07	6193.98	3971.38	4296.23	4085.26
WBGene00020995	W03F8.6	protein_coding	IV:5185523-5186580	20.18	28.25	16.79	42.89	34	20.61
WBGene00020992	W03F8.2	pseudogene	IV:5190444-5192546	10.62	16.3	23.08	7.3	3.68	6.56
WBGene00020993	W03F8.3	protein_coding	IV:5185333-5189096	3307.58	3360.29	3507.19	1964.7	2414.16	2189.74
WBGene00020990	W03D8.9	protein_coding	I:2784620-2786077	0	6.52	0	20.99	11.95	11.24
WBGene00020991	W03D8.10	pseudogene	I:2786332-2787514	0	0	0	4.56	4.59	0
WBGene00020999	W03F9.1	protein_coding	V:124010-126758	6274.2	6103.49	6451.01	4761.64	4352.28	5158.11
WBGene00165538	21ur-15382	piRNA	IV:17213016-17213036	0	0	0	0	0	0
WBGene00165539	21ur-14243	piRNA	IV:14052372-14052392	0	0	0	0	0	0
WBGene00165530	21ur-15376	piRNA	IV:14377071-14377091	0	0	0	0	0	0
WBGene00165531	21ur-7156	piRNA	IV:14853372-14853392	0	0	0	0	0	0
WBGene00165532	21ur-12754	piRNA	IV:5889275-5889295	0	0	0	0	0	0
WBGene00165533	21ur-8477	piRNA	IV:17244539-17244559	0	0	0	0	0	0
WBGene00165534	21ur-9814	piRNA	IV:6147405-6147425	0	0	0	0	0	0
WBGene00165535	21ur-7933	piRNA	IV:14396541-14396561	0	0	0	0	0	0
WBGene00165536	21ur-12864	piRNA	II:1255983-1256003	0	0	0	0	0	0
WBGene00165537	21ur-11575	piRNA	IV:15980169-15980189	0	0	0	0	0	0
WBGene00197870	Y43F4A.5	ncRNA	III:13225151-13225237	0	0	0	0	0	0
WBGene00198706	M79.11	ncRNA	X:10597663-10597790	0	0	0	0	0	0
WBGene00166747	21ur-13302	piRNA	V:13413896-13413916	0	0	0	0	0	0
WBGene00166741	21ur-7450	piRNA	IV:15868226-15868246	0	0	0	0	0	0
WBGene00172273	21ur-8908	piRNA	IV:5325420-5325440	0	0	0	0	0	0
WBGene00172272	21ur-11387	piRNA	IV:15490845-15490865	0	0	0	0	0	0
WBGene00172271	21ur-7600	piRNA	IV:4789336-4789356	0	1.09	0	0.91	0	0
WBGene00172270	21ur-9473	piRNA	IV:6302709-6302729	0	0	0	0	0	0
WBGene00000208	asc-1	protein_coding	II:15039404-15048904	2402.62	2228.24	2302.81	2156.33	1939.05	2530.8
WBGene00000209	asg-1	protein_coding	I:8692946-8693468	8815.96	8117.71	8334.17	7173.48	7429.94	7083.61
WBGene00172275	21ur-12792	piRNA	V:5106063-5106083	0	0	0	0	0	0
WBGene00172274	21ur-5948	piRNA	IV:15695227-15695247	0	0	0	0	0	0
WBGene00000204	arx-6	protein_coding	III:4878658-4879643	3073.9	3061.52	3196.65	2173.67	1973.05	2208.48
WBGene00000205	arx-7	protein_coding	I:3069325-3070150	3048.41	2784.49	2833.66	2546.9	2554.76	2735.06
WBGene00000206	asb-1	protein_coding	III:4594543-4595944	20055.78	20657.14	21131.28	16436.69	17956.84	15788.21
WBGene00000207	asb-2	protein_coding	X:4469743-4471476	1892.78	1619.85	1523.32	1280.29	1391.33	1515.11
WBGene00000200	arx-2	protein_coding	V:10335443-10338355	8061.83	7498.45	7889.35	8234.77	8092.53	8212.68
WBGene00000201	arx-3	protein_coding	III:12052424-12058458	4805.23	4405.42	4388.45	3179.29	3366.22	3687.98
WBGene00000202	exos-4.2	protein_coding	III:860198-861324	1810.99	1889.28	1904.14	1815.04	1887.58	1974.23
WBGene00000203	arx-5	protein_coding	III:12816789-12818100	3509.39	3221.23	3326.74	2853.52	2677.9	2679.78
WBGene00255730	F48G7.15	pseudogene	V:630289-631890	3.19	1.09	0	0	0	1.87
WBGene00018438	btb-6	protein_coding	II:1715162-1716497	789.19	885.43	807.82	564.86	615.72	534.08
WBGene00018439	fbxa-184	protein_coding	II:1710259-1711417	154.01	118.42	162.61	58.4	73.52	76.83
WBGene00255731	T02B11.11	protein_coding	V:889714-890523	0	0	0	0.91	0	0.94
WBGene00018432	irld-33	protein_coding	II:1739076-1741013	1.06	0	0	0	0	0
WBGene00018433	ceh-82	protein_coding	II:1732276-1733291	92.41	96.69	96.52	84.87	84.55	83.39
WBGene00018430	nhr-142	protein_coding	V:5785959-5790066	28.68	21.73	16.79	59.32	54.22	50.6
WBGene00018431	F44E7.9	protein_coding	V:5791230-5792122	3067.53	2810.56	2872.48	2460.21	2566.71	2557.03
WBGene00018436	fbxb-11	protein_coding	II:1724614-1725692	0	5.43	2.1	17.34	22.97	21.55
WBGene00018437	btb-8	protein_coding	II:1722770-1724186	4.25	16.3	8.39	92.17	97.41	83.39
WBGene00018434	ceh-81	protein_coding	II:1730403-1732046	0	0	0	0	0.92	0
WBGene00018435	btb-9	protein_coding	II:1728506-1730065	62.67	44.54	39.87	103.12	122.22	125.56
WBGene00255733	T02B11.13	protein_coding	V:892692-893537	0	0	0	0	0	0
WBGene00173898	21ur-9512	piRNA	IV:13769932-13769952	0	0	0	0	0	0
WBGene00173899	21ur-15660	piRNA	IV:17210624-17210644	0	0	0	0	0	0
WBGene00173894	21ur-6590	piRNA	IV:5710901-5710921	0	0	0	0	0	0
WBGene00173895	21ur-11292	piRNA	IV:15954532-15954552	0	0	0	0	0	0
WBGene00173896	21ur-5461	piRNA	IV:16786933-16786953	0	0	0	0	0	0
WBGene00173897	21ur-5556	piRNA	IV:15811081-15811101	0	0	0	0	0	0
WBGene00173890	21ur-7490	piRNA	IV:14456758-14456778	0	0	0	0	0	0
WBGene00173891	21ur-10426	piRNA	IV:5950711-5950731	0	0	0	0	0	0
WBGene00173892	21ur-12411	piRNA	IV:15300294-15300314	0	0	0	0	0	0
WBGene00173893	21ur-14291	piRNA	III:4826926-4826946	0	0	0	0	0	0
WBGene00255736	C03H5.10	ncRNA	II:395098-395894	20.18	9.78	5.25	8.21	6.43	8.43
WBGene00195398	F55B12.12	ncRNA	V:13811140-13811321	0	0	0	0	0	0
WBGene00018384	F43C11.7	protein_coding	II:2335933-2337696	93.47	69.53	56.65	354.98	216.88	247.36
WBGene00018385	F43C11.8	protein_coding	II:2332520-2334338	0	1.09	0	0.91	2.76	5.62
WBGene00018386	F43C11.9	protein_coding	II:2337897-2340746	840.17	882.17	824.6	613.23	589.07	604.36
WBGene00018387	F43C11.10	protein_coding	II:2350216-2351657	0	1.09	1.05	1.83	0.92	3.75
WBGene00018380	decr-1.1	protein_coding	II:2353312-2354373	1.06	0	4.2	1.83	7.35	0
WBGene00018381	F43C11.4	protein_coding	II:2347015-2350030	0	0	0	0	0	0
WBGene00009209	F28C6.10	protein_coding	II:8607889-8608865	56.29	42.37	29.38	25.55	31.25	13.12
WBGene00009208	F28C6.9	protein_coding	II:8608876-8610110	1.06	0	0	2.74	0	0.94
WBGene00009207	F28C6.8	protein_coding	II:8606849-8607749	3997.99	4057.77	3876.48	2878.15	3123.61	2797.84
WBGene00009206	B0513.t1	tRNA	IV:13870265-13870336	0	0	0	0	0	0
WBGene00009205	F28C6.5	protein_coding	II:8599508-8600506	19.12	17.38	13.64	16.43	11.03	15.93
WBGene00009204	F28C6.4	protein_coding	II:8596286-8600265	2119.02	2342.32	2415.06	884.25	1027.42	900.44
WBGene00009203	aptf-3	protein_coding	II:8594190-8596294	2820.05	2749.72	2937.52	2341.58	2263.44	2603.88
WBGene00009202	aptf-4	protein_coding	II:8590984-8593010	48.86	48.89	57.7	78.48	98.33	75.9
WBGene00009201	F28C1.3	protein_coding	V:12468683-12473533	1450.92	1358.02	1651.31	851.4	794	1014.76
WBGene00009200	F28C1.1	protein_coding	V:12450807-12453336	5948.12	5684.14	6228.6	4456.85	5063.57	4749.58
WBGene00172857	21ur-10572	piRNA	IV:16772868-16772888	0	0	0	0	0	0
WBGene00172856	21ur-7506	piRNA	IV:16810981-16811001	0	0	0	0	0	0
WBGene00172855	21ur-7436	piRNA	IV:15655740-15655760	0	0	0	0	0	0
WBGene00172854	21ur-12020	piRNA	IV:10318429-10318449	0	1.09	0	0.91	0	0
WBGene00172853	21ur-15693	piRNA	IV:6495127-6495147	0	0	0	0	0	0
WBGene00172852	21ur-12803	piRNA	IV:15298415-15298435	0	0	0	0	0	0
WBGene00172851	21ur-12545	piRNA	IV:16271053-16271073	0	0	0	0	0	0
WBGene00172850	21ur-7214	piRNA	IV:15152396-15152416	0	0	0	0	0	0
WBGene00172859	21ur-5562	piRNA	IV:15615257-15615277	0	0	0	0	0	0
WBGene00172858	21ur-11722	piRNA	IV:6602669-6602689	0	0	0	0	0	0
WBGene00171916	21ur-7217	piRNA	IV:13643845-13643865	0	0	0	0	0	0
WBGene00046488	21ur-351	piRNA	IV:14646740-14646760	0	0	0	0	0	0
WBGene00046489	21ur-2187	piRNA	IV:15273246-15273266	0	0	0	0	0	0
WBGene00013529	Y73F8A.24	protein_coding	IV:15445368-15453187	1679.28	1723.06	1789.79	1449.11	1270.03	1471.07
WBGene00013528	Y73F8A.23	protein_coding	IV:15442960-15444581	0	0	0	0.91	0	0.94
WBGene00194695	B0462.5	protein_coding	V:18322336-18323327	5.31	17.38	1.05	129.58	110.28	107.75
WBGene00013521	Y73F8A.12	protein_coding	IV:15311234-15311676	0	2.17	0	0.91	1.84	0.94
WBGene00013520	best-21	protein_coding	IV:15302421-15309408	23.37	36.94	52.46	31.94	34.92	27.17
WBGene00013523	Y73F8A.14	protein_coding	IV:15318552-15319082	0	1.09	0	3.65	4.59	0.94
WBGene00013522	Y73F8A.13	protein_coding	IV:15312247-15313982	366.45	329.18	318.93	331.25	338.18	316.7
WBGene00013525	irld-59	protein_coding	IV:15337078-15339821	0	1.09	1.05	4.56	8.27	3.75
WBGene00013524	Y73F8A.15	protein_coding	IV:15321579-15322183	0	5.43	0	8.21	1.84	0.94
WBGene00013527	Y73F8A.22	protein_coding	IV:15439190-15441408	1.06	1.09	3.15	0.91	0	0
WBGene00013526	Y73F8A.20	protein_coding	IV:15378460-15381686	0	3.26	0	12.78	3.68	6.56
WBGene00046484	21ur-3812	piRNA	IV:16985629-16985649	0	0	0	0	0	0
WBGene00046485	21ur-1976	piRNA	IV:16044323-16044343	0	0	0	0	0	0
WBGene00171910	21ur-13089	piRNA	IV:6040198-6040218	0	0	0	0	0	0
WBGene00046486	21ur-561	piRNA	IV:15659478-15659498	0	0	0	0	0	0
WBGene00046487	21ur-4518	piRNA	IV:14832270-14832290	0	0	0	0	0	0
WBGene00046480	21ur-5361	piRNA	IV:14049246-14049266	0	0	0	0	0	0
WBGene00046481	21ur-3075	piRNA	IV:16990872-16990892	0	0	0	0	0	0
WBGene00220239	ZK218.23	ncRNA	V:17115526-17115629	0	0	0	0	0	0
WBGene00220238	ZK185.9	snoRNA	IV:4538702-4538916	3.19	1.09	1.05	0.91	2.76	0.94
WBGene00004439	rpl-25.2	protein_coding	I:8329062-8329684	30227.07	27722.12	28521.24	28957.66	27392	27394.65
WBGene00004438	rpl-25.1	protein_coding	X:4715178-4715801	648.98	556.25	535.05	1086.84	949.31	1127.19
WBGene00004437	rpl-24.2	protein_coding	I:9669415-9670098	2867.84	2600.88	2796.94	4518.9	4502.08	4112.43
WBGene00004436	rpl-24.1	protein_coding	I:4585115-4586177	55174.12	44778.87	47557.43	56505.44	51979.28	60809.44
WBGene00004435	rpl-23	protein_coding	III:5705521-5706129	51371.57	40284.36	42106.23	46398.14	46753.96	49895.43
WBGene00004434	rpl-22	protein_coding	II:5055616-5056214	47728.35	39917.15	42374.81	39057.66	41568.17	34822.14
WBGene00004433	rpl-21	protein_coding	III:8129551-8130227	45523.29	37667.18	40129.7	38751.05	35169.32	41737.09
WBGene00004432	rpl-20	protein_coding	IV:4749012-4749778	27792.59	24702.96	24743.38	20581.45	18141.56	24821.69
WBGene00004431	rpl-19	protein_coding	I:5484779-5486354	54979.74	46805.04	48501.64	42468.74	41347.61	47273.74
WBGene00004430	rpl-18	protein_coding	IV:13777808-13778812	29888.24	28486.95	28590.48	27108.85	24601.98	31579.23
WBGene00013293	Y57G11A.5	protein_coding	IV:14511884-14512505	0	1.09	0	1.83	0.92	0.94
WBGene00013292	Y57G11A.4	protein_coding	IV:14482334-14486439	24.43	26.07	18.88	51.1	49.62	52.47
WBGene00013290	Y57G11A.2	protein_coding	IV:14517022-14519539	0	31.51	0	57.49	10.11	15.93
WBGene00013297	Y57G11B.5	protein_coding	IV:14574819-14576580	4001.17	2726.91	3452.64	145.09	140.6	152.73
WBGene00013296	Y57G11B.3	protein_coding	IV:14573499-14574339	2.12	1.09	0	7.3	4.59	4.68
WBGene00013295	Y57G11B.2	protein_coding	IV:14565330-14567331	93.47	76.05	62.95	97.64	118.55	80.58
WBGene00013294	pals-30	protein_coding	IV:14549827-14551957	6.37	0	6.29	41.98	45.03	38.42
WBGene00013299	irld-18	protein_coding	IV:14579242-14581052	0	3.26	0	3.65	1.84	0
WBGene00013298	Y57G11B.6	protein_coding	IV:14553598-14554883	0	0	0	2.74	0	3.75
WBGene00198401	F47E1.12	ncRNA	X:9074663-9074744	0	0	0	0	0	0
WBGene00199585	ZK1193.9	ncRNA	X:434390-434522	0	0	0	0	0	0
WBGene00002879	let-754	protein_coding	III:7949975-7951915	6684.2	6755.34	6818.2	3834.5	4184.11	3829.46
WBGene00173808	21ur-12222	piRNA	IV:14019739-14019759	0	0	0	0	0	0
WBGene00200529	ZC53.15	ncRNA	X:1926736-1926884	0	0	0	0	0	0
WBGene00200528	R09G11.3	ncRNA	X:17520983-17521191	0	0	0	0	0	0
WBGene00200527	T10C6.19	ncRNA	V:16040446-16040607	0	0	0	0	0	0
WBGene00200526	C05B10.17	ncRNA	IV:6842957-6843029	0	0	0	0	0	0
WBGene00200525	R07H5.13	ncRNA	IV:11211349-11211497	0	0	0	0	0	0
WBGene00200524	F22B7.14	ncRNA	III:8662399-8662451	0	0	0	0	0	0
WBGene00200523	Y75B8A.56	ncRNA	III:12143928-12144015	0	0	0	0	0	0
WBGene00200522	R04F11.23	ncRNA	V:12327090-12327157	0	0	0	0	0	0
WBGene00200521	T09B4.17	ncRNA	I:6172999-6173139	0	0	0	0	0	0
WBGene00200520	C13D9.13	ncRNA	V:4994220-4994368	0	0	0	0	0	0
WBGene00007317	C05A9.2	protein_coding	X:10842658-10844674	21.24	27.16	27.28	147.83	156.23	150.85
WBGene00007316	nlp-41	protein_coding	II:14550913-14552476	10.62	5.43	3.15	16.43	15.62	8.43
WBGene00007315	C04H5.7	protein_coding	II:14537946-14539162	702.09	437.83	484.69	142.36	111.2	75.9
WBGene00007314	gcy-29	protein_coding	II:14540895-14548791	4.25	3.26	4.2	4.56	1.84	3.75
WBGene00007313	clec-147	protein_coding	II:14535923-14537579	127.46	94.52	92.32	43.8	34	28.11
WBGene00007312	C04H5.1	protein_coding	II:14534300-14535365	1034.55	1212.44	1259.99	927.14	833.51	883.58
WBGene00007311	C04H4.1	protein_coding	II:7958844-7960237	0	0	0	0	0	0
WBGene00007310	irld-21	protein_coding	IV:10119460-10122305	1.06	1.09	2.1	0	2.76	5.62
WBGene00048811	21ur-2617	piRNA	IV:15170820-15170840	0	0	0	0	0	0
WBGene00048810	21ur-4355	piRNA	IV:15912288-15912308	0	0	0	0	0	0
WBGene00048813	21ur-1506	piRNA	IV:14883592-14883612	0	0	0	0	0	0
WBGene00048812	21ur-3759	piRNA	IV:16208640-16208660	0	0	0	0	0	0
WBGene00048815	21ur-4434	piRNA	IV:15085201-15085221	0	0	0	0	0	0
WBGene00048814	21ur-2729	piRNA	IV:13821658-13821678	0	0	0	0	0	0
WBGene00007319	C05B5.1	protein_coding	III:9987768-9988421	2.12	0	1.05	0.91	2.76	1.87
WBGene00048816	21ur-4728	piRNA	IV:16284121-16284141	0	0	0	0	0	0
WBGene00219420	T19C4.24	protein_coding	V:11146907-11147008	1.06	0	0	0	1.84	3.75
WBGene00219421	Y66D12A.30	protein_coding	III:11609868-11611126	0	0	1.05	2.74	4.59	1.87
WBGene00219422	Y52B11A.20	protein_coding	I:11011435-11014274	2.12	4.35	3.15	13.69	17.46	16.87
WBGene00219423	C23H5.15	protein_coding	IV:2100240-2102893	15.93	5.43	7.34	16.43	16.54	14.05
WBGene00166375	21ur-15579	piRNA	II:9415026-9415046	0	0	0	0	0	0
WBGene00219424	Y54G2A.72	protein_coding	IV:2778141-2778571	1.06	2.17	2.1	1.83	4.59	1.87
WBGene00166374	21ur-13227	piRNA	IV:12268648-12268668	1.06	0	0	0	0	0
WBGene00219425	Y54G2A.73	protein_coding	IV:3000541-3008892	594.81	555.16	592.75	368.67	351.97	380.42
WBGene00045993	21ur-1433	piRNA	IV:13838459-13838479	0	0	0	0	0	0
WBGene00045992	21ur-2309	piRNA	IV:5901148-5901168	0	0	0	0	0	0
WBGene00045991	21ur-533	piRNA	IV:15864244-15864264	0	0	0	0	0	0
WBGene00045990	21ur-3373	piRNA	IV:14565128-14565148	0	0	0	0	0	0
WBGene00045997	21ur-3903	piRNA	IV:14983713-14983733	0	0	0	0	0	0
WBGene00045996	21ur-2495	piRNA	IV:16804564-16804584	0	0	0	0	0	0
WBGene00045995	21ur-13	piRNA	IV:13918820-13918840	0	0	0	0	0	0
WBGene00045994	21ur-5323	piRNA	IV:14166907-14166927	0	0	0	0	0	0
WBGene00045999	21ur-4243	piRNA	IV:15890737-15890757	0	0	0	0	0	0
WBGene00045998	21ur-700	piRNA	IV:16640675-16640695	0	0	0	0	0	0
WBGene00166379	21ur-6426	piRNA	IV:14659743-14659763	0	0	0	0	0	0
WBGene00166378	21ur-12318	piRNA	IV:6459407-6459427	0	0	0	0	0	0
WBGene00197873	F55A4.12	ncRNA	X:1018699-1018843	0	0	0	0	0	0
WBGene00165080	21ur-14832	piRNA	IV:5768986-5769006	0	0	0	0	0	0
WBGene00173078	21ur-9104	piRNA	IV:13731163-13731183	0	0	0	0	0	0
WBGene00173079	21ur-9295	piRNA	IV:17129858-17129878	0	0	0	0	0	0
WBGene00173076	21ur-6062	piRNA	IV:16440513-16440533	0	0	0	0	0	0
WBGene00173077	21ur-7162	piRNA	IV:14987578-14987598	0	0	0	0	0	0
WBGene00173074	21ur-10697	piRNA	IV:14635966-14635986	0	0	0	0	0	0
WBGene00173075	21ur-14374	piRNA	IV:10451843-10451863	0	0	0	0	0	0
WBGene00173072	21ur-8484	piRNA	IV:14164895-14164915	0	0	0	0	0	0
WBGene00173073	21ur-13623	piRNA	IV:15684066-15684086	0	0	0	0	0	0
WBGene00173070	21ur-9559	piRNA	IV:6388031-6388051	0	0	0	0	0	0
WBGene00173071	21ur-7141	piRNA	IV:16556125-16556145	0	0	0	0.91	0	0
WBGene00197279	C01B7.10	ncRNA	V:8796630-8796928	0	0	0	0	0	0
WBGene00195438	K08H10.13	ncRNA	V:10004084-10004308	0	0	0	0.91	0	0
WBGene00195439	T27A8.6	ncRNA	X:16053839-16053988	1.06	2.17	1.05	0	0	0
WBGene00202389	Y47D3B.24	ncRNA	III:11467449-11467620	0	0	0	0	0	0
WBGene00202388	C05A9.11	ncRNA	X:10852170-10852304	0	0	0	0	0	0
WBGene00195432	C56E6.10	ncRNA	II:6545548-6545696	0	0	0	0	0	0
WBGene00174378	21ur-5736	piRNA	IV:5781382-5781402	0	0	0	0	0	0
WBGene00195430	C25F6.10	ncRNA	X:5475197-5475393	0	0	0	0	0	0
WBGene00195431	W02F12.9	ncRNA	V:6696103-6696246	0	0	0	0	0	0
WBGene00195436	Y69A2AR.37	ncRNA	IV:2664753-2665339	0	0	0	0	0	0
WBGene00195437	T07D3.10	ncRNA	II:875487-875687	0	0	0	0	0	0
WBGene00195434	K07E8.13	ncRNA	II:651502-651619	0	0	0	0	0	0
WBGene00174379	21ur-11042	piRNA	IV:6036297-6036317	0	0	0	0	0	0
WBGene00043297	F28F5.4	protein_coding	III:6816643-6816880	0	0	0	0	0.92	0.94
WBGene00048301	21ur-1869	piRNA	IV:13833947-13833967	0	0	0	0	0	0
WBGene00048300	21ur-4639	piRNA	IV:15245333-15245353	0	0	0	0	0	0
WBGene00048303	21ur-4502	piRNA	IV:15655739-15655759	0	0	0	0	0	0
WBGene00048302	21ur-3241	piRNA	IV:16558390-16558410	0	0	0	0	0	0
WBGene00048305	21ur-1655	piRNA	IV:15393295-15393315	0	0	0	0	0	0
WBGene00048304	21ur-1661	piRNA	IV:14431753-14431773	0	0	0	0	0	0
WBGene00195384	T13H10.4	ncRNA	IV:9951217-9951338	0	0	0	0	0	0
WBGene00195385	ZK867.5	ncRNA	X:7213054-7213195	0	0	0	0	0	0
WBGene00195386	T09E8.6	ncRNA	V:13169697-13169844	0	0	0	0	0	0
WBGene00195387	F02D10.10	ncRNA	X:13467641-13467820	0	0	0	0	0	0
WBGene00017998	F33D4.6	protein_coding	IV:7714164-7718009	0	2.17	2.1	61.14	27.57	12.18
WBGene00017999	emc-6	protein_coding	IV:7709192-7709736	3891.77	3204.93	3239.67	2594.35	2820.35	2492.38
WBGene00195382	F29F11.7	ncRNA	V:10681186-10681544	0	0	0	0	0	0
WBGene00195383	C09B8.10	ncRNA	X:6037860-6037942	0	0	0	0	0	0
WBGene00017995	F32E10.8	protein_coding	IV:7567607-7568507	7.44	0	4.2	8.21	8.27	10.31
WBGene00017996	F33D4.4	protein_coding	IV:7703873-7706905	4291.14	4414.11	4302.42	4093.66	4300.82	3826.65
WBGene00017997	mrpl-1	protein_coding	IV:7707575-7709084	5460.59	5491.84	5320.06	4537.15	4940.43	4514.4
WBGene00017990	cec-4	protein_coding	IV:7575622-7577325	3900.27	3244.04	3580.63	3121.8	3137.39	3018.03
WBGene00017991	clec-180	protein_coding	IV:7568893-7573761	10.62	9.78	10.49	104.94	71.68	46.85
WBGene00017992	F32E10.5	protein_coding	IV:7574355-7578381	2701.08	2582.41	2526.27	2220.21	2412.32	2407.12
WBGene00017993	cec-5	protein_coding	IV:7578501-7580269	12296.67	12046.2	12557.91	12613.14	13856.36	12894.8
WBGene00047638	21ur-643	piRNA	IV:14690108-14690128	0	0	0	0	0	0
WBGene00047639	21ur-4052	piRNA	IV:15382892-15382912	0	0	0	0	0	0
WBGene00047634	21ur-4408	piRNA	IV:14161007-14161027	0	0	0	0	0	0
WBGene00047635	21ur-2387	piRNA	IV:15819237-15819257	0	0	0	0	0	0
WBGene00047636	21ur-5120	piRNA	IV:13604211-13604231	0	0	0	0	0	0
WBGene00047637	21ur-1496	piRNA	IV:16697299-16697319	0	0	0	0	0	0
WBGene00047630	21ur-1741	piRNA	IV:6197742-6197762	0	0	0	0	0	0
WBGene00047631	21ur-608	piRNA	IV:15086661-15086681	0	0	0	0	0	0
WBGene00047632	21ur-703	piRNA	IV:15618106-15618126	0	0	0	0	0	0
WBGene00047633	21ur-5076	piRNA	IV:14294122-14294142	0	0	0	0	0	0
WBGene00165081	21ur-8247	piRNA	IV:16182695-16182715	0	0	0	0	0	0
WBGene00045738	21ur-4550	piRNA	IV:5828590-5828610	0	0	0	0	0	0.94
WBGene00199583	T05B11.10	ncRNA	V:7744238-7744346	0	0	0	0	0	0
WBGene00201609	F59F5.10	ncRNA	X:10557543-10557691	0	0	0	0	0	0
WBGene00201608	Y50D7A.18	ncRNA	III:278658-278708	0	0	0	0	0	0
WBGene00201601	Y97E10AM.3	ncRNA	V:7995250-7995317	0	0	0	0	0	0
WBGene00201600	K02B2.38	ncRNA	IV:5942311-5942427	0	0	0	0	0	0
WBGene00197272	C18F3.7	ncRNA	IV:8080849-8080965	0	0	0	0	0	0
WBGene00201602	F42C5.16	ncRNA	IV:7320100-7320388	0	0	0	0	0	0
WBGene00201605	F15G9.9	ncRNA	X:9743744-9743829	0	0	0	0	0	0
WBGene00201604	C05A9.8	ncRNA	X:10852170-10852304	0	0	0	0	0	0
WBGene00165808	21ur-10264	piRNA	IV:14625574-14625594	0	0	0	0	0	0
WBGene00201606	C30C11.12	ncRNA	III:8457784-8457930	0	0	0	0	0	0
WBGene00199643	F11A1.12	ncRNA	X:10660952-10661145	0	0	0	0	0	0
WBGene00010173	F56H6.13	protein_coding	I:12283270-12285384	0	0	0	2.74	1.84	0.94
WBGene00010172	oac-36	protein_coding	I:12312335-12314895	0	1.09	0	1.83	0.92	0.94
WBGene00010171	oac-35	protein_coding	I:12307731-12310406	0	0	0	0	0	0
WBGene00010170	F56H6.9	protein_coding	I:12303599-12306820	0	0	0	0	0	0.94
WBGene00010177	F57A8.1	protein_coding	V:10037340-10048726	141.27	119.51	154.22	313.91	279.37	390.72
WBGene00010176	F56H11.6	protein_coding	IV:9528355-9529569	1.06	1.09	2.1	0	0.92	0.94
WBGene00010175	F56H11.2	protein_coding	IV:9531357-9533171	11.68	5.43	10.49	33.76	18.38	20.61
WBGene00010174	F56H9.2	protein_coding	V:12637663-12638237	750.95	890.86	654.65	1732.92	1648.65	1558.21
WBGene00197273	C23H3.10	ncRNA	II:82914-83019	0	0	0	0	0	0
WBGene00010179	F57A8.4	protein_coding	V:10067087-10068818	0	2.17	0	16.43	11.03	13.12
WBGene00010178	yif-1	protein_coding	V:10050047-10054913	3747.32	3788.34	3939.43	3711.3	4088.54	3911.92
WBGene00168616	21ur-14324	piRNA	IV:14196315-14196335	0	0	0	0	0	0
WBGene00168617	21ur-9625	piRNA	IV:15832184-15832204	0	0	0	0	0	0
WBGene00168614	21ur-14130	piRNA	IV:14346456-14346476	0	0	0	0	0	0
WBGene00168615	21ur-7994	piRNA	IV:4876063-4876083	0	0	0	0	0	0
WBGene00168612	21ur-6183	piRNA	IV:15173300-15173320	0	0	0	0	0	0
WBGene00168613	21ur-8783	piRNA	IV:15117408-15117428	0	0	0	0	0	0
WBGene00168610	21ur-9097	piRNA	IV:6951650-6951670	0	0	0	0	0	0
WBGene00168611	21ur-10829	piRNA	IV:14415256-14415276	0	0	0	0	0	0
WBGene00168618	21ur-7895	piRNA	IV:14570708-14570728	0	0	0	0	0	0
WBGene00168619	21ur-7732	piRNA	IV:13717966-13717986	0	0	0	0	0	0
WBGene00197270	K02A4.4	ncRNA	X:12890274-12890360	0	0	0	0	0	0
WBGene00197271	W09G3.13	ncRNA	I:13820441-13820492	0	0	0	0	0	0
WBGene00005427	srh-217	protein_coding	V:20193463-20195246	0	0	0	10.04	1.84	9.37
WBGene00005426	srh-216	protein_coding	V:16825290-16827592	0	0	0	0	0.92	0
WBGene00005425	srh-215	protein_coding	V:16830557-16832021	0	0	1.05	0	0	0.94
WBGene00005424	srh-214	protein_coding	V:16828235-16829755	0	0	0	0	0	0.94
WBGene00005423	srh-213	protein_coding	V:3592768-3594973	1.06	2.17	1.05	6.39	2.76	4.68
WBGene00005422	srh-212	protein_coding	V:3595191-3597152	2.12	3.26	3.15	0.91	2.76	1.87
WBGene00005421	srh-211	protein_coding	V:4078061-4079813	0	1.09	0	0	0	1.87
WBGene00005420	srh-210	pseudogene	V:4069424-4071542	0	0	0	0	0.92	1.87
WBGene00050201	21ur-5199	piRNA	IV:14390328-14390348	0	0	0	0	0	0
WBGene00050200	21ur-3798	piRNA	IV:15284435-15284455	0	0	0	0	0	0
WBGene00050203	21ur-3564	piRNA	IV:16019380-16019400	0	0	0	0	0	0
WBGene00050202	21ur-3895	piRNA	IV:15906576-15906596	0	0	0	0	0	0
WBGene00050205	21ur-3998	piRNA	IV:15269692-15269712	0	0	0	0	0	0
WBGene00050204	21ur-277	piRNA	IV:6485733-6485753	0	0	0	0	0	0
WBGene00005429	srh-219	protein_coding	V:15496269-15497567	0	0	0	0	0	0.94
WBGene00005428	srh-218	protein_coding	V:15493980-15495761	0	0	0	0.91	0	0
WBGene00197276	Y54G2A.61	ncRNA	IV:3004215-3004323	0	0	0	0	0	0
WBGene00171958	21ur-9178	piRNA	IV:14010744-14010764	0	0	0	0	0	0
WBGene00049484	21ur-3042	piRNA	IV:14376527-14376547	0	0	0	0	0	0
WBGene00200956	C15C7.11	ncRNA	X:3158284-3158355	0	0	0	0	0	0
WBGene00200957	T02G6.12	ncRNA	I:11803258-11803404	0	0	0	0	0	0
WBGene00200954	C37E2.8	ncRNA	X:14201018-14201194	0	0	0	0	0	0
WBGene00200955	B0454.21	ncRNA	II:3039962-3040068	0	0	0	0	0	0
WBGene00200952	C27C12.9	ncRNA	X:14858816-14858937	0	0	0	0	0	0
WBGene00200953	T22C1.15	ncRNA	I:7951655-7952140	0	0	0	0	0	0
WBGene00200950	T06H11.19	ncRNA	X:10114833-10114897	0	0	0	0	0	0
WBGene00200951	R13H4.12	ncRNA	V:11869080-11869194	0	0	0	0	0	0
WBGene00200958	C11G10.13	ncRNA	X:15145795-15145931	0	0	0	0	0	0
WBGene00200959	C14F11.28	ncRNA	X:6222371-6222520	0	0	0	0	0	0
WBGene00197277	Y37E3.28	ncRNA	I:2070216-2070358	0	0	0	0	0	0
WBGene00049487	21ur-432	piRNA	IV:5847197-5847217	0	0	0	0	0	0
WBGene00022903	B0350.t1	tRNA	IV:5967160-5967232	0	0	0	0	0	0
WBGene00022902	B0344.t3	tRNA	X:1589667-1589740	0	0	0	0	0	0
WBGene00022901	B0344.t2	tRNA	X:1590080-1590153	0	0	0	0	0	0
WBGene00022900	B0344.t1	tRNA	X:1590508-1590581	0	0	0	0	0	0
WBGene00022907	C04A2.t1	tRNA	II:6853204-6853285	0	0	0	0	0	0
WBGene00022906	C03F11.t1	tRNA	X:5407413-5407485	0	0	0	0	0	0
WBGene00022905	C02F12.t1	tRNA	X:3697756-3697828	0	0	0	0	0	0
WBGene00022904	C01B12.9	ncRNA	II:5129-5483	43.55	70.62	74.49	40.15	31.25	59.97
WBGene00022909	C04F2.t1	tRNA	V:7506395-7506467	0	0	0	0	0	0
WBGene00022908	C04E7.t1	tRNA	X:353255-353336	0	0	0	0	0	0
WBGene00197274	F20B10.7	ncRNA	IV:12179170-12179317	0	0	0	0	0	0
WBGene00045568	21ur-3115	piRNA	IV:14122587-14122607	0	0	0	0	0	0
WBGene00045569	21ur-4858	piRNA	IV:14039587-14039607	0	0	0	0	0	0
WBGene00014508	T06H11.t2	tRNA	X:10132678-10132750	0	0	0	0	0	0
WBGene00014509	T06H11.t3	tRNA	X:10132971-10133043	0	0	0	0	0	0
WBGene00014506	T06D8.11	snoRNA	II:11224182-11224258	0	0	0	0	0	0
WBGene00014507	T06H11.t1	tRNA	X:10124498-10124579	0	1.09	0	0	0	0
WBGene00014504	T04F8.t1	tRNA	X:11645683-11645755	0	0	0	0	0	0
WBGene00014505	T05E11.9	ncRNA	IV:11106418-11107579	395.13	346.57	412.3	884.25	859.25	877.96
WBGene00014502	T04D3.t3	tRNA	I:13324180-13324251	0	0	0	0	0	0
WBGene00014503	T04D3.t4	tRNA	I:13310345-13310416	0	0	0	0	0	0
WBGene00014500	T04D3.t1	tRNA	I:13324995-13325066	0	1.09	1.05	0	0	0
WBGene00014501	T04D3.t2	tRNA	I:13331147-13331218	0	0	0	0.91	0	0
WBGene00199076	K10D6.15	ncRNA	V:11202281-11202420	0	0	0	0	0	0
WBGene00197275	K04D7.12	ncRNA	IV:10189700-10190102	0	0	0	0	0	0
WBGene00199074	F15A2.11	ncRNA	X:13488582-13488744	0	0	0	0	1.84	0
WBGene00015459	C04G6.11	protein_coding	II:5103341-5103834	0	0	1.05	0	0.92	0
WBGene00015458	C04G6.10	protein_coding	II:5101984-5102647	1.06	2.17	0	4.56	6.43	0.94
WBGene00015453	C04G6.2	protein_coding	II:5093214-5094263	2.12	7.6	5.25	14.6	4.59	6.56
WBGene00199072	C18H7.14	ncRNA	IV:605217-605321	0	0	0	0	0	0
WBGene00015451	C04F5.9	protein_coding	V:5114749-5119209	2698.96	2594.37	3056.07	2029.49	2121	2323.72
WBGene00015450	C04F5.8	protein_coding	V:5111518-5113754	3961.87	4233.77	4492.31	4171.22	4314.61	4059.02
WBGene00015457	C04G6.7	protein_coding	II:5100412-5101801	2.12	5.43	6.29	1.83	1.84	8.43
WBGene00015456	C04G6.6	protein_coding	II:5098770-5100242	213.5	429.13	449.02	72.09	83.63	146.17
WBGene00015455	C04G6.5	protein_coding	II:5085785-5086121	12.75	6.52	18.88	19.16	16.54	18.74
WBGene00015454	C04G6.4	protein_coding	II:5081490-5083441	2320.83	2383.6	2430.8	2578.84	2752.34	2856.87
WBGene00199070	C34G6.10	ncRNA	I:5883858-5883989	0	0	0	0	0	0
WBGene00199071	F52H3.9	ncRNA	II:10009039-10009099	0	0	0	0	0	0
WBGene00169251	21ur-12983	piRNA	IV:14288267-14288287	0	0	0	0	0	0
WBGene00169250	21ur-13440	piRNA	IV:4904251-4904271	0	0	0	0	0	0
WBGene00169253	21ur-12106	piRNA	IV:15410827-15410847	0	0	0	0	0	0
WBGene00169252	21ur-10942	piRNA	IV:14717111-14717131	0	0	0	0	0	0
WBGene00169255	21ur-15158	piRNA	IV:17037894-17037914	0	0	0	0	0	0
WBGene00169254	21ur-12015	piRNA	IV:14381737-14381757	0	0	0	0	0	0
WBGene00169257	21ur-9148	piRNA	IV:6113645-6113665	0	0	0	0	0	0
WBGene00169256	21ur-7912	piRNA	IV:15191606-15191626	0	0	0	0	0	0
WBGene00169259	21ur-10313	piRNA	IV:14814304-14814324	0	0	0	0	0	0
WBGene00169258	21ur-12500	piRNA	IV:15101967-15101987	0	0	0	0	0	0
WBGene00219844	C30G12.9	ncRNA	II:7264656-7264738	0	0	0	0	0	0
WBGene00219845	C32F10.9	snoRNA	I:5825720-5825888	0	0	1.05	0.91	0	2.81
WBGene00219842	C30C11.15	snoRNA	III:8467709-8467998	0	0	0	0	0	0
WBGene00219843	C30D11.6	ncRNA	III:4133901-4134071	0	0	0	0	0	0
WBGene00219840	C29F9.15	ncRNA	III:115429-115559	0	0	0	0	0	0.94
WBGene00219841	C30C11.14	ncRNA	III:8447043-8447095	0	0	0	0	0	0
WBGene00019170	H06I04.6	protein_coding	III:3061192-3064328	113.65	91.26	93.37	207.15	152.55	228.62
WBGene00019171	fipr-29	protein_coding	III:3059598-3059943	6.37	8.69	2.1	5.48	0.92	2.81
WBGene00019174	H09G03.1	protein_coding	III:3226352-3230652	13.81	5.43	15.74	15.51	4.59	8.43
WBGene00019176	H10D12.2	pseudogene	IV:6143183-6149923	20.18	13.04	6.29	31.94	25.73	28.11
WBGene00019177	H10D18.1	protein_coding	V:3815226-3816543	0	0	1.05	0.91	0.92	0.94
WBGene00019178	scl-12	protein_coding	V:3812596-3813363	0	0	0	0.91	0	0
WBGene00019179	scl-13	protein_coding	V:3810786-3811634	0	0	0	0	0	0
WBGene00174477	21ur-5963	piRNA	IV:14378879-14378899	0	0	0	0	0	0
WBGene00174476	21ur-11534	piRNA	IV:5570638-5570658	0	0	0	0	0	0
WBGene00174475	21ur-14645	piRNA	IV:17209328-17209348	0	0	0	0.91	0.92	0
WBGene00049483	21ur-1964	piRNA	IV:14505552-14505572	0	0	0	0	0	0
WBGene00174473	21ur-6724	piRNA	IV:14851687-14851707	0	0	0	0	0	0
WBGene00174472	21ur-13330	piRNA	II:11387717-11387737	0	0	0	0	0	0
WBGene00174471	21ur-9887	piRNA	IV:13957041-13957061	0	0	0	0	0	0
WBGene00174470	21ur-5888	piRNA	IV:14610681-14610701	0	0	0	0	0	0
WBGene00174479	21ur-7913	piRNA	IV:13865123-13865143	0	0	0	0	0	0
WBGene00174478	21ur-14989	piRNA	X:3048050-3048070	0	0	0	0	0	0
WBGene00045388	lfor-1	ncRNA	II:14635795-14636093	0	1.09	1.05	1.83	1.84	0
WBGene00045389	Y38F1A.11	ncRNA	II:12953683-12953856	0	0	1.05	0.91	0	0
WBGene00045386	C02B4.4	protein_coding	X:12662478-12663627	0	4.35	3.15	4.56	4.59	3.75
WBGene00045387	K09H9.8	protein_coding	I:3138541-3140601	36.11	23.9	33.57	91.25	71.68	73.08
WBGene00045385	lgc-24	protein_coding	X:12068550-12070563	0	1.09	1.05	5.48	7.35	2.81
WBGene00045382	T05E12.8	protein_coding	V:17068627-17069533	28.68	51.06	30.42	9.13	15.62	11.24
WBGene00045380	W06G6.15	protein_coding	V:16654542-16657432	0	0	0	0	0	0
WBGene00045381	F28B1.9	protein_coding	V:17061889-17063095	0	0	0	0.91	0.92	0
WBGene00049801	21ur-4066	piRNA	IV:16708535-16708555	0	0	0	0	0	0
WBGene00049482	21ur-5017	piRNA	IV:14460686-14460706	0	0	0	0	0	0
WBGene00019288	K02A2.1	protein_coding	II:7435258-7435785	0	0	1.05	0	0	0
WBGene00019289	kcc-3	protein_coding	II:7425939-7434282	65.85	67.36	45.11	57.49	57.9	76.83
WBGene00049805	21ur-2817	piRNA	IV:15584820-15584840	0	0	0	0	0	0
WBGene00049804	21ur-2112	piRNA	IV:17213552-17213572	0	0	0	0	0.92	0
WBGene00013888	nspa-3	protein_coding	V:14880435-14880539	0	0	0	0	0	0
WBGene00013889	ZC412.8	protein_coding	V:14879529-14879780	0	0	0	0	0	0
WBGene00013886	ZC412.5	protein_coding	V:14874198-14875470	0	0	0	5.48	0	0
WBGene00013887	nspa-5	protein_coding	V:14878324-14878502	2.12	1.09	0	1.83	0	0
WBGene00013884	ZC412.3	protein_coding	V:14868645-14871547	81.79	116.25	88.13	159.69	115.79	104.01
WBGene00019281	K01A2.6	protein_coding	II:299984-300767	0	0	0	0	0	0
WBGene00013882	msa-1	protein_coding	IV:9088594-9092193	508.78	508.44	447.97	504.64	431	504.1
WBGene00013883	npr-13	protein_coding	V:14852826-14858596	9.56	5.43	6.29	10.95	5.51	0.94
WBGene00013880	mppb-1	protein_coding	IV:9074673-9076571	3896.02	4170.76	4241.57	2518.61	2682.5	2600.14
WBGene00013881	mans-4	protein_coding	IV:9076501-9078807	4800.98	4983.4	4999.03	4330.01	5131.58	4291.39
WBGene00168743	21ur-13377	piRNA	V:5012717-5012737	0	0	0	0	0	0.94
WBGene00168744	21ur-10184	piRNA	IV:9123604-9123624	0	0	0	0	0	0
WBGene00022794	snu-23	protein_coding	III:7769165-7770149	5902.45	5548.33	5401.89	5135.78	5506.52	5026.93
WBGene00197336	H20J04.10	ncRNA	II:4354957-4355047	0	0	0	0	0	0
WBGene00022795	ZK686.5	protein_coding	III:7766389-7767515	14.87	15.21	20.98	15.51	17.46	8.43
WBGene00022792	ZK686.2	protein_coding	III:7763698-7766052	5420.22	5558.11	5589.69	4120.12	4780.53	4213.63
WBGene00022793	ZK686.3	protein_coding	III:7767571-7769063	5708.07	5914.46	6183.48	3988.72	4006.75	4631.52
WBGene00201284	F55C12.14	ncRNA	II:5879620-5879769	0	0	0	0	0	0
WBGene00022791	ZK686.1	protein_coding	III:7773134-7773849	4825.41	4350.02	4470.28	4027.96	4239.25	3952.21
WBGene00197335	C05D2.14	ncRNA	III:5603596-5603756	1.06	1.09	1.05	2.74	0.92	2.81
WBGene00235152	Y7A5A.22	ncRNA	X:15821008-15821690	0	0	0	1.83	1.84	1.87
WBGene00018037	chtl-1	protein_coding	X:5355638-5364322	2290.03	1960.98	2327.99	1842.42	1746.98	1979.85
WBGene00235153	Y7A5A.23	ncRNA	X:15823406-15824092	0	0	0	0	0	0
WBGene00044385	F59A6.10	protein_coding	II:5003960-5004849	6.37	2.17	0	0.91	3.68	0
WBGene00044384	F11G11.14	protein_coding	II:4863713-4865780	0	0	1.05	0.91	0	0
WBGene00044387	C27A2.8	protein_coding	II:5067088-5067980	3.19	2.17	1.05	25.55	7.35	9.37
WBGene00044386	C27A2.7	protein_coding	II:5069764-5071365	2.12	0	2.1	3.65	0.92	1.87
WBGene00044381	K10G6.5	protein_coding	II:3987281-3988185	2.12	2.17	0	8.21	2.76	4.68
WBGene00044380	T24E12.12	protein_coding	II:3759581-3760036	0	1.09	0	2.74	4.59	0.94
WBGene00044383	T05A7.11	protein_coding	II:4663837-4665445	0	0	0	1.83	2.76	2.81
WBGene00044382	Y14H12A.2	protein_coding	II:3988700-3989677	0	0	2.1	0	2.76	0
WBGene00169879	21ur-9550	piRNA	IV:14664820-14664840	0	0	0	0	0	0
WBGene00050000	21ur-548	piRNA	IV:16793443-16793463	0	0	0	0	0	0
WBGene00201282	F38E11.24	ncRNA	IV:9444639-9444766	0	0	0	0	0	0
WBGene00044389	C27D6.12	protein_coding	II:5177298-5178007	3.19	14.12	6.29	21.9	19.3	13.12
WBGene00044388	C27D6.11	protein_coding	II:5159717-5161130	0	1.09	0	9.13	0.92	3.75
WBGene00016100	C25E10.11	protein_coding	V:9057543-9058332	0	0	0	1.83	2.76	0.94
WBGene00016101	C25E10.12	protein_coding	V:9060494-9062441	81.79	61.93	76.59	187.07	143.36	164.91
WBGene00016102	C25F6.1	protein_coding	X:5486487-5488102	481.16	399.8	399.71	339.47	328.08	338.25
WBGene00016103	dpyd-1	protein_coding	X:5467870-5472684	371.76	275.95	343.06	519.24	524.74	490.04
WBGene00016104	ddr-1	protein_coding	X:5461256-5466310	24.43	28.25	13.64	64.79	47.79	47.79
WBGene00016105	C25F6.6	protein_coding	X:5450262-5450823	0	0	0	0	0	0
WBGene00016106	C25F6.7	protein_coding	X:5445163-5448085	0	1.09	3.15	11.86	17.46	14.05
WBGene00016107	C25G6.1	protein_coding	X:1270898-1272561	1.06	0	1.05	3.65	0.92	0.94
WBGene00016108	C25G6.3	protein_coding	X:1233093-1238903	0	0	1.05	3.65	0.92	1.87
WBGene00016109	C25G6.4	protein_coding	X:1247833-1249838	0	0	0	4.56	0	0
WBGene00022799	ZK688.4	protein_coding	III:7895024-7895270	1.06	0	0	4.56	0	1.87
WBGene00018034	sek-5	protein_coding	X:5377607-5379353	0	0	0	0.91	0.92	0
WBGene00165738	21ur-7199	piRNA	IV:6185795-6185815	0	0	0	0	0	0
WBGene00165739	21ur-5915	piRNA	IV:15675550-15675570	0	0	0	0	0	0
WBGene00021595	Y46E12BL.2	protein_coding	II:15233153-15244931	1351.07	1360.19	1116.26	1504.78	1542.97	1925.51
WBGene00021594	tig-3	protein_coding	II:15244855-15251774	13.81	13.04	5.25	14.6	13.78	10.31
WBGene00021597	spsb-1	protein_coding	II:15207443-15229725	1857.73	1897.97	1882.11	1615.2	1407.88	1760.6
WBGene00021596	spsb-2	protein_coding	II:15230343-15232803	6319.88	5676.53	5949.53	2829.79	2874.57	3313.18
WBGene00021591	Y46D2A.3	protein_coding	II:3326492-3327197	1.06	1.09	5.25	0	0	0
WBGene00021590	Y46D2A.2	protein_coding	II:3321060-3323279	72.23	49.98	44.06	84.87	90.98	89.95
WBGene00019828	R02E12.4	protein_coding	X:4003532-4007634	13.81	6.52	11.54	15.51	22.97	17.8
WBGene00021592	Y46E12A.2	protein_coding	III:1758721-1759783	0	0	0	0	0	0
WBGene00019826	R02E4.1	protein_coding	X:4103447-4104521	5.31	8.69	13.64	4.56	0.92	1.87
WBGene00019827	mop-25.1	protein_coding	X:4012219-4021956	1191.75	1162.47	1291.46	879.69	929.09	1004.45
WBGene00019824	R02D3.7	protein_coding	IV:253571-255429	7905.69	8074.26	8077.14	5034.49	5950.39	5002.57
WBGene00019825	R02D3.8	protein_coding	IV:255966-257199	2638.42	2847.5	2738.19	3314.35	3642.83	3374.09
WBGene00019822	R02D3.4	protein_coding	IV:232473-237450	5291.7	5447.3	5932.75	4890.31	5144.44	5253.68
WBGene00021598	Y46E12BR.1	protein_coding	II:15196214-15198075	1.06	0	1.05	3.65	3.68	2.81
WBGene00019820	cogc-8	protein_coding	IV:240451-244129	3691.02	3473.28	4018.11	2994.96	2989.44	3462.16
WBGene00019821	R02D3.3	protein_coding	IV:225439-231773	3678.27	3611.25	3917.4	2742.19	3157.61	3033.96
WBGene00167770	21ur-9727	piRNA	IV:16015412-16015432	0	0	0	0	0	0
WBGene00167771	21ur-6824	piRNA	IV:14006792-14006812	0	0	0	0	0	0
WBGene00167772	21ur-9311	piRNA	IV:5821407-5821427	0	0	0	0	0	0
WBGene00167773	21ur-10705	piRNA	IV:15279420-15279440	0	0	0	0	0	0
WBGene00050788	21ur-4941	piRNA	IV:16372590-16372610	0	0	0	0	0	0
WBGene00050789	21ur-4526	piRNA	IV:16817444-16817464	0	0	0	0	0	0
WBGene00167776	21ur-11377	piRNA	IV:16889208-16889228	0	0	0	0	0	0
WBGene00167777	21ur-8686	piRNA	IV:6997474-6997494	0	0	0	0	0	0
WBGene00050784	21ur-587	piRNA	IV:15248676-15248696	0	0	0	0	0	0
WBGene00050785	21ur-2178	piRNA	IV:15163087-15163107	0	0	0	0	0	0
WBGene00050786	21ur-1271	piRNA	IV:15487968-15487988	0	0	0	0	0	0
WBGene00050787	21ur-119	piRNA	IV:16785429-16785449	0	0	0	0	0	0
WBGene00050780	21ur-3442	piRNA	IV:15545438-15545458	0	0	0	0	0	0
WBGene00050781	21ur-5270	piRNA	IV:15144227-15144247	0	0	0	0	0	0
WBGene00050782	21ur-2365	piRNA	IV:15534940-15534960	0	0	0	0	0	0
WBGene00050783	21ur-2201	piRNA	IV:16121209-16121229	0	0	0	0	0	0
WBGene00165880	21ur-9356	piRNA	IV:15568956-15568976	0	0	0	0	0	0
WBGene00165881	21ur-15068	piRNA	IV:8919542-8919562	0	0	0	0	0	0.94
WBGene00165882	21ur-12563	piRNA	IV:14401256-14401276	0	0	0	0	0	0
WBGene00165883	21ur-15210	piRNA	IV:15571487-15571507	0	0	0	0	0	0
WBGene00165884	21ur-11498	piRNA	IV:15316548-15316568	0	0	0	0	0	0
WBGene00165885	21ur-11795	piRNA	IV:5177494-5177514	0	0	0	0	0	0
WBGene00165886	21ur-12282	piRNA	IV:16700884-16700904	0	0	0	0	0	0
WBGene00165887	21ur-11045	piRNA	IV:13863699-13863719	0	0	0	0	0	0
WBGene00165888	21ur-14447	piRNA	IV:16228159-16228179	0	0	0	0	0	0
WBGene00165889	21ur-10710	piRNA	IV:14355698-14355718	0	0	0	0	0	0
WBGene00196851	Y38C1AA.15	ncRNA	IV:189234-189321	0	0	0	0	0	0
WBGene00171010	21ur-15619	piRNA	IV:16151050-16151070	0	0	0	0	0	0
WBGene00196853	T07F10.9	ncRNA	V:12877915-12878062	0	0	0	0	0	0
WBGene00196852	C02F4.10	ncRNA	IV:10503673-10503934	0	0	0	0	0	0.94
WBGene00196855	ZK381.42	ncRNA	IV:6986064-6986204	0	0	0	0	0	0
WBGene00196854	CD4.13	ncRNA	V:5582801-5583021	0	3.26	0	1.83	0.92	4.68
WBGene00196857	VB0365.2	ncRNA	V:13113176-13113305	0	0	0	0	0	0
WBGene00196856	R10E11.10	ncRNA	III:9764747-9765109	0	0	0	1.83	0	0
WBGene00196859	C47D12.9	ncRNA	II:11657211-11657410	0	0	0	0	0	0
WBGene00196858	C30C11.7	ncRNA	III:8452967-8453099	0	0	0	0	0	0
WBGene00167488	21ur-11108	piRNA	IV:16105566-16105586	0	0	0	0	0	0
WBGene00167489	21ur-10602	piRNA	IV:13871001-13871021	0	0	0	0	0	0
WBGene00018033	F35B3.7	protein_coding	X:17035206-17042985	4.25	5.43	2.1	23.73	16.54	17.8
WBGene00167482	21ur-13589	piRNA	IV:5201580-5201600	0	0	0	0	0	0
WBGene00167483	21ur-5879	piRNA	IV:14563729-14563749	0	0	0	0	0	0
WBGene00167480	21ur-8567	piRNA	IV:16873228-16873248	0	0	0	0	0	0
WBGene00167481	21ur-6166	piRNA	IV:6015469-6015489	0	0	0	0	0	0
WBGene00167487	21ur-14258	piRNA	IV:10083891-10083911	0	0	0	0	0	0
WBGene00167484	21ur-7132	piRNA	IV:13690484-13690504	0	0	0	0	0	0
WBGene00167485	21ur-7082	piRNA	IV:15438853-15438873	0	0	0	0	0	0
WBGene00007407	C07B5.2	protein_coding	X:9516393-9517187	0	2.17	0	2.74	6.43	3.75
WBGene00197330	W02H5.15	ncRNA	V:2619315-2619368	0	0	0	0	0	0
WBGene00007406	C07A9.10	protein_coding	III:9685170-9686726	0	0	0	0.91	0	0
WBGene00007403	set-3	protein_coding	III:9691030-9694572	4119.07	4278.31	4324.45	4308.11	4721.71	4343.87
WBGene00007402	ugt-60	protein_coding	III:9676320-9679051	24.43	38.02	47.21	60.23	60.65	51.53
WBGene00023452	mir-353	miRNA	I:4585874-4585983	3.19	6.52	2.1	3.65	0	6.56
WBGene00007401	C07A9.5	protein_coding	III:9681524-9682829	0	1.09	0	0.91	1.84	0
WBGene00003024	lin-39	protein_coding	III:7528641-7536632	78.6	74.96	104.91	101.29	117.63	102.13
WBGene00007400	bud-31	protein_coding	III:9694668-9696517	5275.77	4557.52	4767.18	4966.05	5603.93	5233.07
WBGene00020242	phat-5	protein_coding	V:4121489-4122517	0	0	0	6.39	9.19	0.94
WBGene00020243	T05B4.12	protein_coding	V:4123329-4124862	0	0	0	0	0	0
WBGene00020240	T05B4.9	protein_coding	V:4117585-4118432	0	0	0	0	1.84	1.87
WBGene00023451	mlc-7	protein_coding	III:13752406-13755861	265.54	181.43	208.77	98.55	89.14	59.03
WBGene00020246	clic-1	protein_coding	V:7733624-7734911	7450.02	6832.48	7238.89	5320.11	5778.54	6256.25
WBGene00020247	T05B11.4	protein_coding	V:7751901-7754139	241.11	217.28	248.64	74.83	68	55.28
WBGene00020244	T05B4.13	protein_coding	V:4126319-4127535	0	0	0	0	0	0
WBGene00020245	T05B11.1	protein_coding	V:7748863-7751368	35.05	54.32	68.19	172.47	182.88	187.4
WBGene00003021	lin-36	protein_coding	III:8016648-8020873	5591.23	5582.01	6260.07	4216.85	4045.34	4792.68
WBGene00020248	T05C1.1	protein_coding	II:4478613-4480948	15.93	19.56	12.59	69.35	40.44	37.48
WBGene00020249	T05C1.2	protein_coding	II:4481025-4483722	1.06	1.09	3.15	2.74	0.92	1.87
WBGene00023457	mir-359	miRNA	X:3004291-3004400	0	0	0	0	0	0
WBGene00023455	mir-358	miRNA	V:8580858-8580967	0	0	1.05	0	0	0
WBGene00017769	hmgs-1	protein_coding	V:5682721-5684589	1186.44	1246.12	1165.57	1272.08	1470.37	1338.02
WBGene00017768	F25B4.5	protein_coding	V:5678600-5682630	5124.94	5186.56	5628.5	2412.76	2595.2	2954.32
WBGene00017763	crls-1	protein_coding	III:908328-909902	4113.76	4415.2	4351.73	3051.54	3376.33	3195.12
WBGene00017762	F23H11.7	protein_coding	III:917088-919422	1.06	3.26	5.25	32.85	22.06	9.37
WBGene00017761	F23H11.6	protein_coding	III:913248-916997	0	1.09	1.05	0.91	3.68	2.81
WBGene00007408	C07B5.3	protein_coding	X:9522488-9523173	2.12	1.09	1.05	1.83	1.84	0.94
WBGene00017767	F25B4.4	protein_coding	V:5684875-5685728	1063.23	957.13	967.28	709.96	816.05	772.08
WBGene00017766	peli-1	protein_coding	V:5709418-5712335	1187.5	1180.94	1255.79	979.16	975.96	974.47
WBGene00017765	gcst-1	protein_coding	V:5712818-5714756	2412.17	2315.16	2394.08	2247.59	2682.5	2466.15
WBGene00017764	F25A2.1	protein_coding	V:1179604-1181548	7.44	11.95	13.64	82.13	57.9	52.47
WBGene00010238	F58B4.5	protein_coding	V:10932647-10934245	574.63	420.44	337.82	270.11	386.89	225.81
WBGene00010239	F58B4.6	protein_coding	V:10925322-10926796	7.44	4.35	8.39	38.33	24.81	19.68
WBGene00171486	21ur-14490	piRNA	V:3885045-3885065	0	0	0	0	0	0
WBGene00199508	F09C3.8	ncRNA	I:14282075-14282140	0	0	0	0	0	0
WBGene00199509	ZK381.50	ncRNA	IV:6984197-6984547	0	0	0	0	0	0
WBGene00010230	rpac-19	protein_coding	III:9629246-9629917	5818.54	4891.05	4920.35	5436.92	5888.82	5040.98
WBGene00010231	F58B3.4	protein_coding	IV:11628757-11631850	8080.95	7389.81	7510.61	6980.94	8467.47	7449.97
WBGene00010232	F58B3.6	protein_coding	IV:11636648-11638208	9614.71	9439.88	9758.87	7723.75	8036.47	7761.05
WBGene00010233	F58B3.7	protein_coding	IV:11638316-11640097	3023.98	2888.78	2950.11	2160.9	2318.58	2369.64
WBGene00010234	ttr-50	protein_coding	IV:11640047-11641015	1060.04	838.71	905.39	826.76	868.43	863.9
WBGene00010235	F58B4.2	protein_coding	V:10917648-10918401	0	1.09	0	3.65	0.92	0
WBGene00010236	F58B4.3	protein_coding	V:10929811-10930774	8.5	5.43	5.25	54.75	34	39.35
WBGene00010237	scvp-1	protein_coding	V:10930778-10931289	0	0	0	0	0	0
WBGene00168939	21ur-15340	piRNA	V:4227932-4227952	0	0	0	0	0	0
WBGene00168938	21ur-8973	piRNA	IV:15574140-15574160	0	0	0	0	0	0
WBGene00050125	21ur-4923	piRNA	IV:14628113-14628133	0	0	0	0	0	0
WBGene00168933	21ur-10700	piRNA	IV:15548862-15548882	0	0	0	0	0	0
WBGene00168932	21ur-9217	piRNA	IV:14321797-14321817	0	0	0	0	0	0
WBGene00168931	21ur-6267	piRNA	IV:15716858-15716878	0	0	0	0	0	0
WBGene00168930	21ur-10937	piRNA	IV:14931034-14931054	0	0	0	0	0	0
WBGene00168937	21ur-12911	piRNA	IV:15393158-15393178	0	0	0	0	0	0
WBGene00168936	21ur-6148	piRNA	IV:15672268-15672288	0	0	0	0	0	0
WBGene00168935	21ur-8739	piRNA	IV:16046298-16046318	0	0	0	0	0	0
WBGene00168934	21ur-8233	piRNA	IV:5052780-5052800	0	0	0	0	0	0
WBGene00202418	F41D9.15	ncRNA	X:8386201-8386286	0	0	0	0	0	0
WBGene00170478	21ur-11051	piRNA	IV:16563177-16563197	0	0	0	0	0	0
WBGene00173212	21ur-12857	piRNA	IV:5792354-5792374	0	0	0	0	0	0
WBGene00047193	21ur-1076	piRNA	IV:13606514-13606534	0	0	0	0	0	0
WBGene00202411	F11D5.34	ncRNA	X:3332190-3332414	0	0	0	0	0	0
WBGene00202410	F54F12.5	ncRNA	III:13056382-13056604	0	0	0	0	0	0
WBGene00202413	R05H11.5	ncRNA	III:6801982-6802186	0	0	0	0	0	0
WBGene00022244	Y73B6BL.23	protein_coding	IV:6417696-6419078	4245.47	4050.16	4299.27	4077.23	3970.91	4748.64
WBGene00022245	acp-6	protein_coding	IV:6424600-6426139	843.36	968	1168.71	231.79	463.17	199.58
[truncated: 44,779 more rows]
